# Supplementary material for: Cell type specific transcriptomic differences in depression show similar patterns between males and females but implicate distinct cell types and genes
Source: Nat Commun. 2023 May 22;14:2912. doi: 10.1038/s41467-023-38530-5 (PMC10203145; doi:10.1038/s41467-023-38530-5)
Supplement: Supplementary file 3 — Supplementary Data 1 − 8 [file 41467_2023_38530_MOESM3_ESM.xlsx]

## Sheet: SupplementaryData1
Supplementary Data 1
Sample	Condition	Batch	Chemistry	Sequencing	Sex	EstimatedNumCells	MeanReadsCell	MedianGenesCell	NumReads	ValidBarcodes	SequencingSaturation	Q30Barcode	Q30RNARead	Q30UMI	ReadsMappedGenome	ReadsMappedConfGenome	ReadsMappedIntergenic	ReadsMappedIntronic	ReadsMappedExonic	ReadsMappedTranscriptome	ReadsMappedAntisense	FractionReadsinCells	TotalGenesDetected	MedianUMICountsCell	MedianUMI_filtered	MedianGene_filtered	NumCells_filtered
F1	Case	8F	v3	Nova	Female	4508	35095	1550	158211185	0.98	0.485	0.93	0.911	0.926	0.966	0.914	0.069	0.639	0.206	0.765	0.068	0.826	30433	2542	3835.5	2125	3864
F11	Case	8F	v3	Nova	Female	2452	50705	3817	124329337	0.982	0.537	0.929	0.913	0.925	0.965	0.917	0.071	0.683	0.163	0.766	0.066	0.812	29699	9388	9712	3899	2405
F12	Case	12F	v3	Nova	Female	2100	61278	3346	128685462	0.98	0.505	0.931	0.905	0.927	0.966	0.932	0.07	0.603	0.26	0.765	0.086	0.851	30081	9000	10490	3762	1948
F14	Case	12F	v3	Nova	Female	3654	29157	1778	106541120	0.982	0.402	0.93	0.909	0.926	0.967	0.929	0.067	0.656	0.207	0.787	0.063	0.809	29789	3321	3673	1922	3453
F15	Case	7F	v3	Nova	Female	4022	22976	1179	92410233	0.981	0.563	0.929	0.908	0.925	0.968	0.921	0.068	0.639	0.214	0.79	0.051	0.696	28610	1839	2138	1326	3454
F16	Case	7F	v3	Nova	Female	637	185450	1017	118132088	0.978	0.907	0.928	0.908	0.924	0.954	0.886	0.083	0.502	0.301	0.756	0.037	0.405	23773	1500	1405	1032	571
F17	Case	7F	v3	Nova	Female	6196	13428	1292	83202185	0.976	0.274	0.929	0.909	0.925	0.968	0.921	0.068	0.675	0.179	0.771	0.07	0.602	29386	1962	2123	1378	5671
F18	Case	2F	v2	Nova	Female	979	133968	542	131155319	0.958	0.96	0.926	0.879	0.921	0.919	0.882	0.078	0.402	0.402	0.697	0.1	0.439	21884	662	704	584	849
F19	Case	3F	v2	BGI	Female	1092	342816	945	374356014	0.921	0.975	0.873	0.874	0.86	0.965	0.904	0.072	0.537	0.296	0.696	0.128	0.516	25561	1309	1418.5	1027	942
F2	Case	7F	v3	Nova	Female	2281	78099	1243	178145431	0.98	0.808	0.929	0.91	0.926	0.969	0.912	0.06	0.592	0.26	0.789	0.051	0.55	28014	1919	2416	1468	1843
F20	Case	3F	v2	Nova	Female	1583	70892	339	112223489	0.94	0.956	0.923	0.892	0.92	0.919	0.856	0.081	0.455	0.32	0.677	0.09	0.419	21730	418	537	443	1045
F25	Case	12F	v3	Nova	Female	3241	45096	1750	146156254	0.981	0.612	0.929	0.911	0.925	0.967	0.914	0.067	0.591	0.256	0.792	0.043	0.812	29403	3227	4212	2147.5	2756
F27	Case	3F	v2	Nova	Female	897	109289	1653	98032843	0.921	0.916	0.923	0.892	0.92	0.922	0.844	0.063	0.471	0.31	0.664	0.108	0.586	24121	2563	2716	1717.5	846
F28	Case	3F	v2	Nova	Female	1343	78073	857	104852188	0.908	0.918	0.923	0.895	0.92	0.929	0.868	0.07	0.571	0.226	0.663	0.125	0.445	23419	1174	1212	892	1250
F3	Case	6F	v3	Nova	Female	2439	52815	1467	128816354	0.975	0.617	0.927	0.9	0.924	0.964	0.931	0.063	0.588	0.28	0.774	0.083	0.756	29482	2365	2801	1716	2211
F4	Case	6F	v3	Nova	Female	6340	28441	1340	180318423	0.933	0.544	0.927	0.902	0.924	0.962	0.92	0.07	0.624	0.226	0.783	0.055	0.795	30468	2176	2478	1484	5599
F5	Case	6F	v3	BGI	Female	8004	44998	1363	360170160	0.972	0.644	0.875	0.869	0.86	0.973	0.939	0.068	0.654	0.217	0.784	0.075	0.71	31250	2114	2867	1707	6413
F6	Case	8F	v3	Nova	Female	598	209720	1679	125413143	0.974	0.891	0.928	0.907	0.924	0.951	0.871	0.073	0.601	0.196	0.742	0.044	0.765	26226	2714	3475.5	2029.5	512
F8	Case	8F	v3	Nova	Female	2675	51584	1181	137989314	0.979	0.661	0.928	0.912	0.924	0.963	0.913	0.078	0.661	0.174	0.739	0.085	0.601	29120	1644	1665	1186	2655
F9	Case	2F	v2	Nova	Female	1737	70362	1092	122219142	0.958	0.876	0.925	0.864	0.921	0.895	0.865	0.059	0.508	0.298	0.627	0.171	0.732	26609	1614	1494	1064	1639
M1	Case	5M	v2	HiSeq	Male	2907	64040	1880	186166819	0.985	0.849	0.973	0.756	0.974	0.932	0.908	0.042	0.356	0.511	0.69	0.169	0.695	27608	2985	2979	1890	2863
M10	Case	3M	v2	HiSeq	Male	2576	65178	2346	167900931	0.982	0.799	0.972	0.797	0.971	0.935	0.905	0.051	0.522	0.333	0.591	0.257	0.804	28721	4121	4177	2371	2530
M11	Case	4M	v2	HiSeq	Male	3919	36889	1568	144568808	0.984	0.792	0.967	0.829	0.967	0.946	0.914	0.062	0.631	0.222	0.635	0.209	0.772	28150	2545	2546	1569	3901
M14	Case	3M	v2	HiSeq	Male	1847	92750	2149	171309568	0.982	0.862	0.97	0.837	0.969	0.941	0.905	0.065	0.597	0.242	0.502	0.331	0.836	28279	3455	3453.5	2149.5	1838
M17	Case	1M	v2	HiSeq	Male	3579	35056	1274	125467379	0.964	0.827	0.981	0.748	0.983	0.875	0.837	0.057	0.566	0.214	0.519	0.254	0.842	27314	1976	1969	1272	3579
M18	Case	5M	v2	HiSeq	Male	1571	110545	1472	173667238	0.983	0.917	0.969	0.756	0.971	0.931	0.902	0.056	0.508	0.338	0.616	0.223	0.731	26908	2173	2178	1475	1560
M23	Case	6M	v2	HiSeq	Male	4059	37889	1198	153794648	0.986	0.891	0.967	0.685	0.969	0.889	0.861	0.056	0.461	0.345	0.611	0.187	0.862	27830	1570	1564	1197	4059
M26	Case	5M	v2	HiSeq	Male	1960	82949	1427	162581974	0.984	0.891	0.971	0.778	0.973	0.942	0.909	0.058	0.547	0.304	0.612	0.231	0.683	27139	2155	2135	1419	1944
M28	Case	5M	v2	HiSeq	Male	2424	65073	1600	157737633	0.984	0.868	0.969	0.754	0.97	0.938	0.906	0.059	0.561	0.286	0.629	0.21	0.685	27285	2497	2515	1607	2389
M30	Case	4M	v2	HiSeq	Male	2303	70679	2222	162775770	0.985	0.851	0.971	0.838	0.971	0.952	0.929	0.049	0.405	0.475	0.685	0.187	0.744	27640	3618	3653	2254	2237
M32	Case	4M	v2	HiSeq	Male	2610	59708	1773	155839880	0.984	0.864	0.971	0.835	0.971	0.946	0.917	0.06	0.563	0.294	0.631	0.217	0.806	27934	2859	2880.5	1787	2566
M33	Case	3M	v2	HiSeq	Male	2374	69689	1785	165442101	0.983	0.843	0.965	0.779	0.964	0.925	0.891	0.059	0.573	0.26	0.535	0.291	0.791	28131	2907	2900	1788	2363
M34	Case	6M	v2	HiSeq	Male	3205	59253	2030	189908868	0.985	0.851	0.969	0.721	0.971	0.915	0.89	0.054	0.518	0.318	0.593	0.236	0.844	28627	3241	3229	2026.5	3192
M4	Case	2M	v2	HiSeq	Male	2433	86389	2125	210186061	0.982	0.881	0.972	0.71	0.974	0.915	0.882	0.056	0.522	0.303	0.556	0.263	0.878	28680	3373	3364	2121	2428
M5	Case	6M	v2	HiSeq	Male	1397	128752	1352	179866983	0.986	0.94	0.968	0.672	0.97	0.893	0.871	0.045	0.34	0.486	0.727	0.092	0.634	25348	1865	1908	1396	1307
M6	Case	3M	v2	HiSeq	Male	2718	52461	1853	142589290	0.982	0.79	0.966	0.796	0.964	0.926	0.88	0.062	0.541	0.277	0.535	0.276	0.769	28627	2963	3033	1876	2665
M8	Case	4M	v2	HiSeq	Male	1965	97837	2307	192250367	0.985	0.879	0.975	0.85	0.975	0.957	0.935	0.046	0.386	0.502	0.705	0.177	0.718	27456	3967	4012.5	2336	1926
F10	Control	6F	v3	Nova	Female	2395	51049	2508	122264509	0.979	0.647	0.927	0.904	0.924	0.968	0.927	0.064	0.635	0.228	0.81	0.041	0.882	28993	6103	6906	2764	2147
F13	Control	7F	v3	Nova	Female	1712	46453	2264	79528658	0.98	0.563	0.929	0.916	0.925	0.972	0.924	0.075	0.453	0.395	0.798	0.041	0.735	27850	5558	5692	2522.5	1360
F21	Control	7F	v3	Nova	Female	1595	84727	1167	135140042	0.979	0.843	0.928	0.912	0.924	0.959	0.89	0.084	0.49	0.317	0.765	0.031	0.49	26351	1895	2308	1494	1215
F22	Control	7F	v3	Nova	Female	1267	94116	1516	119245143	0.978	0.817	0.927	0.912	0.923	0.962	0.885	0.071	0.533	0.281	0.771	0.032	0.574	26396	2605	3559	2037	957
F23	Control	2F	v2	Nova	Female	1202	119578	1351	143732810	0.967	0.939	0.925	0.87	0.921	0.905	0.871	0.059	0.413	0.399	0.691	0.114	0.703	25267	2088	2478.5	1671	972
F24	Control	3F	v2	Nova	Female	1283	120542	685	154656211	0.863	0.952	0.923	0.887	0.92	0.902	0.849	0.07	0.49	0.289	0.675	0.095	0.541	23260	966	1024	762	1053
F26	Control	3F	v2	Nova	Female	1077	122247	986	131660340	0.952	0.944	0.924	0.896	0.921	0.925	0.868	0.06	0.434	0.375	0.698	0.102	0.556	24081	1413	1538	1086	957
F29	Control	3F	v2	Nova	Female	2224	44761	1844	99549875	0.941	0.773	0.924	0.888	0.92	0.93	0.881	0.061	0.551	0.269	0.587	0.226	0.714	27380	3062	3185.5	1906	2136
F30	Control	12F	v3	Nova	Female	931	135232	2505	125901284	0.975	0.799	0.927	0.91	0.924	0.966	0.899	0.074	0.457	0.368	0.775	0.039	0.796	27001	5622	6601.5	2837	748
F31	Control	6F	v3	Nova	Female	1346	90801	1384	122218442	0.874	0.768	0.927	0.901	0.924	0.957	0.895	0.065	0.488	0.342	0.76	0.06	0.71	27261	2261	2239	1393	1261
F32	Control	3F	v2	Nova	Female	1448	72532	1498	105026888	0.947	0.887	0.924	0.89	0.921	0.937	0.9	0.053	0.405	0.442	0.736	0.103	0.606	24914	2358	2375	1543	1351
F33	Control	6F	v3	Nova	Female	4260	25736	1840	109638453	0.962	0.327	0.926	0.904	0.924	0.966	0.933	0.06	0.601	0.272	0.739	0.124	0.804	30415	3334	3516.5	1917.5	4110
F34	Control	8F	v3	Nova	Female	2657	39361	2429	104584477	0.974	0.436	0.925	0.902	0.922	0.961	0.921	0.067	0.692	0.162	0.716	0.126	0.816	30080	5460	6440	2777	2483
F35	Control	8F	v3	Nova	Female	4846	25764	1270	124855562	0.974	0.585	0.927	0.897	0.924	0.963	0.892	0.079	0.587	0.227	0.763	0.04	0.576	27850	2210	2073	1255	4583
F36	Control	8F	v3	Nova	Female	3609	32727	1805	118113322	0.977	0.377	0.926	0.904	0.923	0.965	0.922	0.064	0.533	0.324	0.759	0.089	0.827	30254	3396	3974.5	2106.5	3266
F37	Control	8F	v3	Nova	Female	1502	87918	2020	132053155	0.963	0.838	0.924	0.898	0.921	0.948	0.792	0.082	0.389	0.321	0.677	0.025	0.807	26141	5017	5141.5	2353.5	954
F38	Control	12F	v3	Nova	Female	1875	57696	3334	108180403	0.979	0.503	0.929	0.911	0.925	0.965	0.93	0.067	0.628	0.235	0.757	0.094	0.831	29761	7401	11157	4272.5	1658
F7	Control	7F	v3	Nova	Female	729	142071	1440	103569831	0.98	0.863	0.928	0.911	0.924	0.963	0.899	0.081	0.547	0.271	0.775	0.032	0.541	24916	2604	4092	2303.5	516
M12	Control	3M	v2	HiSeq	Male	2630	71666	1321	188484038	0.984	0.808	0.969	0.724	0.968	0.894	0.871	0.042	0.285	0.544	0.688	0.135	0.714	28026	2041	1966	1399	2169
M13	Control	3M	v2	HiSeq	Male	2421	78308	1598	189585988	0.983	0.873	0.973	0.792	0.972	0.928	0.903	0.052	0.339	0.511	0.711	0.133	0.721	26935	2421	2377	1669.5	2182
M15	Control	4M	v2	HiSeq	Male	3840	47076	1829	180773487	0.984	0.811	0.975	0.853	0.975	0.955	0.928	0.05	0.475	0.403	0.622	0.249	0.823	28660	2881	2864	1831	3815
M16	Control	6M	v2	HiSeq	Male	1281	155711	1949	199466538	0.986	0.943	0.968	0.66	0.968	0.89	0.866	0.049	0.469	0.349	0.614	0.196	0.839	26689	2881	2881.5	1948.5	1274
M19	Control	6M	v2	HiSeq	Male	2600	77440	1766	201344993	0.986	0.901	0.97	0.671	0.972	0.89	0.866	0.052	0.481	0.333	0.631	0.176	0.803	27809	2604	2599	1771	2579
M2	Control	6M	v2	HiSeq	Male	2062	83703	1128	172596225	0.986	0.939	0.968	0.723	0.97	0.922	0.896	0.054	0.461	0.38	0.702	0.132	0.744	26229	1440	1442	1130	2038
M20	Control	4M	v2	HiSeq	Male	4491	40626	1815	182454989	0.983	0.722	0.972	0.821	0.971	0.946	0.918	0.053	0.5	0.366	0.597	0.261	0.786	29384	2935	2942.5	1842	4430
M21	Control	2M	v2	HiSeq	Male	2220	64921	2543	144125115	0.981	0.798	0.973	0.699	0.975	0.908	0.875	0.059	0.559	0.257	0.553	0.255	0.87	28732	4610	4740	2604	2175
M22	Control	1M	v2	HiSeq	Male	2128	82351	1565	175243783	0.962	0.88	0.982	0.73	0.983	0.826	0.781	0.056	0.47	0.255	0.502	0.217	0.734	27394	2368	2360	1562	2121
M24	Control	6M	v2	HiSeq	Male	722	213083	766	153846320	0.985	0.963	0.974	0.653	0.976	0.847	0.821	0.052	0.413	0.355	0.64	0.121	0.589	22667	943	946	773	691
M24_2	Control	4M	v2	HiSeq	Male	1313	147129	366	193181164	0.984	0.981	0.973	0.82	0.972	0.933	0.892	0.073	0.542	0.277	0.746	0.062	0.642	20385	431	689	562	672
M27	Control	5M	v2	HiSeq	Male	1234	153246	1091	189106267	0.985	0.943	0.969	0.746	0.97	0.924	0.895	0.045	0.304	0.546	0.725	0.118	0.601	25140	1445	1413	1091	1201
M29	Control	6M	v2	HiSeq	Male	2141	84772	1416	181498297	0.986	0.904	0.97	0.686	0.972	0.893	0.868	0.049	0.427	0.392	0.67	0.141	0.677	27079	1996	1984	1419	2087
M3	Control	3M	v2	HiSeq	Male	1552	124179	935	192726447	0.984	0.909	0.969	0.778	0.968	0.921	0.892	0.065	0.417	0.41	0.675	0.145	0.527	25608	1306	1368.5	989.5	1388
M31	Control	5M	v2	HiSeq	Male	3336	51947	1718	173295607	0.983	0.809	0.971	0.758	0.972	0.93	0.903	0.054	0.566	0.283	0.568	0.273	0.818	28764	2763	2748	1711	3305
M7	Control	5M	v2	HiSeq	Male	2285	72512	1575	165691769	0.985	0.898	0.971	0.743	0.973	0.924	0.895	0.049	0.445	0.401	0.701	0.138	0.707	26528	2391	2387.5	1574	2264
M9	Control	4M	v2	HiSeq	Male	1339	136149	1196	182304080	0.985	0.949	0.972	0.831	0.972	0.953	0.929	0.05	0.472	0.407	0.724	0.147	0.782	25209	1668	1664.5	1213.5	1320
				Median Case		2433	65073	1550	153794648	0.981	0.851	0.93	0.869	0.926	0.946	0.906	0.063	0.563	0.28	0.69	0.125	0.744	28014	2497	2716	1707	2389
				Median Control		1875	82351	1565	144125115	0.98	0.843	0.929	0.87	0.925	0.933	0.895	0.06	0.475	0.342	0.702	0.121	0.721	27001	2421	2478.5	1671	1658
				Kruskal-Wallis statistic		3.77717	2.54157	0.0231343	0.000285609	0.0127554	0.391067	0.0232262	0.343376	0.0391737	1.29578	1.76864	0.951259	8.84857	7.93472	0.203139	0.960864	0.0434491	3.10908	0.110471
				P-value		0.0519564	0.110885	0.879108	0.986516	0.910078	0.531739	0.87887	0.557887	0.843105	0.254985	0.183551	0.329399	0.00293318	0.00484952	0.652199	0.326969	0.834882	0.0778571	0.739609
						2222	71279	1557.5	149975451	0.971125	0.78525	0.946208	0.8335	0.944347	0.936222	0.893861	0.0621528	0.516667	0.315097	0.687778	0.135028	0.709819	27224.2	2808.31

## Sheet: SupplementaryData2
Supplementary Data 2
feature	group	avgExpr	logFC	statistic	auc	pval	padj	pct_in	pct_out	group_named
RYR2	0	1.91546	0.48832	1489423176	0.60804	0	0	71.4269	59.448	ExN1_L24
LRRTM4	0	2.84081	0.679309	1540156049	0.628751	0	0	85.5844	71.0156	ExN1_L24
R3HDM1	0	1.98993	0.559195	1569566575	0.640758	0	0	73.6086	63.1609	ExN1_L24
TAFA1	0	1.39244	0.502592	1473495824	0.601538	0	0	55.334	40.529	ExN1_L24
STXBP5L	0	1.91685	0.511968	1510747522	0.616746	0	0	72.0603	59.0826	ExN1_L24
KALRN	0	1.91616	0.447143	1477091899	0.603006	0	0	72.4943	62.0702	ExN1_L24
IQCJ-SCHIP1	0	2.10574	0.727176	1577103404	0.643835	0	0	74.893	55.3188	ExN1_L24
LDB2	0	1.74981	0.598043	1540188644	0.628765	0	0	67.5444	50.5297	ExN1_L24
KCNIP4	0	4.17182	1.4771	1794462753	0.732569	0	0	95.1029	74.0283	ExN1_L24
CCSER1	0	2.1569	0.482875	1486393573	0.606804	0	0	76.9808	64.6478	ExN1_L24
TENM2	0	2.21452	0.564013	1506338589	0.614946	0	0	75.8313	62.1892	ExN1_L24
PHACTR1	0	2.22681	0.541015	1517905232	0.619668	0	0	77.7843	66.097	ExN1_L24
KHDRBS2	0	1.79629	0.43293	1460337146	0.596166	0	0	67.6735	57.5365	ExN1_L24
KCNQ5	0	2.20522	0.710027	1579220853	0.644699	0	0	77.0629	58.0391	ExN1_L24
DLGAP2	0	1.70222	0.452458	1464400740	0.597825	0	0	66.2073	53.7777	ExN1_L24
CSMD1	0	3.33573	0.761645	1514083010	0.618107	0	0	92.4227	75.062	ExN1_L24
RALYL	0	2.52228	0.923275	1628566606	0.664844	0	0	81.8427	56.9616	ExN1_L24
LINGO2	0	1.63036	0.471147	1459467685	0.595811	0	0	62.4304	48.9044	ExN1_L24
CELF2	0	2.84808	0.747297	1650676971	0.67387	0	0	87.7133	74.1139	ExN1_L24
NRG3	0	3.08854	0.443564	1400919874	0.57191	3.74e-209	2.6e-208	90.4053	79.6631	ExN1_L24
ATRNL1	0	2.12511	0.464017	1475601713	0.602398	0	0	75.4443	64.7411	ExN1_L24
OPCML	0	2.74481	0.578418	1466571835	0.598712	0	0	86.3351	70.9161	ExN1_L24
SYT1	0	3.14813	0.627909	1459686836	0.595901	0	0	91.4785	76.1478	ExN1_L24
CABP1	0	1.32618	0.543364	1525073974	0.622594	0	0	55.5099	44.4612	ExN1_L24
MEG3	0	3.66269	1.23668	1811115857	0.739368	0	0	92.8215	72.3124	ExN1_L24
RBFOX1	0	3.84928	0.950447	1588924458	0.648661	0	0	95.5252	78.8034	ExN1_L24
DLGAP1	0	2.67398	0.446939	1409062766	0.575234	7.64e-231	6.09e-230	86.2765	73.3162	ExN1_L24
MIAT	0	1.70929	0.636689	1595811975	0.651472	0	0	65.9258	53.7839	ExN1_L24
CAMK2N1	1	1.22814	0.440814	1472015405	0.655934	0	0	85.1576	44.2325	ExN2_L23
EIF4G3	1	1.80864	0.461491	1335347224	0.595034	0	0	95.3395	64.6253	ExN2_L23
CSMD2	1	0.892276	0.410122	1497967208	0.667498	0	0	70.7748	30.8298	ExN2_L23
AGBL4	1	2.28694	1.07454	1662292629	0.740722	0	0	97.8251	53.4152	ExN2_L23
DAB1	1	1.96479	0.859226	1563061825	0.696504	0	0	94.2974	49.947	ExN2_L23
LRRC7	1	2.48731	0.826665	1503718262	0.670061	0	0	99.0938	67.2041	ExN2_L23
SRSF11	1	1.18643	0.41793	1456875061	0.649187	0	0	87.0412	47.0102	ExN2_L23
NEGR1	1	2.76473	0.95687	1559936293	0.695111	0	0	99.3851	68.5954	ExN2_L23
AL513166.1	1	1.02391	0.504998	1549961047	0.690666	0	0	77.4419	33.0431	ExN2_L23
ST6GALNAC5	1	1.90376	1.18554	1793517168	0.799196	0	0	94.4009	36.4982	ExN2_L23
AK5	1	1.69038	0.673843	1511241354	0.673413	0	0	93.9737	51.3479	ExN2_L23
ADGRL2	1	2.04544	1.08652	1702451665	0.758617	0	0	96.3558	45.9914	ExN2_L23
AL157944.1	1	1.22858	0.994214	1850658909	0.824658	0	0	80.1152	15.0686	ExN2_L23
COL24A1	1	0.85787	0.65634	1724309175	0.768356	0	0	69.5385	14.2653	ExN2_L23
LMO4	1	1.25266	0.619757	1599148946	0.712585	0	0	86.3098	36.2958	ExN2_L23
PKN2-AS1	1	0.867419	0.621785	1668778711	0.743612	0	0	67.6808	18.1816	ExN2_L23
EVI5	1	0.975996	0.421575	1507073012	0.671555	0	0	77.06	36.6882	ExN2_L23
DPYD	1	1.62559	0.742161	1582072850	0.704976	0	0	91.7147	43.4615	ExN2_L23
MIR137HG	1	1.11808	0.701243	1685392086	0.751015	0	0	80.3029	27.1441	ExN2_L23
OLFM3	1	1.76377	1.05967	1749379137	0.779528	0	0	92.9575	36.6338	ExN2_L23
NTNG1	1	0.79326	0.45288	1508563903	0.67222	0	0	57.5053	19.3265	ExN2_L23
PBX1	1	1.65462	0.538768	1424052194	0.634561	0	0	92.3684	56.3843	ExN2_L23
DCAF6	1	1.14531	0.60415	1615308181	0.719785	0	0	83.2675	35.7478	ExN2_L23
NME7	1	0.885067	0.466657	1585729416	0.706605	0	0	75.6942	30.5923	ExN2_L23
RABGAP1L	1	1.63285	0.460937	1355249194	0.603902	0	0	92.5691	58.6203	ExN2_L23
TNR	1	1.16277	0.466312	1515362174	0.675249	0	0	80.4065	36.9443	ExN2_L23
COP1	1	1.05585	0.443606	1494482597	0.665945	0	0	79.1572	39.4184	ExN2_L23
ASTN1	1	1.12088	0.450739	1468903109	0.654547	0	0	79.688	40.427	ExN2_L23
BRINP2	1	0.957863	0.5357	1598341287	0.712225	0	0	74.8074	28.7494	ExN2_L23
RASAL2	1	1.7503	0.65894	1474254481	0.656931	0	0	94.8993	53.9756	ExN2_L23
CACNA1E	1	1.16553	0.666561	1638982302	0.730335	0	0	80.8013	31.3124	ExN2_L23
RGL1	1	1.00525	0.446496	1517971695	0.676412	0	0	77.9338	36.9202	ExN2_L23
PLEKHA6	1	0.808808	0.422377	1545234133	0.68856	0	0	69.2925	28.3426	ExN2_L23
KCNH1	1	1.79862	1.03298	1734890051	0.773071	0	0	92.8021	40.8049	ExN2_L23
RPS6KC1	1	1.15611	0.557515	1566870090	0.698201	0	0	82.2966	38.5593	ExN2_L23
PCNX2	1	1.12997	0.475592	1489785311	0.663852	0	0	81.0732	39.7709	ExN2_L23
KCNK1	1	0.851571	0.487855	1592521961	0.709632	0	0	71.215	25.9517	ExN2_L23
SLC35F3	1	1.37001	0.752773	1629006277	0.725889	0	0	82.9892	34.9575	ExN2_L23
TARBP1	1	1.19646	0.572874	1570801635	0.699953	0	0	84.7304	39.4432	ExN2_L23
RYR2	1	2.37243	0.988506	1563885032	0.696871	0	0	98.3106	56.721	ExN2_L23
CHRM3	1	2.31127	1.23771	1746938074	0.77844	0	0	98.1034	47.8941	ExN2_L23
CHRM3-AS2	1	0.691413	0.501664	1605124144	0.715247	0	0	58.3015	14.1888	ExN2_L23
FMN2	1	1.71879	0.634423	1466240662	0.65336	0	0	93.6112	53.082	ExN2_L23
RGS7	1	2.80396	1.17342	1714506278	0.763988	0	0	99.3398	64.0367	ExN2_L23
AKT3	1	1.97166	0.528248	1373578229	0.61207	0	0	96.6406	66.8089	ExN2_L23
SMYD3	1	2.07364	0.771474	1524188538	0.679182	0	0	96.6341	59.6233	ExN2_L23
MYT1L	1	1.76963	0.728849	1515379202	0.675257	0	0	94.0708	50.3511	ExN2_L23
LINC01250	1	1.31828	0.915589	1785530306	0.795637	0	0	83.9666	26.6195	ExN2_L23
ROCK2	1	1.26487	0.621823	1598164117	0.712146	0	0	86.3486	40.5316	ExN2_L23
NBAS	1	1.00012	0.410866	1477006029	0.658158	0	0	76.4321	38.4244	ExN2_L23
VSNL1	1	1.65921	0.746497	1577388832	0.702888	0	0	92.8669	45.6768	ExN2_L23
KLHL29	1	0.828335	0.454559	1552290833	0.691705	0	0	68.0562	26.1548	ExN2_L23
DTNB	1	1.17806	0.472263	1485587374	0.661981	0	0	81.6946	42.6423	ExN2_L23
MAP4K3-DT	1	0.864879	0.434376	1534958174	0.683981	0	0	71.7587	30.2963	ExN2_L23
SLC8A1	1	2.14529	0.865726	1530719343	0.682092	0	0	97.5338	55.3448	ExN2_L23
MTA3	1	0.918829	0.482022	1573761620	0.701272	0	0	74.5291	31.1045	ExN2_L23
PRKCE	1	1.44128	0.416544	1350273707	0.601685	0	0	88.4588	52.3385	ExN2_L23
CALM2	1	1.8908	0.486879	1377648563	0.613884	0	0	95.4495	63.0261	ExN2_L23
NRXN1	1	3.45673	0.825546	1439030276	0.641235	0	0	99.9288	80.7954	ExN2_L23
EML6	1	1.39412	0.740454	1635362870	0.728722	0	0	87.1124	38.5462	ExN2_L23
LINC01122	1	1.19591	0.683305	1638041153	0.729915	0	0	81.1962	30.7204	ExN2_L23
EHBP1	1	1.21416	0.463081	1463759343	0.652255	0	0	84.3161	44.7798	ExN2_L23
AC110614.1	1	0.565859	0.46127	1558991418	0.69469	0	0	47.3882	8.32633	ExN2_L23
LRRTM4	1	3.78103	1.71204	1962800276	0.874629	0	0	99.6634	69.6789	ExN2_L23
CTNNA2	1	2.56554	0.555547	1296624944	0.577779	1.39e-226	5.47e-226	99.0161	70.8933	ExN2_L23
KIAA1211L	1	1.03882	0.713193	1718381195	0.765715	0	0	76.9176	22.6832	ExN2_L23
AFF3	1	1.51546	0.641402	1515451157	0.675289	0	0	88.1675	45.8771	ExN2_L23
LONRF2	1	0.891622	0.411151	1525670619	0.679843	0	0	75.0858	33.0747	ExN2_L23
DPP10	1	2.75655	0.586058	1294389028	0.576783	7.75e-222	3.01e-221	99.2556	68.7406	ExN2_L23
CNTNAP5	1	1.58923	0.597761	1457195681	0.64933	0	0	87.2613	45.7835	ExN2_L23
ANKRD30BL	1	0.995658	0.504036	1555270484	0.693032	0	0	76.3803	31.2133	ExN2_L23
R3HDM1	1	2.72089	1.36173	1872864386	0.834553	0	0	99.4433	60.5286	ExN2_L23
GTDC1	1	1.32102	0.517517	1485453877	0.661922	0	0	86.8276	46.2454	ExN2_L23
MBD5	1	1.63264	0.458644	1352843413	0.60283	0	0	92.9769	58.9101	ExN2_L23
CACNB4	1	1.47538	0.506807	1409356917	0.628013	0	0	89.7793	49.2586	ExN2_L23
GALNT13	1	1.11219	0.465157	1500238610	0.66851	0	0	78.0374	35.71	ExN2_L23
KCNJ3	1	1.16535	0.488139	1491592847	0.664657	0	0	83.4099	40.0738	ExN2_L23
SLC4A10	1	1.93805	0.899962	1628827720	0.72581	0	0	96.8283	51.2412	ExN2_L23
KCNH7	1	1.80052	0.915898	1621339952	0.722473	0	0	89.0737	42.2437	ExN2_L23
SCN3A	1	1.12315	0.526327	1551958537	0.691557	0	0	83.9666	37.4145	ExN2_L23
SCN2A	1	1.49644	0.611384	1504485302	0.670402	0	0	92.2584	47.636	ExN2_L23
CSRNP3	1	1.38681	0.496427	1437695673	0.640641	0	0	89.7663	48.8552	ExN2_L23
SCN1A	1	1.42488	0.60258	1520265608	0.677434	0	0	89.6822	44.9512	ExN2_L23
CERS6	1	1.43913	0.643347	1548956410	0.690219	0	0	89.2938	44.9009	ExN2_L23
TLK1	1	1.05905	0.51267	1563152111	0.696544	0	0	80.7172	36.4762	ExN2_L23
RAPGEF4	1	1.29587	0.445108	1407570404	0.627217	0	0	86.3939	46.0265	ExN2_L23
CHN1	1	2.27124	0.938346	1582564318	0.705195	0	0	99.0096	57.4892	ExN2_L23
OSBPL6	1	1.25697	0.454173	1439721861	0.641544	0	0	86.86	45.4234	ExN2_L23
ZNF385B	1	1.52826	0.673726	1520085715	0.677354	0	0	89.9282	42.6299	ExN2_L23
PDE1A	1	1.49804	0.540764	1431441192	0.637854	0	0	87.3908	43.7995	ExN2_L23
LINC01090	1	0.6979	0.577253	1551557916	0.691378	0	0	46.1713	7.80245	ExN2_L23
GULP1	1	0.954065	0.677301	1702623187	0.758693	0	0	72.3348	18.0557	ExN2_L23
COL5A2	1	0.923712	0.675568	1623312082	0.723352	0	0	60.7612	15.1719	ExN2_L23
GLS	1	1.47766	0.635538	1544914335	0.688418	0	0	91.4493	47.9375	ExN2_L23
SLC39A10	1	1.03832	0.411118	1493135952	0.665345	0	0	80.8531	38.0113	ExN2_L23
HECW2	1	1.42884	0.480356	1415475116	0.630739	0	0	88.8536	50.537	ExN2_L23
SATB2	1	1.48381	0.928292	1748806129	0.779272	0	0	90.8861	31.6883	ExN2_L23
ICA1L	1	0.928596	0.445933	1530664510	0.682068	0	0	74.6586	33.2207	ExN2_L23
ABI2	1	1.25658	0.505676	1498331136	0.66766	0	0	87.0736	45.4076	ExN2_L23
RAPH1	1	1.02607	0.585467	1650059781	0.735271	0	0	81.3386	31.3145	ExN2_L23
ADAM23	1	1.53001	0.774835	1636745635	0.729338	0	0	91.7147	43.2281	ExN2_L23
MAP2	1	2.21011	0.758772	1487584285	0.662871	0	0	98.7701	63.6381	ExN2_L23
UNC80	1	1.60638	0.760528	1605462398	0.715398	0	0	93.3847	46.6054	ExN2_L23
AC007563.2	1	0.833509	0.612488	1650066135	0.735274	0	0	63.4281	15.2483	ExN2_L23
AC019211.1	1	1.17644	0.859059	1749738849	0.779688	0	0	76.814	19.385	ExN2_L23
AC067956.1	1	1.16547	0.867789	1779748404	0.79306	0	0	78.7883	19.1495	ExN2_L23
EPHA4	1	1.49464	0.869892	1711969699	0.762858	0	0	91.158	36.4066	ExN2_L23
SERPINE2	1	0.680088	0.413585	1555469850	0.693121	0	0	58.6899	16.7442	ExN2_L23
NGEF	1	0.718958	0.443976	1607356153	0.716242	0	0	67.2989	21.075	ExN2_L23
CHL1	1	1.64967	0.708633	1552188620	0.691659	0	0	94.0061	49.4341	ExN2_L23
CNTN4	1	2.17435	1.06675	1667762415	0.743159	0	0	96.427	50.0929	ExN2_L23
ITPR1	1	1.35512	0.739328	1652643268	0.736422	0	0	87.5332	37.1687	ExN2_L23
GRM7	1	2.26054	1.105	1661718952	0.740466	0	0	97.2425	50.6024	ExN2_L23
ATP2B2	1	1.49535	0.596347	1493905614	0.665688	0	0	89.1967	47.5121	ExN2_L23
SYN2	1	1.40429	0.441095	1374237397	0.612364	0	0	88.1805	48.2466	ExN2_L23
RFTN1	1	0.722615	0.500543	1625368284	0.724268	0	0	63.4086	17.4588	ExN2_L23
PLCL2	1	0.897556	0.409173	1514963468	0.675071	0	0	74.8981	32.8379	ExN2_L23
UBE2E2	1	1.91939	0.647106	1470716265	0.655355	0	0	96.0839	60.9485	ExN2_L23
THRB	1	1.98974	0.825771	1558781757	0.694597	0	0	96.3493	54.969	ExN2_L23
NEK10	1	0.719538	0.427471	1566033694	0.697829	0	0	64.6255	22.7892	ExN2_L23
ARPP21	1	1.96943	0.976907	1618123793	0.72104	0	0	96.8153	45.5171	ExN2_L23
CTDSPL	1	1.05565	0.550142	1585544433	0.706523	0	0	78.4776	33.6812	ExN2_L23
DOCK3	1	2.13061	0.523215	1324064925	0.590007	8.96e-292	4.25e-291	97.851	69.2686	ExN2_L23
CACNA1D	1	1.11121	0.476252	1489611439	0.663775	0	0	79.1508	37.5597	ExN2_L23
CACNA2D3	1	2.14857	1.15038	1726722171	0.769432	0	0	96.4205	46.7342	ExN2_L23
LRTM1	1	0.552704	0.405821	1543841454	0.68794	0	0	49.8608	11.4001	ExN2_L23
ERC2	1	2.22478	0.94478	1584900378	0.706236	0	0	97.2814	55.6002	ExN2_L23
ARHGEF3	1	1.00938	0.57168	1625635860	0.724387	0	0	78.2187	30.6329	ExN2_L23
PTPRG	1	1.73175	0.493032	1365856558	0.608629	0	0	92.5691	56.246	ExN2_L23
CADPS	1	2.06281	0.789731	1496101529	0.666667	0	0	97.003	56.3052	ExN2_L23
TAFA1	1	2.355	1.56198	1882638408	0.838908	0	0	97.7927	36.1767	ExN2_L23
FOXP1	1	1.51395	0.500314	1414338136	0.630233	0	0	91.2616	52.6049	ExN2_L23
CNTN3	1	1.16881	0.665735	1636560456	0.729255	0	0	81.9341	30.6667	ExN2_L23
ROBO2	1	2.38929	0.481329	1292991838	0.57616	6.25e-223	2.44e-222	91.3198	62.0816	ExN2_L23
ROBO1	1	1.43076	0.470777	1421723323	0.633523	0	0	82.7238	44.4197	ExN2_L23
EPHA6	1	1.936	1.16907	1753586012	0.781402	0	0	92.7698	36.8328	ExN2_L23
LINC00882	1	1.49445	0.544379	1453972206	0.647894	0	0	90.1806	50.5803	ExN2_L23
CD47	1	1.13716	0.429203	1471143403	0.655545	0	0	84.8663	43.6439	ExN2_L23
DZIP3	1	0.841428	0.41832	1557069863	0.693834	0	0	74.9434	31.1341	ExN2_L23
NECTIN3	1	1.22617	0.843899	1772447362	0.789807	0	0	82.9633	26.7881	ExN2_L23
GAP43	1	1.274	0.723786	1664671194	0.741782	0	0	86.0832	33.2599	ExN2_L23
AC092691.1	1	1.97428	0.571217	1368675904	0.609885	0	0	94.4462	59.4085	ExN2_L23
STXBP5L	1	2.67787	1.34828	1815361165	0.808929	0	0	99.2815	56.3306	ExN2_L23
KALRN	1	2.62663	1.22824	1753658201	0.781434	0	0	99.2621	59.3383	ExN2_L23
AC092902.4	1	0.609783	0.44925	1615639748	0.719933	0	0	58.0232	12.9394	ExN2_L23
TMEM108	1	1.74355	0.904422	1665952459	0.742353	0	0	93.2099	44.3179	ExN2_L23
MED12L	1	1.4152	0.824002	1710367834	0.762144	0	0	88.4847	36.4927	ExN2_L23
P2RY14	1	0.825042	0.573293	1621374215	0.722488	0	0	63.0267	17.2764	ExN2_L23
IGSF10	1	0.624141	0.421613	1532021808	0.682673	0	0	52.3141	14.4091	ExN2_L23
IQCJ-SCHIP1	1	2.97555	1.68147	1906267714	0.849438	0	0	99.398	52.9285	ExN2_L23
PPM1L	1	1.33714	0.65592	1584989463	0.706275	0	0	85.9926	40.4545	ExN2_L23
NLGN1	1	2.56987	0.60365	1322623564	0.589364	3.84e-292	1.8e-291	98.5436	71.4447	ExN2_L23
AC117453.1	1	0.665526	0.551745	1579964100	0.704036	0	0	49.2653	8.63681	ExN2_L23
KCNMB2	1	1.39994	0.684595	1583850508	0.705768	0	0	85.5719	33.8313	ExN2_L23
PEX5L	1	2.17003	0.818009	1527403522	0.680615	0	0	96.8801	59.3128	ExN2_L23
FGF12	1	2.5658	0.878596	1484789286	0.661626	0	0	99.1844	64.1565	ExN2_L23
PPP2R2C	1	1.14398	0.554029	1557430366	0.693995	0	0	80.646	37.1956	ExN2_L23
ABLIM2	1	0.768375	0.439423	1560109454	0.695189	0	0	66.0949	25.0788	ExN2_L23
LDB2	1	2.58385	1.5142	1878384866	0.837013	0	0	99.1715	47.3537	ExN2_L23
SLIT2	1	1.24903	0.654677	1609428672	0.717165	0	0	83.9342	31.7743	ExN2_L23
KCNIP4	1	4.71272	2.05923	1952264412	0.869934	0	0	99.8252	73.7585	ExN2_L23
AC110296.1	1	1.05488	0.804063	1749845436	0.779735	0	0	73.3834	17.4141	ExN2_L23
KCNIP4-IT1	1	0.646693	0.454376	1616156307	0.720163	0	0	61.2337	16.1763	ExN2_L23
AC093607.1	1	0.702374	0.575949	1563955724	0.696903	0	0	47.7507	8.06061	ExN2_L23
PCDH7	1	2.24212	0.982625	1602439897	0.714051	0	0	97.1454	54.7624	ExN2_L23
NWD2	1	0.679828	0.44923	1578899557	0.703562	0	0	60.0686	17.4058	ExN2_L23
LIMCH1	1	1.9403	0.58727	1416021770	0.630983	0	0	96.3104	62.7246	ExN2_L23
GABRB1	1	1.7	0.71959	1547801392	0.689704	0	0	93.4235	49.8547	ExN2_L23
LNX1	1	0.748716	0.485075	1610839251	0.717794	0	0	65.6418	21.296	ExN2_L23
HOPX	1	0.57912	0.409331	1595784585	0.711086	0	0	57.0587	13.2533	ExN2_L23
ADGRL3	1	2.54704	0.62158	1382696213	0.616133	0	0	99.152	74.3402	ExN2_L23
ADAMTS3	1	0.509532	0.409399	1581725557	0.704821	0	0	49.9709	8.48123	ExN2_L23
ANKRD17	1	1.37928	0.425065	1393061427	0.620752	0	0	89.8375	53.2342	ExN2_L23
SEPTIN11	1	1.0361	0.486176	1532650099	0.682953	0	0	78.7041	35.7588	ExN2_L23
MAPK10	1	2.22599	0.703249	1469081500	0.654626	0	0	98.1617	66.4606	ExN2_L23
AC104827.1	1	0.691732	0.418067	1523895218	0.679052	0	0	57.1687	19.2342	ExN2_L23
FAM13A	1	0.892075	0.534882	1622477523	0.72298	0	0	72.7232	25.7445	ExN2_L23
SNCA	1	1.07948	0.416147	1476799278	0.658065	0	0	81.8176	37.5067	ExN2_L23
CCSER1	1	2.71824	1.09859	1632161952	0.727295	0	0	99.3009	62.41	ExN2_L23
GRID2	1	2.00185	0.661505	1427481221	0.636089	0	0	92.2972	54.5704	ExN2_L23
TSPAN5	1	1.60937	0.583527	1474476143	0.65703	0	0	92.705	53.6651	ExN2_L23
PPP3CA	1	2.45301	0.901426	1597432507	0.71182	0	0	99.2686	66.7284	ExN2_L23
ANK2	1	2.54721	0.452265	1274015174	0.567704	3.75e-170	1.28e-169	99.3398	79.4151	ExN2_L23
LINC02263	1	0.662639	0.491415	1489382574	0.663673	0	0	43.964	11.1578	ExN2_L23
LINC01378	1	1.09273	0.866608	1752251666	0.780808	0	0	70.6518	14.699	ExN2_L23
NDST3	1	1.30812	0.90576	1793967318	0.799396	0	0	85.6819	26.4212	ExN2_L23
PDE5A	1	0.89312	0.479521	1528110294	0.68093	0	0	65.3893	26.5142	ExN2_L23
RNF150	1	0.983452	0.453501	1522580362	0.678466	0	0	76.9564	34.3448	ExN2_L23
AC107223.1	1	1.81933	1.26707	1881609363	0.83845	0	0	92.6597	32.5915	ExN2_L23
NR3C2	1	1.1281	0.504655	1524318788	0.67924	0	0	79.9275	38.0471	ExN2_L23
AC002460.2	1	0.806518	0.458852	1554268376	0.692586	0	0	64.632	22.6184	ExN2_L23
DCLK2	1	1.09684	0.436025	1486573813	0.662421	0	0	81.1315	40.0986	ExN2_L23
FBXW7	1	1.84421	0.852368	1615367515	0.719812	0	0	96.8671	50.992	ExN2_L23
GRIA2	1	2.59255	0.94899	1684772056	0.750739	0	0	99.6569	69.7891	ExN2_L23
RAPGEF2	1	1.66958	0.73076	1584280131	0.705959	0	0	93.8572	51.191	ExN2_L23
2022-03-01	1	1.70766	0.514541	1385274635	0.617282	0	0	89.3456	53.0875	ExN2_L23
GALNTL6	1	1.74494	0.918054	1642480135	0.731893	0	0	87.9021	37.9136	ExN2_L23
WDR17	1	1.11393	0.606767	1630754748	0.726668	0	0	82.6267	34.4557	ExN2_L23
SORBS2	1	1.59482	0.804335	1629366034	0.72605	0	0	90.7243	42.2939	ExN2_L23
AC124852.1	1	0.674768	0.428225	1574430283	0.70157	0	0	61.4862	19.3189	ExN2_L23
ADCY2	1	1.3624	0.451063	1412098024	0.629234	0	0	85.9473	47.4728	ExN2_L23
CTNND2	1	2.59908	0.625435	1411566821	0.628998	0	0	99.1779	75.4079	ExN2_L23
TRIO	1	1.65542	0.531175	1410316706	0.628441	0	0	92.8992	56.5853	ExN2_L23
BASP1	1	1.59016	0.66436	1533519219	0.68334	0	0	94.7311	47.921	ExN2_L23
BASP1-AS1	1	0.949484	0.558299	1607973915	0.716517	0	0	73.2086	25.8691	ExN2_L23
CDH18	1	2.38569	1.4599	1900286762	0.846773	0	0	97.9351	45.895	ExN2_L23
CDH12	1	2.19752	1.38112	1819054225	0.810575	0	0	97.126	37.5528	ExN2_L23
CDH10	1	1.3207	0.576009	1511961985	0.673734	0	0	85.2741	40.1502	ExN2_L23
CDH9	1	1.57148	1.01949	1771555804	0.78941	0	0	89.6951	29.8605	ExN2_L23
PDZD2	1	1.88371	1.12882	1752627643	0.780975	0	0	91.9024	38.847	ExN2_L23
HCN1	1	1.59039	0.709317	1543245719	0.687674	0	0	91.6758	45.2025	ExN2_L23
PARP8	1	0.966437	0.481461	1554248388	0.692577	0	0	76.594	32.6768	ExN2_L23
ARL15	1	1.52963	0.673721	1543547523	0.687809	0	0	88.7566	45.3436	ExN2_L23
PDE4D	1	3.3698	1.28512	1831523839	0.816132	0	0	99.754	74.157	ExN2_L23
PART1	1	0.610822	0.407203	1587643891	0.707458	0	0	59.8809	16.2555	ExN2_L23
MAST4	1	1.64295	0.639039	1498321765	0.667656	0	0	91.5917	51.6315	ExN2_L23
PIK3R1	1	1.25337	0.422589	1427256693	0.635989	0	0	86.6658	46.8615	ExN2_L23
MAP1B	1	1.75696	0.420217	1327314123	0.591454	0	0	94.511	59.7534	ExN2_L23
LINC01331	1	0.555687	0.479092	1610462688	0.717626	0	0	50.068	6.46212	ExN2_L23
ENC1	1	1.80674	1.02578	1729939670	0.770865	0	0	95.7538	38.8202	ExN2_L23
HOMER1	1	1.65792	0.993732	1758114860	0.78342	0	0	92.6532	39.0171	ExN2_L23
RASGRF2	1	1.39884	0.715024	1601730249	0.713735	0	0	85.9473	37.6031	ExN2_L23
MEF2C	1	2.31009	0.784892	1467238545	0.653805	0	0	98.9902	63.1879	ExN2_L23
NR2F1-AS1	1	1.05127	0.420504	1466943487	0.653674	0	0	79.5068	38.5152	ExN2_L23
KIAA0825	1	0.861245	0.414072	1523884385	0.679047	0	0	72.4319	31.0494	ExN2_L23
MCTP1	1	1.71705	0.918158	1669976941	0.744146	0	0	93.307	41.483	ExN2_L23
EFNA5	1	1.71074	0.78679	1570254182	0.699709	0	0	91.3198	45.8103	ExN2_L23
FBXL17	1	1.67984	0.542191	1411275621	0.628868	0	0	93.3458	57.1677	ExN2_L23
TMEM232	1	1.31351	0.707044	1641652847	0.731525	0	0	86.381	37.6375	ExN2_L23
CAMK4	1	1.25513	0.748968	1685847562	0.751218	0	0	83.7724	32.7367	ExN2_L23
KCNN2	1	0.784034	0.528151	1642019137	0.731688	0	0	67.3895	20.3777	ExN2_L23
AC008574.1	1	0.786377	0.675776	1759893575	0.784213	0	0	65.7389	7.81966	ExN2_L23
CHSY3	1	1.55851	0.716645	1554803868	0.692824	0	0	91.035	43.0223	ExN2_L23
FSTL4	1	1.37416	0.865349	1703278811	0.758985	0	0	82.8079	28.8258	ExN2_L23
ARHGAP26	1	2.00634	0.973902	1681291871	0.749188	0	0	96.1551	51.5386	ExN2_L23
NR3C1	1	1.2002	0.493394	1505811936	0.670994	0	0	85.6301	42.992	ExN2_L23
AC008696.2	1	0.967489	0.76294	1671896544	0.745001	0	0	62.0882	13.1122	ExN2_L23
KCTD16	1	2.25557	1.25289	1788539774	0.796978	0	0	98.2135	48.0793	ExN2_L23
CAMK2A	1	1.81376	0.889159	1648704202	0.734667	0	0	96.4205	46.8739	ExN2_L23
GRIA1	1	1.40361	0.502627	1431574176	0.637913	0	0	87.4555	45.1481	ExN2_L23
SGCD	1	1.60988	0.868371	1653265913	0.736699	0	0	88.8342	38.6054	ExN2_L23
GABRB2	1	1.64019	0.606427	1439724603	0.641545	0	0	92.8992	49.8671	ExN2_L23
GABRG2	1	1.02089	0.461935	1526335305	0.680139	0	0	80.2706	35.7485	ExN2_L23
TENM2	1	2.8648	1.27722	1689060244	0.752649	0	0	99.3268	59.8408	ExN2_L23
SLIT3	1	0.879731	0.575629	1615044521	0.719668	0	0	66.1273	18.9884	ExN2_L23
FAM153B	1	0.94022	0.648295	1725189445	0.768749	0	0	77.1636	23.1719	ExN2_L23
FAM153A	1	0.691879	0.466905	1642499608	0.731902	0	0	66.6839	19.1908	ExN2_L23
FAM153CP	1	1.36213	0.845326	1745100599	0.777621	0	0	87.8439	33.4279	ExN2_L23
FARS2	1	1.02769	0.440815	1491995681	0.664837	0	0	77.0988	37.4585	ExN2_L23
LY86-AS1	1	1.09174	0.794493	1750011540	0.779809	0	0	76.8529	19.4903	ExN2_L23
PHACTR1	1	2.85115	1.22578	1716682079	0.764958	0	0	99.5663	63.9094	ExN2_L23
CARMIL1	1	1.01935	0.457431	1528521827	0.681113	0	0	77.9274	32.9956	ExN2_L23
ZFAND3	1	1.44586	0.439269	1389615090	0.619216	0	0	89.611	54.1773	ExN2_L23
BTBD9	1	1.5475	0.676012	1561012768	0.695591	0	0	89.7081	48.4098	ExN2_L23
TRERF1	1	0.743342	0.428795	1561947505	0.696008	0	0	65.5317	24.0965	ExN2_L23
RCAN2	1	1.13559	0.550877	1556341256	0.69351	0	0	80.277	36.6834	ExN2_L23
MLIP	1	1.2562	0.888232	1782376233	0.794231	0	0	83.1445	23.4913	ExN2_L23
KHDRBS2	1	2.54591	1.2575	1738601897	0.774725	0	0	98.7572	54.3425	ExN2_L23
ADGRB3	1	3.7135	0.900231	1720440939	0.766633	0	0	99.8188	86.4238	ExN2_L23
RIMS1	1	1.77507	0.713086	1501735448	0.669177	0	0	94.3945	51.6804	ExN2_L23
KCNQ5	1	2.86299	1.42993	1778536143	0.79252	0	0	99.5598	55.8563	ExN2_L23
AL391840.1	1	0.936798	0.613612	1666034639	0.742389	0	0	73.2992	22.7912	ExN2_L23
SNAP91	1	1.2484	0.494181	1471262030	0.655598	0	0	86.1544	44.0425	ExN2_L23
FUT9	1	1.32084	0.440985	1424728746	0.634863	0	0	85.7337	47.7737	ExN2_L23
AL589740.1	1	1.10032	0.459465	1510409178	0.673042	0	0	77.0276	32.312	ExN2_L23
GRIK2	1	2.02483	0.580502	1375472884	0.612914	0	0	96.8801	59.6529	ExN2_L23
SOBP	1	1.22258	0.415284	1423625670	0.634371	0	0	84.1996	46.6942	ExN2_L23
WASF1	1	1.08696	0.577474	1614914831	0.71961	0	0	82.7562	33.5532	ExN2_L23
MAN1A1	1	0.916448	0.64402	1678770381	0.748064	0	0	69.8945	19.3271	ExN2_L23
NKAIN2	1	2.68638	0.778961	1378127115	0.614097	0	0	98.9967	67.7073	ExN2_L23
PTPRK	1	2.25472	1.07874	1648376272	0.734521	0	0	96.4528	51.1965	ExN2_L23
LAMA2	1	1.04802	0.705914	1628416518	0.725626	0	0	65.6094	18.1809	ExN2_L23
EPB41L2	1	1.53987	0.744017	1620033172	0.721891	0	0	91.7147	44.7825	ExN2_L23
AHI1	1	1.76059	0.683831	1519786885	0.677221	0	0	95.5855	55.446	ExN2_L23
PDE7B	1	0.85044	0.424018	1542886960	0.687514	0	0	69.0401	24.8998	ExN2_L23
MAP3K5	1	1.03187	0.49515	1541111631	0.686723	0	0	75.7784	32.9363	ExN2_L23
GRM1	1	1.12589	0.766519	1727060550	0.769582	0	0	79.2478	23.2504	ExN2_L23
STXBP5-AS1	1	0.936353	0.493942	1550435442	0.690878	0	0	71.5645	28.4341	ExN2_L23
STXBP5	1	1.55666	0.675219	1565877356	0.697759	0	0	92.3231	49.4816	ExN2_L23
SYNE1	1	1.85907	0.702919	1524995922	0.679542	0	0	95.6049	57.3591	ExN2_L23
PDE10A	1	1.66319	0.737761	1551510536	0.691357	0	0	91.0221	45.8124	ExN2_L23
AC011287.1	1	2.09665	1.53277	1912972082	0.852425	0	0	93.2941	28.5429	ExN2_L23
DGKB	1	2.647	1.61491	1956483499	0.871814	0	0	99.1262	48.4566	ExN2_L23
HDAC9	1	1.85322	0.904799	1650601001	0.735512	0	0	94.2197	48.7774	ExN2_L23
RAPGEF5	1	1.77408	0.813821	1598813131	0.712435	0	0	93.5595	48.7973	ExN2_L23
MPP6	1	0.770981	0.419003	1560188094	0.695224	0	0	68.9624	26.5038	ExN2_L23
JAZF1	1	1.2468	0.441555	1430818116	0.637576	0	0	83.8889	45.9053	ExN2_L23
BMPER	1	1.01408	0.508154	1556124565	0.693413	0	0	77.5066	31.3034	ExN2_L23
AMPH	1	0.969026	0.471155	1533636980	0.683392	0	0	75.2735	33.169	ExN2_L23
HECW1	1	1.51949	0.777955	1612652065	0.718602	0	0	88.9896	39.9031	ExN2_L23
ADCY1	1	0.890941	0.428644	1529365991	0.681489	0	0	73.2539	30.9503	ExN2_L23
GALNT17	1	1.54691	0.616017	1482254236	0.660496	0	0	88.2258	45.7979	ExN2_L23
SRRM3	1	0.95897	0.441827	1520566214	0.677568	0	0	75.5971	33.3797	ExN2_L23
CACNA2D1	1	1.96613	0.875903	1615903936	0.720051	0	0	96.2198	53.2293	ExN2_L23
ADAM22	1	1.19584	0.516905	1516717519	0.675853	0	0	84.5751	41.5498	ExN2_L23
ZNF804B	1	1.54847	0.94411	1701456531	0.758173	0	0	85.7272	30.5462	ExN2_L23
CDK14	1	1.331	0.430192	1389068458	0.618972	0	0	87.0348	48.0167	ExN2_L23
DYNC1I1	1	1.5387	0.679807	1547802619	0.689705	0	0	90.5042	46.6316	ExN2_L23
AC079781.5	1	1.13065	0.620481	1630305417	0.726468	0	0	81.248	34.6092	ExN2_L23
COL26A1	1	0.816123	0.538117	1629145206	0.725951	0	0	67.0982	21.0771	ExN2_L23
PRKAR2B	1	0.831851	0.488695	1611255405	0.717979	0	0	72.3671	25.982	ExN2_L23
LAMB1	1	0.524758	0.409985	1626537328	0.724789	0	0	56.1719	10.9987	ExN2_L23
NRCAM	1	2.03285	0.693341	1451544849	0.646812	0	0	97.2943	60.4501	ExN2_L23
KCND2	1	1.97465	0.83285	1556123885	0.693413	0	0	95.5855	52.0804	ExN2_L23
CADPS2	1	1.40198	0.704586	1572803309	0.700845	0	0	82.9698	35.0429	ExN2_L23
LINC00513	1	1.1451	0.672319	1631095048	0.72682	0	0	76.704	29.802	ExN2_L23
PLXNA4	1	1.04436	0.549567	1562235055	0.696136	0	0	74.2831	30.2805	ExN2_L23
DGKI	1	1.93067	0.932593	1651674091	0.73599	0	0	96.0127	49.642	ExN2_L23
TMEM178B	1	2.08188	1.05751	1720410710	0.766619	0	0	96.1939	50.9803	ExN2_L23
CNTNAP2	1	3.39414	0.840596	1412726706	0.629515	0	0	99.7346	76.4866	ExN2_L23
PRKAG2	1	0.96989	0.499299	1555862377	0.693296	0	0	74.6715	30.953	ExN2_L23
DPP6	1	2.1525	0.69141	1442739988	0.642889	0	0	97.6892	62.2152	ExN2_L23
PTPRN2	1	1.57694	0.673066	1523558191	0.678901	0	0	89.5462	46.4512	ExN2_L23
DLGAP2	1	2.54471	1.37956	1803917832	0.80383	0	0	98.6601	50.4633	ExN2_L23
CSMD1	1	3.88898	1.36534	1733671708	0.772528	0	0	99.7605	74.473	ExN2_L23
PRAG1	1	0.525256	0.407704	1614584743	0.719463	0	0	54.7026	10.0549	ExN2_L23
LINC00599	1	1.05181	0.413504	1505230282	0.670734	0	0	83.2416	39.1073	ExN2_L23
MSRA	1	1.95364	0.939616	1662868856	0.740978	0	0	95.8314	50.9204	ExN2_L23
XKR6	1	1.28686	0.473641	1436265656	0.640004	0	0	83.4358	44.6283	ExN2_L23
AC068587.4	1	1.25342	0.696259	1655851882	0.737852	0	0	84.821	34.2519	ExN2_L23
PTK2B	1	0.90796	0.561567	1654603606	0.737295	0	0	75.034	23.9257	ExN2_L23
FZD3	1	0.912528	0.419108	1530428339	0.681963	0	0	76.6587	33.7225	ExN2_L23
NRG1	1	1.57159	0.641023	1466858864	0.653636	0	0	78.7106	38.8257	ExN2_L23
UNC5D	1	1.84273	0.837626	1565968313	0.697799	0	0	89.3197	45.062	ExN2_L23
SPIDR	1	1.18991	0.454146	1460870841	0.650968	0	0	82.4649	43.4986	ExN2_L23
SNTG1	1	2.43293	0.873576	1478053746	0.658624	0	0	97.5015	59.507	ExN2_L23
ATP6V1H	1	0.896825	0.457257	1560794589	0.695494	0	0	74.5356	31.6903	ExN2_L23
MIR124-2HG	1	0.869091	0.453842	1579599059	0.703873	0	0	76.0761	29.9686	ExN2_L23
KCNB2	1	1.32198	0.695747	1600931658	0.713379	0	0	83.7918	34.2822	ExN2_L23
GDAP1	1	1.31047	0.558236	1522546704	0.678451	0	0	87.4879	44.5808	ExN2_L23
RALYL	1	3.0916	1.54297	1741927763	0.776207	0	0	99.5793	55.3496	ExN2_L23
MMP16	1	1.34353	0.445028	1420812994	0.633118	0	0	87.7015	45.1949	ExN2_L23
NECAB1	1	1.82218	1.03449	1732380211	0.771953	0	0	96.5046	40.9439	ExN2_L23
RUNX1T1	1	1.18073	0.431144	1452787854	0.647366	0	0	83.7142	42.466	ExN2_L23
NIPAL2	1	0.769599	0.514563	1636249828	0.729117	0	0	67.2341	20.0018	ExN2_L23
YWHAZ	1	1.10728	0.423126	1477110983	0.658204	0	0	83.0669	41.41	ExN2_L23
RIMS2	1	2.57652	1.04133	1630479647	0.726546	0	0	98.919	61.8758	ExN2_L23
ZFPM2	1	1.58667	0.900356	1696928199	0.756155	0	0	90.5301	37.6885	ExN2_L23
OXR1	1	2.37012	0.871081	1540583126	0.686488	0	0	98.1811	62.7659	ExN2_L23
AC090579.1	1	0.70545	0.455061	1552611921	0.691848	0	0	58.2433	18.6759	ExN2_L23
SYBU	1	1.04814	0.59229	1635197920	0.728648	0	0	80.536	31.576	ExN2_L23
CSMD3	1	2.29479	0.959448	1595699211	0.711048	0	0	98.3106	57.6407	ExN2_L23
SAMD12	1	1.72932	0.552263	1406958119	0.626944	0	0	93.8637	57.3116	ExN2_L23
PVT1	1	0.631545	0.451565	1609393026	0.71715	0	0	59.0524	14.721	ExN2_L23
ASAP1	1	1.44552	0.512998	1447670940	0.645086	0	0	89.5139	50.7091	ExN2_L23
KCNQ3	1	1.50333	0.457984	1373260270	0.611928	0	0	87.9474	49.9773	ExN2_L23
KHDRBS3	1	1.74926	0.743054	1519215028	0.676966	0	0	93.0805	48.1392	ExN2_L23
LINC02055	1	1.1849	0.925991	1715633011	0.76449	0	0	67.739	15.4321	ExN2_L23
PTK2	1	1.95676	0.611523	1451873331	0.646958	0	0	96.3558	63.6904	ExN2_L23
VLDLR-AS1	1	0.6497	0.433726	1606238329	0.715744	0	0	61.894	16.9693	ExN2_L23
PUM3	1	0.858964	0.452952	1571401241	0.70022	0	0	72.9885	29.6643	ExN2_L23
RFX3	1	1.77209	0.98144	1746070237	0.778053	0	0	93.8313	45.7126	ExN2_L23
GLIS3	1	0.742387	0.435457	1511990549	0.673747	0	0	54.8126	17.3156	ExN2_L23
PTPRD	1	3.80687	1.06638	1644684640	0.732876	0	0	99.8835	83.0431	ExN2_L23
SH3GL2	1	1.39213	0.715746	1607446323	0.716282	0	0	88.776	38.3507	ExN2_L23
MLLT3	1	1.19158	0.413501	1427943718	0.636295	0	0	83.4682	45.0668	ExN2_L23
FOCAD	1	1.56937	0.760852	1612856541	0.718693	0	0	91.6046	45.208	ExN2_L23
LINGO2	1	2.54236	1.47495	1818131589	0.810164	0	0	98.3494	45.2334	ExN2_L23
VPS13A	1	1.05597	0.508465	1556584904	0.693618	0	0	81.5263	36.0259	ExN2_L23
DAPK1	1	0.872236	0.452578	1549888968	0.690634	0	0	71.2214	28.6613	ExN2_L23
GABBR2	1	1.5243	0.644345	1513538889	0.674437	0	0	89.5074	45.6417	ExN2_L23
FRRS1L	1	0.917476	0.406543	1500906438	0.668808	0	0	75.0016	34.0812	ExN2_L23
EPB41L4B	1	0.743853	0.450353	1592928897	0.709813	0	0	67.0658	23.0439	ExN2_L23
BRINP1	1	1.11094	0.513851	1534324767	0.683699	0	0	80.7366	36.7722	ExN2_L23
STRBP	1	1.43784	0.611758	1527899328	0.680836	0	0	90.5819	46.5717	ExN2_L23
SCAI	1	1.29599	0.605692	1563007224	0.69648	0	0	86.7305	41.4437	ExN2_L23
STXBP1	1	1.20336	0.407799	1424177797	0.634617	0	0	85.1058	44.9608	ExN2_L23
OLFM1	1	1.05908	0.435349	1509162329	0.672486	0	0	80.3159	36.4837	ExN2_L23
GRIN1	1	1.47456	0.468466	1430644899	0.637499	0	0	92.8604	51.2522	ExN2_L23
CACNA1B	1	1.64937	0.792913	1601117955	0.713462	0	0	91.8247	44.5581	ExN2_L23
CELF2	1	3.31763	1.25855	1774772606	0.790843	0	0	99.9223	72.9654	ExN2_L23
CAMK1D	1	1.79834	0.803754	1589234578	0.708167	0	0	93.6824	50.4062	ExN2_L23
FRMD4A	1	2.90237	0.947747	1538087666	0.685376	0	0	99.4174	69.9639	ExN2_L23
CACNB2	1	2.13113	1.05659	1704213796	0.759402	0	0	97.3914	51.5	ExN2_L23
NEBL	1	1.48192	0.489881	1422726873	0.633971	0	0	89.3521	50.8116	ExN2_L23
KIAA1217	1	1.21557	0.418877	1460469609	0.650789	0	0	77.9144	35.8993	ExN2_L23
ANK3	1	2.26899	0.520092	1324679464	0.59028	1e-291	4.75e-292	98.3494	70.6269	ExN2_L23
JMJD1C	1	2.21414	0.67857	1481433417	0.66013	0	0	98.2135	68.4357	ExN2_L23
AC013287.1	1	1.88829	1.44801	1913352978	0.852595	0	0	89.9929	23.8087	ExN2_L23
LRRTM3	1	1.51173	0.595541	1485473976	0.661931	0	0	90.3165	47.9451	ExN2_L23
KCNMA1	1	2.30799	0.85361	1541062005	0.686701	0	0	98.1229	62.2565	ExN2_L23
NRG3	1	3.5846	0.98749	1583628696	0.705669	0	0	99.7217	78.7907	ExN2_L23
EXOC6	1	0.991317	0.472946	1538640160	0.685622	0	0	77.1636	34.477	ExN2_L23
SORBS1	1	1.63447	0.634577	1505839434	0.671006	0	0	91.6176	50.7972	ExN2_L23
OGA	1	1.14123	0.416346	1465037084	0.652824	0	0	85.6819	45.1075	ExN2_L23
SORCS1	1	1.54204	0.85027	1653314734	0.736721	0	0	88.8601	35.6088	ExN2_L23
ATRNL1	1	2.98478	1.41	1850942596	0.824785	0	0	99.7993	62.2689	ExN2_L23
AC016042.1	1	0.657466	0.502885	1614857343	0.719584	0	0	56.9551	12.7239	ExN2_L23
HSPA12A	1	0.982212	0.450259	1508363156	0.67213	0	0	75.3641	34.9906	ExN2_L23
GALNT18	1	0.875435	0.4646	1540348840	0.686383	0	0	67.9461	26.9947	ExN2_L23
MICAL2	1	0.905063	0.414903	1499869089	0.668345	0	0	73.1827	31.9099	ExN2_L23
NELL1	1	1.14115	0.578031	1548673610	0.690093	0	0	75.6165	30.9634	ExN2_L23
ANO5	1	0.849342	0.457027	1573149643	0.700999	0	0	72.5678	28.8795	ExN2_L23
ANO3	1	1.04218	0.693963	1691626887	0.753793	0	0	75.9208	23.0776	ExN2_L23
MPPED2	1	0.808594	0.423405	1554265995	0.692585	0	0	69.3313	26.033	ExN2_L23
KIAA1549L	1	1.59778	0.81164	1643458993	0.732329	0	0	92.7439	43.4842	ExN2_L23
LRRC4C	1	2.39372	0.729299	1443120108	0.643058	0	0	97.3332	64.427	ExN2_L23
SHANK2	1	1.18291	0.589454	1571682986	0.700346	0	0	82.0571	36.3323	ExN2_L23
PDE2A	1	0.791421	0.433593	1582193134	0.705029	0	0	71.1955	26.6553	ExN2_L23
PAK1	1	1.25984	0.622322	1591134528	0.709014	0	0	87.2419	39.1926	ExN2_L23
DLG2	1	3.66395	0.725388	1593706224	0.710159	0	0	99.7864	88.5944	ExN2_L23
AP001825.1	1	1.36661	0.793028	1658676333	0.73911	0	0	81.8823	32.3794	ExN2_L23
SYTL2	1	0.77552	0.426645	1575709623	0.70214	0	0	70.4382	25.4843	ExN2_L23
GRM5	1	2.36977	0.98483	1594245068	0.7104	0	0	98.7831	58.2575	ExN2_L23
FAT3	1	1.71918	0.988499	1723368228	0.767937	0	0	93.0351	39.183	ExN2_L23
CEP126	1	0.735179	0.44174	1582868420	0.70533	0	0	65.8489	23.2773	ExN2_L23
GRIA4	1	2.43253	1.27607	1781469555	0.793827	0	0	98.1229	53.0304	ExN2_L23
GUCY1A2	1	1.26646	0.657614	1610736833	0.717748	0	0	86.0379	36.8988	ExN2_L23
SORL1	1	1.16778	0.420138	1456973436	0.649231	0	0	84.4262	42.8805	ExN2_L23
NRGN	1	1.53289	0.597872	1516345893	0.675688	0	0	91.1709	43.5592	ExN2_L23
KIRREL3	1	1.6394	0.730044	1547979413	0.689783	0	0	89.378	43.0532	ExN2_L23
ARHGAP32	1	1.58895	0.668528	1546075656	0.688935	0	0	92.9575	50.5184	ExN2_L23
OPCML	1	3.26134	1.1435	1590051615	0.708531	0	0	99.8317	69.6507	ExN2_L23
CACNA1C	1	1.75676	0.748433	1538219768	0.685435	0	0	91.2616	49.2097	ExN2_L23
GRIN2B	1	2.02126	0.876752	1583824151	0.705756	0	0	96.5564	53.2225	ExN2_L23
PTPRO	1	1.12325	0.681489	1672963596	0.745477	0	0	80.7301	28.5601	ExN2_L23
LMO3	1	1.01262	0.48123	1543920537	0.687975	0	0	78.1928	33.2668	ExN2_L23
PLEKHA5	1	2.19764	1.11919	1769142413	0.788334	0	0	97.7021	53.2225	ExN2_L23
AEBP2	1	1.32361	0.575232	1520805676	0.677675	0	0	85.1447	43.1799	ExN2_L23
AC024901.1	1	0.750835	0.417759	1535681723	0.684304	0	0	64.0365	23.8032	ExN2_L23
C2CD5	1	1.08622	0.437174	1483957429	0.661255	0	0	82.0441	41.2393	ExN2_L23
PPFIBP1	1	0.992519	0.487312	1551580189	0.691388	0	0	76.3998	31.7103	ExN2_L23
CPNE8	1	0.832645	0.544905	1640161202	0.73086	0	0	69.2084	21.1563	ExN2_L23
SLC2A13	1	1.71602	0.818965	1620527941	0.722111	0	0	94.3168	47.6188	ExN2_L23
CNTN1	1	2.02945	0.598059	1381400298	0.615555	0	0	97.3785	63.4268	ExN2_L23
PRICKLE1	1	1.09781	0.586163	1596102234	0.711227	0	0	79.6621	32.8056	ExN2_L23
NELL2	1	1.87608	0.997951	1672392637	0.745222	0	0	95.7797	43.2666	ExN2_L23
SCN8A	1	1.38795	0.647582	1568597237	0.698971	0	0	89.0478	42.771	ExN2_L23
TESPA1	1	1.06588	0.821823	1816173162	0.809291	0	0	80.0117	16.6114	ExN2_L23
TAFA2	1	1.9652	0.994572	1644072426	0.732603	0	0	92.1484	45.263	ExN2_L23
PTPRR	1	0.929582	0.528688	1581675122	0.704798	0	0	71.558	27.2776	ExN2_L23
NAV3	1	2.68144	0.785004	1453612829	0.647733	0	0	99.3398	71.4144	ExN2_L23
SYT1	1	3.47888	0.986907	1447147164	0.644852	0	0	100	75.4106	ExN2_L23
AC027288.3	1	0.849426	0.522936	1569398814	0.699328	0	0	63.7582	22.3644	ExN2_L23
PPP1R12A	1	1.21454	0.523726	1527365092	0.680598	0	0	85.7143	42.8674	ExN2_L23
PPFIA2	1	2.2806	0.903382	1626594423	0.724815	0	0	98.4983	62.7143	ExN2_L23
AC069228.1	1	0.721299	0.449302	1556243644	0.693466	0	0	60.2175	19.639	ExN2_L23
MGAT4C	1	1.41639	0.500457	1442321377	0.642702	0	0	86.1674	43.8463	ExN2_L23
ATP2B1	1	2.14518	0.952735	1637831425	0.729822	0	0	98.7054	56.4718	ExN2_L23
LINC02822	1	1.25169	1.02425	1823110508	0.812383	0	0	76.0373	14.8752	ExN2_L23
ANKS1B	1	3.07132	0.875217	1602029785	0.713868	0	0	99.7152	77.9447	ExN2_L23
CUX2	1	1.37534	1.10334	1873369089	0.834778	0	0	83.7983	15.6793	ExN2_L23
KSR2	1	1.34739	0.714066	1623642178	0.723499	0	0	85.1382	37.5955	ExN2_L23
SRRM4	1	1.0649	0.44455	1476865394	0.658095	0	0	78.2381	36.5023	ExN2_L23
CIT	1	1.13607	0.628422	1641548505	0.731478	0	0	83.4099	33.7032	ExN2_L23
CABP1	1	1.63549	0.879581	1672704973	0.745361	0	0	93.3976	40.5536	ExN2_L23
TMEM132B	1	1.72967	0.755972	1566261990	0.69793	0	0	92.7568	49.8706	ExN2_L23
AC007368.1	1	1.0396	0.669556	1632091008	0.727264	0	0	70.3735	22.9978	ExN2_L23
LINC00507	1	0.676208	0.585284	1720323703	0.766581	0	0	61.059	7.31712	ExN2_L23
TMEM132D	1	2.03033	1.12034	1727830142	0.769925	0	0	95.5531	43.8188	ExN2_L23
RIMBP2	1	0.85267	0.432048	1526626350	0.680269	0	0	69.5838	28.7425	ExN2_L23
ATP8A2	1	1.61348	0.662278	1497275062	0.667189	0	0	91.404	47.5148	ExN2_L23
MTUS2	1	1.68873	0.880816	1651641460	0.735976	0	0	92.3102	41.5897	ExN2_L23
FRY	1	1.37664	0.632601	1562156415	0.696101	0	0	88.064	43.0643	ExN2_L23
NBEA	1	2.08115	0.690407	1447177097	0.644866	0	0	97.4303	62.2957	ExN2_L23
DCLK1	1	2.37014	1.02803	1625308693	0.724242	0	0	98.6277	57.008	ExN2_L23
ENOX1	1	1.61728	0.547289	1429808066	0.637126	0	0	91.0739	53.3002	ExN2_L23
TSC22D1	1	1.42885	0.480768	1426808382	0.635789	0	0	90.6725	51.1641	ExN2_L23
PCDH9-AS2	1	1.22476	0.692897	1611237011	0.717971	0	0	76.0567	30.3004	ExN2_L23
MYCBP2	1	1.57165	0.443711	1357931408	0.605098	0	0	92.9057	58.2754	ExN2_L23
RBM26	1	1.25247	0.460118	1463598134	0.652183	0	0	87.339	47.5086	ExN2_L23
GPC6	1	1.86535	1.16512	1768358906	0.787985	0	0	90.9573	35.2652	ExN2_L23
UGGT2	1	1.0454	0.430178	1490427646	0.664138	0	0	79.7333	39.68	ExN2_L23
HS6ST3	1	2.93109	1.74877	1948086628	0.868072	0	0	99.3786	50.3353	ExN2_L23
MBNL2	1	1.32908	0.517599	1495953523	0.666601	0	0	87.6238	46.3907	ExN2_L23
FGF14	1	2.93993	0.977675	1530142188	0.681835	0	0	99.6569	68.5871	ExN2_L23
FAM155A	1	3.24055	0.973439	1579349179	0.703762	0	0	99.754	75.2537	ExN2_L23
ARHGEF7	1	1.18301	0.416498	1434833082	0.639365	0	0	83.5847	45.8812	ExN2_L23
LINC02306	1	1.29712	1.10591	1804907546	0.804271	0	0	71.3703	10.9926	ExN2_L23
NOVA1	1	1.50815	0.503207	1445391296	0.64407	0	0	91.9542	53.4689	ExN2_L23
AL049828.1	1	1.11018	0.596046	1599388303	0.712691	0	0	78.7624	32.9549	ExN2_L23
LRFN5	1	2.13274	1.11246	1729956056	0.770873	0	0	97.5015	49.0555	ExN2_L23
MDGA2	1	2.17134	0.616794	1326065570	0.590898	0	0	97.3914	61.4097	ExN2_L23
NIN	1	1.22194	0.674622	1644319451	0.732713	0	0	83.863	35.3747	ExN2_L23
TRIM9	1	2.00611	0.75651	1527618761	0.680711	0	0	97.2555	59.3452	ExN2_L23
FBXO34	1	0.795166	0.438864	1558191765	0.694334	0	0	67.9785	26.8398	ExN2_L23
RTN1	1	1.75039	0.488774	1350655724	0.601856	0	0	95.5725	58.8364	ExN2_L23
MNAT1	1	1.35601	0.589346	1534657912	0.683847	0	0	88.2322	45.1088	ExN2_L23
SYT16	1	1.19396	0.584464	1565775533	0.697713	0	0	82.8209	37.5501	ExN2_L23
KCNH5	1	0.80064	0.458645	1548807496	0.690152	0	0	64.1789	22.1021	ExN2_L23
GPHN	1	1.95517	0.40976	1254623477	0.559063	3.11e-132	9.65e-132	96.5435	68.572	ExN2_L23
ACTN1	1	0.827018	0.52095	1634601941	0.728383	0	0	70.8913	23.5258	ExN2_L23
SIPA1L1	1	2.14866	0.962814	1687994195	0.752174	0	0	97.9675	58.4193	ExN2_L23
RGS6	1	2.14562	1.35546	1835084416	0.817718	0	0	96.6406	37.8392	ExN2_L23
NRXN3	1	3.6307	0.91624	1513919490	0.674606	0	0	99.8576	80.7011	ExN2_L23
FLRT2	1	2.18723	1.18904	1785928520	0.795814	0	0	97.8251	49.4527	ExN2_L23
UNC79	1	1.84769	0.753596	1544208242	0.688103	0	0	95.7602	54.4093	ExN2_L23
PPP4R4	1	0.622501	0.423922	1598330694	0.71222	0	0	60.0621	16.4138	ExN2_L23
MEG3	1	3.86426	1.44605	1739787739	0.775254	0	0	99.8382	71.7923	ExN2_L23
MEG8	1	1.6495	0.737013	1554236066	0.692571	0	0	91.5011	46.5022	ExN2_L23
SNHG14	1	3.4413	0.69489	1396183461	0.622143	0	0	99.9806	84.5817	ExN2_L23
GABRB3	1	1.86838	0.947219	1678573269	0.747976	0	0	94.9705	47.2698	ExN2_L23
FMN1	1	1.28845	0.597119	1526150600	0.680057	0	0	80.5877	38.0588	ExN2_L23
GOLGA8B	1	0.97692	0.563006	1642135252	0.73174	0	0	79.1184	30.0836	ExN2_L23
SEMA6D	1	0.924504	0.420249	1499865679	0.668344	0	0	70.1664	29.0792	ExN2_L23
ARPP19	1	1.27722	0.591448	1567452782	0.698461	0	0	84.3809	38.1552	ExN2_L23
CCPG1	1	1.05212	0.529423	1586442419	0.706923	0	0	81.9341	35.5578	ExN2_L23
TLN2	1	1.01299	0.40728	1467040319	0.653717	0	0	76.1279	37.9273	ExN2_L23
HERC1	1	1.45299	0.427879	1360113705	0.60607	0	0	90.6337	54.5408	ExN2_L23
RAB11A	1	1.12882	0.508048	1547287287	0.689475	0	0	82.7691	38.5724	ExN2_L23
SMAD3	1	0.625879	0.416729	1579088588	0.703646	0	0	58.4698	16.263	ExN2_L23
MAP2K5	1	1.1118	0.478224	1511406242	0.673486	0	0	81.3969	40.3581	ExN2_L23
PIAS1	1	1.09172	0.433058	1487011269	0.662616	0	0	81.8823	41.8079	ExN2_L23
MYO9A	1	1.12119	0.414329	1451947663	0.646991	0	0	82.6073	43.4787	ExN2_L23
NPTN	1	1.12922	0.408728	1459322052	0.650278	0	0	84.0119	43.1847	ExN2_L23
NTRK3	1	1.96838	0.936883	1662861392	0.740975	0	0	96.1616	51.6722	ExN2_L23
SV2B	1	1.43306	0.762515	1616034708	0.720109	0	0	88.5753	34.9245	ExN2_L23
AC009041.2	1	1.14709	0.632843	1655455303	0.737675	0	0	84.0637	29.8227	ExN2_L23
PKD1	1	1.12557	0.411745	1489747043	0.663835	0	0	85.2418	42.665	ExN2_L23
RBFOX1	1	4.28446	1.42144	1746425203	0.778211	0	0	99.9288	78.5195	ExN2_L23
GRIN2A	1	2.23524	1.00536	1615258314	0.719763	0	0	97.974	53.334	ExN2_L23
SHISA9	1	1.33658	0.550289	1478892711	0.658998	0	0	80.3871	40.4607	ExN2_L23
MRTFB	1	1.68331	0.859373	1660652013	0.739991	0	0	93.9672	45.2169	ExN2_L23
XYLT1	1	1.10888	0.511462	1545349981	0.688612	0	0	77.9986	33.7721	ExN2_L23
PRKCB	1	2.41267	1.10371	1691814390	0.753877	0	0	99.2427	57.7426	ExN2_L23
CACNG3	1	1.13801	0.702571	1676745648	0.747162	0	0	79.6362	28.7811	ExN2_L23
CDH8	1	1.16756	0.611513	1588347723	0.707772	0	0	80.9373	32.7477	ExN2_L23
SNTB2	1	0.701553	0.453396	1591521260	0.709186	0	0	62.7549	19.8662	ExN2_L23
NFAT5	1	1.20136	0.454085	1464792782	0.652715	0	0	83.1445	44.735	ExN2_L23
CDH13	1	1.33289	0.624076	1545315077	0.688596	0	0	81.7529	35.469	ExN2_L23
MYH10	1	1.1031	0.550291	1569125837	0.699206	0	0	80.7949	36.0397	ExN2_L23
FAM106A	1	0.714808	0.426014	1590007739	0.708511	0	0	66.794	22.7313	ExN2_L23
NLK	1	1.67367	0.788416	1624114888	0.72371	0	0	94.0579	48.9385	ExN2_L23
ASIC2	1	1.91452	1.03416	1690929715	0.753482	0	0	92.8927	42.053	ExN2_L23
GPATCH8	1	1.30268	0.429572	1408050491	0.627431	0	0	86.5428	49.6489	ExN2_L23
CA10	1	1.80125	1.21124	1832997350	0.816788	0	0	93.8702	30.1462	ExN2_L23
AC034268.2	1	1.41364	1.04065	1789971152	0.797616	0	0	80.7949	21.0943	ExN2_L23
TANC2	1	1.90981	0.864805	1640469598	0.730997	0	0	96.0192	53.7395	ExN2_L23
RBFOX3	1	1.18262	0.602924	1570776570	0.699942	0	0	79.6103	34.4591	ExN2_L23
DLGAP1	1	3.28367	1.11654	1638588462	0.730159	0	0	99.9094	72.0092	ExN2_L23
DLGAP1-AS4	1	0.673898	0.4428	1600349069	0.71312	0	0	63.1044	18.4584	ExN2_L23
EPB41L3	1	1.39742	0.70881	1624136613	0.723719	0	0	89.2161	41.3563	ExN2_L23
LDLRAD4	1	1.30907	0.439523	1422968968	0.634079	0	0	84.0184	46.9538	ExN2_L23
KCTD1	1	1.29252	0.824062	1740682463	0.775652	0	0	85.3842	30.8126	ExN2_L23
AQP4-AS1	1	1.09948	0.713441	1695794775	0.75565	0	0	78.4711	24.6245	ExN2_L23
ASXL3	1	0.818842	0.464814	1575270728	0.701945	0	0	69.2601	25.96	ExN2_L23
NOL4	1	1.09953	0.560778	1583811653	0.70575	0	0	80.4648	35.3389	ExN2_L23
RIT2	1	0.877563	0.558083	1578023653	0.703171	0	0	63.1432	20.8823	ExN2_L23
SETBP1	1	1.2203	0.468965	1449843829	0.646054	0	0	82.1801	42.1439	ExN2_L23
ST8SIA5	1	0.840609	0.412309	1524929972	0.679513	0	0	70.8654	29.6554	ExN2_L23
MAPK4	1	0.782535	0.497691	1614907635	0.719607	0	0	66.6904	20.3522	ExN2_L23
WDR7	1	1.18351	0.438429	1454040136	0.647924	0	0	83.7271	45.1515	ExN2_L23
NEDD4L	1	1.22167	0.570073	1545890447	0.688853	0	0	84.1867	38.8057	ExN2_L23
DOK6	1	1.24579	0.65974	1599278079	0.712642	0	0	81.2933	35.3864	ExN2_L23
CBLN2	1	1.69447	1.33404	1937221025	0.863231	0	0	90.7696	21.4413	ExN2_L23
NETO1	1	0.941469	0.446224	1519560953	0.67712	0	0	73.6164	31.1561	ExN2_L23
CELF5	1	0.94791	0.443022	1528650608	0.681171	0	0	76.0891	33.695	ExN2_L23
CACNA1A	1	1.6055	0.570125	1434508942	0.639221	0	0	90.1029	50.2754	ExN2_L23
AC006504.5	1	0.673127	0.429243	1585649346	0.706569	0	0	62.6643	19.9763	ExN2_L23
SPTBN4	1	1.27532	0.51481	1490094415	0.66399	0	0	85.8179	43.8146	ExN2_L23
PLCB1	1	3.12375	1.12162	1726181261	0.769191	0	0	99.8511	72.3135	ExN2_L23
PAK5	1	0.915272	0.40749	1488773611	0.663401	0	0	73.3963	32.8978	ExN2_L23
SNAP25-AS1	1	1.14052	0.680581	1650667605	0.735542	0	0	78.6782	29.5074	ExN2_L23
SNAP25	1	2.42836	0.780108	1465065983	0.652837	0	0	99.1844	64.9805	ExN2_L23
MACROD2	1	2.01167	0.598713	1378815402	0.614404	0	0	96.0451	60.7915	ExN2_L23
PCSK2	1	1.27097	0.73745	1654183369	0.737108	0	0	82.4519	32.2183	ExN2_L23
CDH22	1	0.669201	0.508754	1665353996	0.742086	0	0	62.2694	13.4522	ExN2_L23
KCNB1	1	0.932908	0.419938	1493795367	0.665639	0	0	72.16	33.0141	ExN2_L23
AJ009632.2	1	1.39018	1.10008	1752055453	0.78072	0	0	70.5612	16.0517	ExN2_L23
MIR99AHG	1	1.91328	0.413041	1280806453	0.570731	2.62e-190	9.44e-190	96.0386	65.3688	ExN2_L23
NCAM2	1	2.28379	0.504708	1298483797	0.578608	4.01e-232	1.6e-231	97.7733	69.4559	ExN2_L23
TTC3	1	1.70526	0.525423	1409163894	0.627927	0	0	95.333	60.1045	ExN2_L23
KCNJ6	1	0.798637	0.429462	1530999955	0.682217	0	0	65.9719	26.2822	ExN2_L23
DSCAM	1	2.17516	0.775183	1451564042	0.646821	0	0	96.9642	54.7294	ExN2_L23
DGCR9	1	1.12389	0.675856	1676385304	0.747001	0	0	81.3645	30.4808	ExN2_L23
PI4KA	1	1.3263	0.532201	1501378659	0.669018	0	0	86.9765	46.7452	ExN2_L23
MIAT	1	2.02408	0.977936	1661352068	0.740303	0	0	97.3526	50.5755	ExN2_L23
YWHAH	1	1.14701	0.492032	1532605264	0.682933	0	0	81.0667	36.6311	ExN2_L23
SYN3	1	1.64528	1.08322	1783745491	0.794841	0	0	88.5624	31.3895	ExN2_L23
LARGE1	1	1.57049	0.534911	1422260502	0.633763	0	0	89.734	51.6914	ExN2_L23
RBFOX2	1	1.44988	0.417113	1350063721	0.601592	0	0	90.433	54.7741	ExN2_L23
AL117329.1	1	1.38662	1.02843	1770889532	0.789113	0	0	77.9338	19.9164	ExN2_L23
FRMPD4	1	2.33504	0.990509	1569495911	0.699371	0	0	98.317	54.8368	ExN2_L23
CDKL5	1	1.04338	0.430775	1480179166	0.659572	0	0	78.4582	38.4395	ExN2_L23
CNKSR2	1	1.67566	0.912818	1698873171	0.757022	0	0	93.6048	42.4123	ExN2_L23
PTCHD1-AS	1	0.771296	0.411434	1523857368	0.679035	0	0	63.3827	22.8002	ExN2_L23
IL1RAPL1	1	2.83096	0.507876	1296592479	0.577765	2.72e-224	1.06e-223	99.398	77.3513	ExN2_L23
DMD	1	2.31865	0.734296	1451026089	0.646581	0	0	98.1358	65.9415	ExN2_L23
AL591501.1	1	1.00267	0.657355	1680812528	0.748974	0	0	75.6489	23.722	ExN2_L23
FTX	1	2.53784	0.578551	1391082746	0.61987	0	0	99.0032	76.9162	ExN2_L23
DIAPH2	1	1.12249	0.641172	1646395200	0.733638	0	0	80.7172	30.9806	ExN2_L23
PAK3	1	1.58461	0.694565	1549726960	0.690562	0	0	93.2941	47.6394	ExN2_L23
DANT2	1	1.32581	0.498934	1449825579	0.646046	0	0	84.0702	45.4737	ExN2_L23
GRIA3	1	1.81043	0.881538	1644625935	0.732849	0	0	95.7214	48.1502	ExN2_L23
AL008633.1	1	1.53554	0.89275	1695266752	0.755415	0	0	88.4717	35.5757	ExN2_L23
LINC00632	1	1.94003	0.813368	1571608331	0.700313	0	0	96.7765	54.9986	ExN2_L23
KAZN	10	2.9763	1.12862	508188490	0.742998	0	0	89.1657	69.3014	InN3_VIP
DAB1	10	2.0901	0.927182	4.77709e+08	0.698436	0	0	72.2743	53.7048	InN3_VIP
PROX1	10	0.54782	0.434039	402874289	0.589023	0	0	24.0457	7.31565	InN3_VIP
PLD5	10	1.1291	0.788688	443870910	0.648963	0	0	44.2971	19.8201	InN3_VIP
NRXN1	10	3.28118	0.5866	427575472	0.625138	7.48e-177	5.97e-175	92.7771	82.3508	InN3_VIP
THSD7B	10	0.50663	0.417707	391897197	0.572974	0	0	19.8171	6.04467	InN3_VIP
GAD1	10	0.804404	0.520173	4.15437e+08	0.60739	5.57e-292	1.92e-292	34.8343	16.0219	InN3_VIP
ERBB4	10	3.81244	2.32048	580709445	0.849028	0	0	94.9943	52.4319	InN3_VIP
SCG2	10	0.657774	0.434394	3.90153e+08	0.570425	3.27e-127	1.03e-125	27.7486	17.289	InN3_VIP
DNER	10	1.16598	0.663023	4.25295e+08	0.621803	6.02e-245	1.2e-242	46.5143	31.0517	InN3_VIP
ARL4C	10	0.721202	0.486197	399564278	0.584184	3.51e-172	2.63e-170	30.88	18.3553	InN3_VIP
SLC6A1	10	0.872312	0.438445	397742131	0.58152	1.26e-133	4.53e-132	35.8857	23.6548	InN3_VIP
ZNF385D	10	1.56937	0.944822	4.56645e+08	0.667639	0	0	56.96	30.3852	InN3_VIP
SYNPR	10	1.43474	0.978504	463750569	0.678028	0	0	52.96	26.4744	InN3_VIP
ROBO2	10	3.10927	1.18736	4.82091e+08	0.704842	0	0	86.1257	64.2981	InN3_VIP
ROBO1	10	1.79418	0.811013	447682553	0.654535	0	0	61.0743	47.7388	InN3_VIP
RGS12	10	1.4092	1.08476	4.82311e+08	0.705164	0	0	54.4229	22.5406	InN3_VIP
INPP4B	10	1.37167	0.699752	425211710	0.621682	1.26e-215	1.72e-213	49.3714	38.4141	InN3_VIP
FSTL5	10	1.27684	0.792895	439280473	0.642251	0	0	47.3143	27.9437	InN3_VIP
GALNTL6	10	2.2475	1.36964	5.09315e+08	0.744645	0	0	70.5371	41.9404	InN3_VIP
CXCL14	10	0.951947	0.825282	445072363	0.650719	0	0	35.5886	6.59093	InN3_VIP
CNR1	10	0.85329	0.638752	411530364	0.601679	2.89e-258	6.56e-256	33.1429	17.5455	InN3_VIP
GRIK2	10	2.53565	1.0645	5.02151e+08	0.734171	0	0	79.84	62.7667	InN3_VIP
VIP	10	0.456257	0.409529	3.97149e+08	0.580652	0	0	18.5143	2.6232	InN3_VIP
SDK1	10	1.07426	0.574497	410157182	0.599671	2.73e-174	2.11e-172	41.5543	28.5385	InN3_VIP
THSD7A	10	1.22158	0.820397	4.42305e+08	0.646674	0	0	45.7143	23.4054	InN3_VIP
DLX6-AS1	10	1.17926	0.996552	4.78184e+08	0.699129	0	0	47.4514	10.6265	InN3_VIP
RELN	10	0.84253	0.72201	416659190	0.609178	0	0	27.1086	6.30757	InN3_VIP
CNTNAP2	10	3.73238	1.12876	5.03402e+08	0.736	0	0	94.0114	78.2935	InN3_VIP
SGCZ	10	1.68391	0.78681	429611501	0.628115	9.85e-232	1.68e-229	54.0571	40.5223	InN3_VIP
C8orf34	10	0.979817	0.69012	427216883	0.624613	0	0	39.4286	20.6133	InN3_VIP
LINGO2	10	1.67495	0.478791	4.08982e+08	0.597953	1.87e-123	5.4e-122	60.2743	50.0614	InN3_VIP
ADARB2	10	3.17974	2.69858	620093026	0.906609	0	0	91.0629	19.4664	InN3_VIP
CNTN5	10	2.10849	0.941487	4.564e+08	0.667281	0	0	66.3314	49.0776	InN3_VIP
GRIP1	10	1.95065	1.11355	4.83131e+08	0.706363	0	0	67.52	41.9001	InN3_VIP
FGF14	10	3.03396	1.00509	4.99313e+08	0.730022	0	0	90.56	71.0425	InN3_VIP
NRXN3	10	3.43865	0.653913	4.37981e+08	0.640352	5.99e-222	9.09e-220	93.2114	82.244	InN3_VIP
MEG3	10	3.34943	0.814377	432363564	0.632138	3.31e-199	3.68e-197	92.8914	73.9734	InN3_VIP
PWRN1	10	0.988515	0.651256	428367699	0.626296	0	0	40.96	20.9824	InN3_VIP
SNHG14	10	3.5833	0.791644	488809998	0.714666	0	0	96.8686	85.7595	InN3_VIP
NR2F2-AS1	10	0.589127	0.505419	4.13594e+08	0.604696	0	0	25.2114	4.91378	InN3_VIP
CNTNAP4	10	1.1752	0.577647	4.12984e+08	0.603804	1.37e-169	9.74e-168	46.08	33.7926	InN3_VIP
ZNF536	10	1.29539	0.719736	4.37981e+08	0.640351	0	0	50.9943	25.8156	InN3_VIP
SLC24A3	10	0.837483	0.564516	4.15124e+08	0.606933	2.07e-291	6.83e-292	34.4	16.169	InN3_VIP
GRIK1	10	1.44808	0.887519	444458159	0.649821	0	0	50.1486	23.9196	InN3_VIP
CAMTA1	12	1.66264	0.502779	4.12743e+08	0.641121	3.62e-223	2.06e-221	82.2671	60.5849	InN4_VIP
KAZN	12	3.03905	1.19111	4.85457e+08	0.75407	0	0	97.4945	69.1162	InN4_VIP
SCMH1	12	0.951683	0.419556	4.13268e+08	0.641937	1.09e-278	7.91e-277	61.1773	37.3365	InN4_VIP
HIVEP3	12	1.09809	0.439626	4.08295e+08	0.634213	5.2e-238	3.22e-236	64.2423	40.7082	InN4_VIP
DAB1	12	2.34479	1.187	494629432	0.768317	0	0	91.3646	53.235	InN4_VIP
JAK1	12	1.21702	0.446529	412581178	0.64087	5.6e-242	3.53e-240	71.5154	48.0255	InN4_VIP
PDE4B	12	1.87945	0.52522	403140676	0.626206	1.01e-180	4.79e-179	84.1158	58.4745	InN4_VIP
LRRC7	12	2.32408	0.599303	399083965	0.619905	2.26e-156	9.55e-155	93.7971	69.652	InN4_VIP
SLC44A5	12	1.66967	0.96636	4.8205e+08	0.748777	0	0	79.2021	40.6105	InN4_VIP
LRRC39	12	0.541959	0.44015	4.25094e+08	0.660306	0	0	40.7687	10.1571	InN4_VIP
OLFM3	12	1.3762	0.585204	415253964	0.645022	5.89e-275	4.24e-273	66.1396	41.4157	InN4_VIP
MAN1A2	12	1.09233	0.475251	4.22698e+08	0.656585	0	0	67.8667	41.8301	InN4_VIP
ATP1B1	12	2.00696	0.77309	438344543	0.680889	0	0	89.2484	59.2886	InN4_VIP
CACNA1E	12	0.974326	0.422072	406442876	0.631336	4.39e-246	2.82e-244	59.2313	35.4617	InN4_VIP
NMNAT2	12	1.22696	0.5821	436941514	0.67871	0	0	69.983	40.5754	InN4_VIP
KCNT2	12	1.76799	1.25442	5.26365e+08	0.817613	0	0	82.3644	33.2197	InN4_VIP
SYT14	12	1.11325	0.494727	425047590	0.660235	0	0	67.8667	41.1699	InN4_VIP
PROX1-AS1	12	0.650654	0.602123	4.59059e+08	0.713065	0	0	45.9012	3.20243	InN4_VIP
PROX1	12	1.13587	1.0368	524942592	0.815404	0	0	69.0586	6.1622	InN4_VIP
AL391832.4	12	0.556723	0.536056	448914024	0.697307	0	0	40.9146	1.41507	InN4_VIP
CHRM3	12	2.32663	1.16385	4.92168e+08	0.764494	0	0	91.9728	51.6903	InN4_VIP
RGS7	12	2.37324	0.646433	3.96752e+08	0.616283	1.97e-148	7.91e-147	93.9674	66.7337	InN4_VIP
KMO	12	0.513604	0.480702	427537076	0.664102	0	0	35.5874	3.25223	InN4_VIP
PLD5	12	1.82762	1.50422	5.46631e+08	0.849093	0	0	82.8509	18.8493	InN4_VIP
MYT1L	12	2.03179	0.945119	4.78629e+08	0.743464	0	0	88.7862	53.6552	InN4_VIP
NCOA1	12	1.54592	0.410051	3.97442e+08	0.617354	4.84e-155	2.03e-153	80.54	60.5243	InN4_VIP
NRXN1	12	3.65999	0.974368	465459446	0.723007	0	0	99.7568	82.1852	InN4_VIP
CCDC85A	12	0.967385	0.432669	4.06018e+08	0.630676	7.74e-251	5.08e-249	57.7232	33.7586	InN4_VIP
PANTR1	12	0.835147	0.422885	416438548	0.646862	0	0	57.0421	29.8966	InN4_VIP
CNTNAP5	12	1.71353	0.682039	4.23775e+08	0.658258	9.16e-292	7.34e-292	75.5047	49.0951	InN4_VIP
ANKRD30BL	12	1.05758	0.531088	430040953	0.667991	0	0	64.6558	34.7912	InN4_VIP
THSD7B	12	0.748794	0.665524	4.15853e+08	0.645952	0	0	33.9577	5.69668	InN4_VIP
AC013265.1	12	0.713833	0.677408	465790957	0.723522	0	0	47.2391	2.81992	InN4_VIP
LRP1B	12	3.54729	0.968705	465219901	0.722635	0	0	98.6621	82.887	InN4_VIP
ZEB2	12	1.73886	0.584348	419720872	0.651961	6.55e-261	4.51e-259	83.6779	58.599	InN4_VIP
LYPD6B	12	0.505357	0.431391	419006159	0.65085	0	0	35.6361	5.85377	InN4_VIP
GALNT13	12	1.88755	1.22719	5.17611e+08	0.804016	0	0	85.9158	38.5677	InN4_VIP
KCNJ3	12	1.3138	0.605137	4.38985e+08	0.681884	0	0	74.2155	43.4527	InN4_VIP
KCNH7	12	1.75092	0.798693	4.44354e+08	0.690223	0	0	82.5833	45.8046	InN4_VIP
FIGN	12	0.997343	0.665796	451199846	0.700857	0	0	60.1314	22.696	InN4_VIP
SCN3A	12	1.05011	0.413259	409884900	0.636682	5.78e-245	3.69e-243	67.5261	41.2165	InN4_VIP
SCN2A	12	1.37711	0.444654	402551042	0.62529	1.26e-186	6.22e-185	77.9859	51.2414	InN4_VIP
GAD1	12	1.36221	1.09174	5.2056e+08	0.808596	0	0	77.1345	14.9432	InN4_VIP
SLC25A12	12	1.2253	0.562081	4.35723e+08	0.676817	0	0	70.956	43.1156	InN4_VIP
DLX1	12	0.478127	0.430716	4.30221e+08	0.668271	0	0	37.3145	3.72478	InN4_VIP
ZNF804A	12	1.54152	1.10004	4.97616e+08	0.772957	0	0	74.8723	26.9259	InN4_VIP
MAP2	12	2.08324	0.573635	4.02118e+08	0.624618	2.09e-170	9.5e-169	92.4106	66.3487	InN4_VIP
ERBB4	12	4.28538	2.80192	591148486	0.918242	0	0	99.8541	52.3761	InN4_VIP
VWC2L	12	1.11906	0.9434	497087992	0.772136	0	0	64.4855	13.2344	InN4_VIP
SCG2	12	1.16646	0.955697	500126966	0.776857	0	0	67.6964	16.258	InN4_VIP
DOCK10	12	1.29029	0.669298	442932099	0.688015	0	0	72.4398	27.6462	InN4_VIP
DNER	12	1.24087	0.738762	459166049	0.713232	0	0	71.3938	30.4246	InN4_VIP
ARL4C	12	1.17291	0.948941	507259162	0.787935	0	0	70.8587	17.3269	InN4_VIP
CNTN6	12	0.628184	0.419208	413310872	0.642004	0	0	43.6877	17.0275	InN4_VIP
CNTN4	12	2.47518	1.29825	512716318	0.796412	0	0	93.2863	53.53	InN4_VIP
GRM7	12	2.6052	1.37871	5.18585e+08	0.805528	0	0	96.3513	54.0026	InN4_VIP
SLC6A1	12	1.12319	0.695165	458483327	0.712171	0	0	68.1586	22.8282	InN4_VIP
ZNF385D	12	1.69906	1.07632	4.83806e+08	0.751505	0	0	79.2265	29.8455	InN4_VIP
THRB	12	1.81631	0.588006	4.12343e+08	0.6405	1.06e-223	6.09e-222	84.7969	58.2682	InN4_VIP
AC092422.1	12	0.5806	0.460435	4.14691e+08	0.644147	0	0	37.7524	10.3008	InN4_VIP
LRRC3B	12	0.673111	0.487786	4.28922e+08	0.666252	0	0	46.0229	13.6865	InN4_VIP
MYRIP	12	1.53045	0.855156	4.68636e+08	0.727942	0	0	75.602	40.7471	InN4_VIP
ENTPD3	12	0.625273	0.507232	4.43977e+08	0.689639	0	0	47.7499	11.6839	InN4_VIP
CCK	12	1.24223	0.69784	4.15089e+08	0.644766	0	0	55.0474	31.8716	InN4_VIP
CACNA1D	12	1.55758	0.899857	483323689	0.750756	0	0	77.8399	40.6054	InN4_VIP
SYNPR	12	2.59863	2.1713	603475906	0.937391	0	0	96.3269	25.3806	InN4_VIP
MAGI1	12	1.70368	0.417839	388662798	0.603717	4.24e-120	1.37e-118	83.4347	63.2267	InN4_VIP
ROBO2	12	3.81859	1.9133	538677142	0.836738	0	0	98.954	63.9981	InN4_VIP
ROBO1	12	2.70131	1.7406	5.54347e+08	0.861077	0	0	94.2107	46.8914	InN4_VIP
LSAMP	12	3.50452	0.608416	4.22093e+08	0.655645	1.36e-255	9.14e-254	99.5135	88.4259	InN4_VIP
AC092691.1	12	2.1929	0.75422	4.31214e+08	0.669813	0	0	91.3646	62.0262	InN4_VIP
TFDP2	12	0.965755	0.440519	4.14613e+08	0.644027	7.13e-290	5.48e-288	60.8368	36.6533	InN4_VIP
GPR149	12	0.485867	0.460042	425717813	0.661276	0	0	34.1279	1.95466	InN4_VIP
LINC01322	12	1.27511	0.914315	4.81333e+08	0.747664	0	0	68.3532	24.6871	InN4_VIP
TNIK	12	1.45348	0.486685	4.12633e+08	0.640952	1.92e-234	1.17e-232	77.1832	51.9508	InN4_VIP
NLGN1	12	3.07432	1.07764	4.87654e+08	0.757482	0	0	98.6378	73.4042	InN4_VIP
KCNMB2	12	1.83178	1.0782	4.8389e+08	0.751636	0	0	81.0752	37.6954	InN4_VIP
KCNMB2-AS1	12	0.929612	0.497806	416977583	0.647699	0	0	55.8258	27.6271	InN4_VIP
SOX2-OT	12	1.65616	0.824096	4.35968e+08	0.677198	0	0	72.5371	41.7299	InN4_VIP
ECE2	12	0.502502	0.411705	432192432	0.671333	0	0	41.8633	7.97829	InN4_VIP
FGF12	12	2.25567	0.496706	3.64695e+08	0.566488	8.89e-50	1.31e-48	92.8485	66.8589	InN4_VIP
RGS12	12	1.9418	1.62952	5.69062e+08	0.883936	0	0	87.8618	21.7165	InN4_VIP
AFAP1	12	0.774441	0.571286	4.4828e+08	0.696322	0	0	53.9771	17.9764	InN4_VIP
GABRB1	12	1.58918	0.553768	4.16429e+08	0.646847	1.22e-251	8.01e-250	81.2211	53.3295	InN4_VIP
KIAA1211	12	0.933429	0.705021	4.62913e+08	0.719052	0	0	58.1124	15.6271	InN4_VIP
PARM1	12	0.684245	0.453296	425841129	0.661467	0	0	49.5257	19.0888	InN4_VIP
CCNI	12	1.09241	0.426407	407504183	0.632984	3.33e-226	1.93e-224	67.3315	43.4074	InN4_VIP
CCNG2	12	0.652317	0.526442	437127492	0.678999	0	0	45.7553	11.9368	InN4_VIP
CCSER1	12	2.53757	0.833629	4.25317e+08	0.660653	7.51e-283	5.54e-281	95.9134	65.1699	InN4_VIP
GRID2	12	2.32078	0.940909	447148825	0.694565	0	0	85.5753	57.4783	InN4_VIP
INPP4B	12	1.68124	1.01627	4.80761e+08	0.746775	0	0	77.2805	37.6999	InN4_VIP
NR3C2	12	1.40952	0.756926	4.59796e+08	0.71421	0	0	74.1912	41.2299	InN4_VIP
FSTL5	12	1.00439	0.511963	4.11469e+08	0.639142	0	0	54.6339	27.7842	InN4_VIP
SPOCK3	12	1.44724	0.566123	4.13675e+08	0.64257	7.17e-270	5.07e-268	74.1912	39.9847	InN4_VIP
GALNTL6	12	3.18231	2.32669	598161599	0.929136	0	0	97.7378	41.2746	InN4_VIP
TENM3	12	1.51204	0.860174	458845818	0.712734	0	0	72.4884	37.242	InN4_VIP
ADCY2	12	1.36291	0.418934	3.97504e+08	0.61745	3.17e-165	1.4e-163	72.829	50.6028	InN4_VIP
ANKH	12	1.06373	0.47512	4.20291e+08	0.652846	0	0	64.9964	40.0971	InN4_VIP
CDH10	12	1.35166	0.566083	422550961	0.656357	0	0	73.7533	43.7197	InN4_VIP
ADAMTS6	12	0.782686	0.713289	4.65767e+08	0.723484	0	0	49.2338	5.07344	InN4_VIP
PDE8B	12	0.989296	0.444213	412924613	0.641404	1.14e-284	8.52e-283	61.5179	35.4559	InN4_VIP
CCNH	12	1.82379	1.11541	5.02881e+08	0.781135	0	0	84.6023	44.1047	InN4_VIP
LINC00461	12	1.40761	0.723492	460996506	0.716075	0	0	77.1102	43.4183	InN4_VIP
PAM	12	1.25801	0.573976	4.318e+08	0.670723	0	0	72.1722	41.7395	InN4_VIP
MCC	12	0.658573	0.458811	4.25931e+08	0.661606	0	0	46.1931	14.2867	InN4_VIP
PRR16	12	0.822752	0.48991	4.0922e+08	0.635649	0	0	47.8959	24.9847	InN4_VIP
ZNF608	12	0.801287	0.520646	4.39498e+08	0.682681	0	0	55.7285	19.5779	InN4_VIP
CXCL14	12	1.11889	0.995212	4.90793e+08	0.762358	0	0	58.8178	6.03001	InN4_VIP
GRIA1	12	1.64436	0.713302	4.37553e+08	0.679659	0	0	78.6913	48.4413	InN4_VIP
ADRA1B	12	0.604055	0.502923	436894125	0.678636	0	0	44.1255	10.3193	InN4_VIP
GABRB2	12	1.82389	0.751043	445420679	0.691881	0	0	86.2807	53.1564	InN4_VIP
GABRA1	12	1.09906	0.488683	4.22194e+08	0.655802	0	0	67.9397	38.9936	InN4_VIP
TENM2	12	2.10849	0.408588	3.6391e+08	0.565268	1.05e-48	1.52e-47	83.4104	63.1175	InN4_VIP
KCNIP1	12	0.757793	0.515997	4.29616e+08	0.667331	0	0	48.8202	14.8787	InN4_VIP
RANBP17	12	0.873205	0.569674	4.46184e+08	0.693066	0	0	58.8421	22.6935	InN4_VIP
NSG2	12	1.02935	0.584204	445139562	0.691444	0	0	65.9694	32.0524	InN4_VIP
RIPOR2	12	0.812336	0.529014	4.40372e+08	0.684039	0	0	56.3367	22.9796	InN4_VIP
LRFN2	12	0.81228	0.492069	4.2681e+08	0.662972	0	0	53.6123	25.1015	InN4_VIP
COL21A1	12	0.650957	0.541528	4.39718e+08	0.683023	0	0	44.2228	8.16284	InN4_VIP
ZNF292	12	1.21539	0.52849	4.30701e+08	0.669017	0	0	71.4425	45.2625	InN4_VIP
CNR1	12	1.22221	1.01628	488305671	0.758495	0	0	63.099	16.7854	InN4_VIP
AL589740.1	12	1.30823	0.639568	422635805	0.656488	0	0	63.2936	35.91	InN4_VIP
GRIK2	12	2.66545	1.19592	4.96672e+08	0.77149	0	0	94.5026	62.4106	InN4_VIP
SOBP	12	1.67983	0.854471	4.79192e+08	0.744338	0	0	83.1428	49.4374	InN4_VIP
REV3L	12	1.43601	0.719156	459890435	0.714357	0	0	78.521	45.3704	InN4_VIP
TRMT11	12	1.01064	0.428404	414249294	0.643461	2.35e-275	1.69e-273	64.8991	39.6309	InN4_VIP
AL133346.1	12	0.65233	0.532381	4.39767e+08	0.683099	0	0	44.7823	8.40613	InN4_VIP
AHI1	12	1.77984	0.654081	4.35248e+08	0.676079	0	0	87.8132	58.5562	InN4_VIP
SYNE1	12	1.63599	0.423087	3.91066e+08	0.607451	2.64e-130	9.32e-129	82.1455	60.4815	InN4_VIP
VIP	12	1.26293	1.23669	525220457	0.815835	0	0	64.5342	1.44189	InN4_VIP
ARID1B	12	1.74339	0.527859	4.16375e+08	0.646763	4.06e-239	2.53e-237	83.4347	62.5179	InN4_VIP
SLC22A3	12	0.484688	0.464052	4.25435e+08	0.660837	0	0	33.5685	1.40421	InN4_VIP
PDE10A	12	1.88707	0.914111	463533972	0.720016	0	0	82.8022	49.3014	InN4_VIP
RPS6KA2	12	1.31794	0.554798	4.18794e+08	0.650521	3.42e-291	2.65e-290	69.983	42.4221	InN4_VIP
SDK1	12	1.72493	1.24127	503926408	0.782759	0	0	76.8183	27.6347	InN4_VIP
THSD7A	12	2.15448	1.7764	5.64847e+08	0.877388	0	0	87.351	22.3499	InN4_VIP
HDAC9	12	1.69335	0.675226	4.33614e+08	0.673542	0	0	82.486	52.3755	InN4_VIP
VWC2	12	0.937832	0.645819	448334401	0.696407	0	0	57.261	19.6143	InN4_VIP
EGFR	12	0.781704	0.621231	454435165	0.705883	0	0	51.3744	9.33333	InN4_VIP
AUTS2	12	2.5777	0.755532	446821284	0.694056	0	0	95.2323	74.9183	InN4_VIP
GALNT17	12	1.83482	0.866886	4.53234e+08	0.704017	0	0	78.3021	49.1303	InN4_VIP
CALN1	12	1.38837	0.881862	468612710	0.727905	0	0	69.4721	31.6584	InN4_VIP
DLX6-AS1	12	1.83829	1.6712	5.73403e+08	0.890679	0	0	84.8942	9.70562	InN4_VIP
RELN	12	0.562631	0.433546	405928380	0.630536	0	0	32.6198	6.19796	InN4_VIP
KCND2	12	1.73374	0.525313	4.00983e+08	0.622854	3.33e-174	1.54e-172	80.3454	55.6303	InN4_VIP
AC006148.1	12	0.881356	0.416906	4.08102e+08	0.633912	4.85e-273	3.46e-271	56.0204	31.8155	InN4_VIP
POT1-AS1	12	0.675963	0.447877	4.19258e+08	0.651242	0	0	46.2418	17.5996	InN4_VIP
PLXNA4	12	1.3503	0.823755	4.65809e+08	0.723551	0	0	69.6424	33.5881	InN4_VIP
CNTNAP2	12	4.11697	1.52154	5.26171e+08	0.817312	0	0	99.4649	78.1769	InN4_VIP
PTPRN2	12	1.41513	0.45828	3.99114e+08	0.619951	4.68e-173	2.15e-171	74.1182	49.9764	InN4_VIP
CSMD1	12	3.92948	1.30804	488951867	0.759498	0	0	99.4649	76.3116	InN4_VIP
TNKS	12	1.2	0.42368	4.0944e+08	0.635992	1.51e-224	8.68e-223	70.8343	48.606	InN4_VIP
TRMT9B	12	0.968308	0.65682	4.62587e+08	0.718545	0	0	63.9504	23.5926	InN4_VIP
SGCZ	12	1.37465	0.468099	3.8183e+08	0.593103	3.24e-116	1.01e-114	55.1934	40.5153	InN4_VIP
ADRA1A	12	0.691615	0.52493	4.33881e+08	0.673956	0	0	45.6093	10.8365	InN4_VIP
CHRNA2	12	0.55559	0.545088	4.55541e+08	0.707601	0	0	42.2282	0.641124	InN4_VIP
ZMAT4	12	0.93479	0.405863	380168223	0.590523	1.36e-122	4.49e-121	45.1472	33.5466	InN4_VIP
ANK1	12	0.637486	0.494887	437980003	0.680323	0	0	46.1688	10.0153	InN4_VIP
SNTG1	12	3.00636	1.39881	516062841	0.80161	0	0	98.0297	62.2439	InN4_VIP
CLVS1	12	1.0144	0.687903	4.63346e+08	0.719724	0	0	63.4639	26.8352	InN4_VIP
NKAIN3	12	1.09123	0.680198	447889631	0.695716	0	0	61.4936	19.6003	InN4_VIP
CRH	12	0.571961	0.521996	421219719	0.654289	0	0	34.0306	3.33716	InN4_VIP
C8orf34	12	1.43538	1.15648	509376021	0.791224	0	0	71.4181	19.8052	InN4_VIP
RUNX1T1	12	1.38873	0.613383	4.34889e+08	0.675522	0	0	74.6534	45.6903	InN4_VIP
NCALD	12	1.31765	0.497623	411860439	0.639751	1.84e-243	1.16e-241	72.9749	45.6411	InN4_VIP
RIMS2	12	2.07763	0.453947	3.63702e+08	0.564946	6.5e-48	9.2e-47	89.7835	64.7976	InN4_VIP
OXR1	12	2.1457	0.577708	3.97868e+08	0.618016	1.76e-153	7.32e-152	90.0511	65.5434	InN4_VIP
CSMD3	12	2.19368	0.78622	4.35553e+08	0.676552	0	0	91.6565	60.7599	InN4_VIP
EXT1	12	1.36283	0.51729	4.13951e+08	0.642998	1.24e-249	8.07e-248	71.1262	47.8761	InN4_VIP
MTSS1	12	0.968341	0.514034	4.27445e+08	0.663958	0	0	61.2503	29.6169	InN4_VIP
SMARCA2	12	1.38379	0.589067	4.37132e+08	0.679006	0	0	77.3291	48.5805	InN4_VIP
NFIB	12	1.55535	0.716807	4.44789e+08	0.6909	0	0	80.9535	45.3429	InN4_VIP
LINGO2	12	1.98334	0.794468	426619881	0.662677	0	0	83.0698	49.4802	InN4_VIP
GABBR2	12	1.46096	0.5327	4.13995e+08	0.643067	8.06e-247	5.21e-245	76.0156	49.1718	InN4_VIP
PLPPR1	12	0.723704	0.441062	4.21171e+08	0.654213	0	0	49.0635	17.3072	InN4_VIP
FRRS1L	12	0.975304	0.436456	4.189e+08	0.650685	0	0	64.145	37.3289	InN4_VIP
SVEP1	12	0.56197	0.429991	420338091	0.652919	0	0	40.5011	10.8966	InN4_VIP
CACNA1B	12	1.38984	0.469164	4.0206e+08	0.624528	9.58e-189	4.79e-187	73.8506	48.4521	InN4_VIP
ADARB2	12	3.42131	2.94194	609746218	0.947131	0	0	98.4675	19.3927	InN4_VIP
FRMD4A	12	3.13038	1.11312	482334816	0.74922	0	0	98.0054	72.1335	InN4_VIP
CACNB2	12	1.66429	0.501001	3.97369e+08	0.61724	3.52e-159	1.51e-157	82.5347	55.2126	InN4_VIP
PARD3	12	1.02539	0.660813	451475673	0.701286	0	0	61.5179	18.6181	InN4_VIP
NRG3	12	3.47826	0.80686	415642414	0.645625	2.87e-225	1.66e-223	99.3919	80.3148	InN4_VIP
PLCE1	12	0.516108	0.425488	4.14288e+08	0.643521	0	0	34.9793	6.52618	InN4_VIP
SORCS3	12	1.20833	0.710059	4.48443e+08	0.696575	0	0	65.7018	31.304	InN4_VIP
ABLIM1	12	1.27003	0.45757	4.1027e+08	0.63728	4.21e-234	2.55e-232	70.3965	46.1028	InN4_VIP
PTPRE	12	1.37275	0.898882	486546543	0.755762	0	0	73.7777	33.311	InN4_VIP
NELL1	12	1.06161	0.454547	391471436	0.60808	1.28e-169	5.8e-168	52.1528	34.8123	InN4_VIP
LRRC4C	12	2.55513	0.842145	4.38659e+08	0.681378	0	0	94.4782	66.8844	InN4_VIP
DLG2	12	3.47246	0.476353	384913929	0.597894	2.67e-102	7.35e-101	99.7081	89.4068	InN4_VIP
CNTN5	12	2.03911	0.868702	431011644	0.669499	0	0	75.1642	48.8748	InN4_VIP
NCAM1	12	1.98043	0.480857	402918351	0.625861	4.2e-172	1.92e-170	89.5403	69.7248	InN4_VIP
ZBTB16	12	1.4116	0.680218	4.50159e+08	0.699241	0	0	75.1885	44.9719	InN4_VIP
FXYD6	12	1.73266	1.10606	512067696	0.795405	0	0	86.4753	39.781	InN4_VIP
UBASH3B	12	0.702388	0.513359	438989632	0.681891	0	0	49.8905	14.3404	InN4_VIP
OPCML	12	2.92376	0.714262	385804993	0.599278	3.2e-107	9.24e-106	97.6648	71.8927	InN4_VIP
ERC1	12	1.35361	0.482005	412268407	0.640385	1.52e-235	9.29e-234	72.9263	50.3914	InN4_VIP
CACNA1C	12	1.69909	0.635054	4.23672e+08	0.658098	5.61e-292	4.37e-291	80.0778	52.5479	InN4_VIP
GRIN2B	12	1.97735	0.768208	441808724	0.68627	0	0	88.47	56.5722	InN4_VIP
RERG	12	0.775781	0.573803	4.35403e+08	0.67632	0	0	48.1391	14.1673	InN4_VIP
PTPRO	12	0.907706	0.410944	4.02344e+08	0.624968	6.17e-233	3.69e-231	55.5583	32.9981	InN4_VIP
PLEKHA5	12	1.7071	0.534744	4.04126e+08	0.627737	9e-187	4.46e-185	83.7509	56.8091	InN4_VIP
PDE3A	12	0.912305	0.815611	477924393	0.742369	0	0	54.2934	6.12069	InN4_VIP
CCDC91	12	1.13614	0.474701	417571988	0.648623	2.41e-283	1.79e-281	67.5261	42.9757	InN4_VIP
PKP2	12	0.473747	0.430763	4.29435e+08	0.667049	0	0	36.5604	3.05556	InN4_VIP
SLC2A13	12	1.51913	0.557615	4.18834e+08	0.650583	2.9e-268	2.04e-266	79.8832	51.3787	InN4_VIP
CNTN1	12	1.92842	0.451076	3.82092e+08	0.593511	6.34e-97	1.67e-95	89.1511	66.1009	InN4_VIP
TAC3	12	0.702083	0.680579	4.49097e+08	0.697591	0	0	40.8416	1.39719	InN4_VIP
GRIP1	12	1.9882	1.15021	4.88587e+08	0.758932	0	0	85.2591	41.4777	InN4_VIP
AC025159.1	12	0.842977	0.436703	4.08652e+08	0.634767	7.2e-291	5.58e-290	52.9312	29.2516	InN4_VIP
KCNC2	12	1.58058	0.592295	419904694	0.652246	6.99e-279	5.1e-277	77.8643	49.2708	InN4_VIP
ANKS1B	12	2.77184	0.504504	3.81164e+08	0.592069	2.53e-91	6.37e-90	96.4972	79.6054	InN4_VIP
ANO4	12	1.62143	0.937099	4.75278e+08	0.738259	0	0	79.3967	38.8799	InN4_VIP
IGF1	12	0.71032	0.620972	4.60172e+08	0.714794	0	0	49.1608	6.50319	InN4_VIP
CHST11	12	0.823773	0.411954	4.10706e+08	0.637958	0	0	52.2257	24.4093	InN4_VIP
BTBD11	12	0.962901	0.805215	476647708	0.740386	0	0	57.5529	9.77267	InN4_VIP
SRRM4	12	1.34988	0.704829	453291202	0.704106	0	0	72.756	39.6679	InN4_VIP
CIT	12	1.25417	0.704126	4.60178e+08	0.714803	0	0	71.5884	37.6124	InN4_VIP
TMEM132B	12	1.5036	0.469228	4.01707e+08	0.623979	4.92e-180	2.34e-178	74.2398	53.4617	InN4_VIP
ATP8A2	12	1.49715	0.494947	4.03828e+08	0.627274	8.4e-193	4.26e-191	77.0372	51.0696	InN4_VIP
MTUS2	12	1.74954	0.879446	4.61919e+08	0.717507	0	0	79.7616	45.5913	InN4_VIP
NBEA	12	2.16246	0.723875	434247034	0.674524	0	0	91.0971	65.0057	InN4_VIP
DCLK1	12	2.05098	0.62606	4.01004e+08	0.622887	7.84e-170	3.56e-168	90.0997	60.2452	InN4_VIP
FNDC3A	12	0.919937	0.421526	413849228	0.64284	3.03e-287	2.3e-285	60.4962	36.1845	InN4_VIP
HS6ST3	12	1.87477	0.538103	390188708	0.606088	2e-131	7.11e-130	79.5913	54.4055	InN4_VIP
FGF14	12	3.1275	1.09938	4.7695e+08	0.740856	0	0	98.8324	70.8582	InN4_VIP
FAM155A	12	2.7811	0.431441	333969730	0.518762	3.52e-05	0.000113198	97.5189	77.0862	InN4_VIP
SLC22A17	12	0.901949	0.406458	410903880	0.638265	2.72e-274	1.95e-272	61.08	35.0096	InN4_VIP
NPAS3	12	2.63982	1.02896	4.56025e+08	0.708352	0	0	91.3646	66.0153	InN4_VIP
MDGA2	12	2.2446	0.647316	4.04998e+08	0.629091	4.07e-184	1.98e-182	91.4376	64.1711	InN4_VIP
SLC35F4	12	0.561879	0.466713	4.22941e+08	0.656962	0	0	37.9226	6.76309	InN4_VIP
SYT16	12	1.1614	0.50873	423969945	0.658561	0	0	68.0126	41.2165	InN4_VIP
GPHN	12	2.25747	0.690321	443037173	0.688178	0	0	93.189	70.6852	InN4_VIP
RGS6	12	1.54747	0.643479	4.13797e+08	0.642758	6.26e-262	4.33e-260	67.891	42.8512	InN4_VIP
NRXN3	12	3.99412	1.22286	5.17223e+08	0.803413	0	0	99.927	82.0862	InN4_VIP
FOXN3	12	1.17533	0.52126	425286977	0.660607	0	0	68.3289	40.5019	InN4_VIP
MEG3	12	3.46323	0.929791	402636831	0.625424	3.03e-169	1.37e-167	99.8541	73.8225	InN4_VIP
MEG8	12	1.72384	0.759945	4.49377e+08	0.698026	0	0	82.8995	49.986	InN4_VIP
PWRN1	12	1.66229	1.34162	5.35122e+08	0.831215	0	0	79.9805	19.9917	InN4_VIP
SNRPN	12	1.59409	0.772029	4.58536e+08	0.712253	0	0	81.3914	46.4917	InN4_VIP
SNHG14	12	3.88452	1.09944	531743493	0.825967	0	0	99.9514	85.6973	InN4_VIP
GABRG3	12	1.63554	0.821678	4.56344e+08	0.708849	0	0	78.0589	43.6175	InN4_VIP
RYR3	12	0.960519	0.50311	4.01166e+08	0.62314	8.61e-259	5.85e-257	48.5527	26.8378	InN4_VIP
OIP5-AS1	12	0.898319	0.411474	4.11948e+08	0.639887	6.56e-283	4.85e-281	60.3016	34.5587	InN4_VIP
SEMA6D	12	1.09448	0.564265	408365348	0.634322	1.47e-271	1.05e-269	53.6852	32.4866	InN4_VIP
RORA	12	2.16226	0.55364	398943071	0.619686	2.86e-157	1.22e-155	89.6132	66.5639	InN4_VIP
HACD3	12	0.81151	0.406236	4.16353e+08	0.64673	0	0	58.1367	31.5358	InN4_VIP
ARNT2	12	1.39935	0.594705	4.35342e+08	0.676226	0	0	75.4561	48.2452	InN4_VIP
NTRK3	12	1.69225	0.585669	417155899	0.647976	2.76e-252	1.82e-250	82.5833	55.2497	InN4_VIP
NR2F2-AS1	12	0.979044	0.904719	489472180	0.760307	0	0	56.3123	4.13155	InN4_VIP
NR2F2	12	0.446365	0.406922	4.26385e+08	0.662312	0	0	35.2469	2.60856	InN4_VIP
ARL6IP1	12	1.06312	0.422919	4.08876e+08	0.635115	3.55e-244	2.26e-242	66.918	39.6756	InN4_VIP
TNRC6A	12	2.05451	0.583019	420597284	0.653322	2.04e-255	1.36e-253	89.0781	68.2739	InN4_VIP
NETO2	12	0.848741	0.529571	421851449	0.65527	0	0	51.7879	25.3333	InN4_VIP
CALB2	12	0.810057	0.789395	488656413	0.759039	0	0	53.1744	1.40038	InN4_VIP
CNTNAP4	12	1.40239	0.80983	4.57099e+08	0.71002	0	0	71.9776	33.1335	InN4_VIP
CDH13	12	1.3275	0.573354	404112735	0.627716	9.66e-220	5.43e-218	59.7422	39.3978	InN4_VIP
SHISA6	12	0.854776	0.619943	4.34741e+08	0.675292	0	0	49.4284	17.2203	InN4_VIP
ARHGAP44	12	0.989558	0.43909	4.15746e+08	0.645787	1.62e-291	1.27e-291	62.9044	37.3793	InN4_VIP
SEZ6	12	0.582689	0.470514	432866797	0.67238	0	0	43.7363	10.7382	InN4_VIP
ASIC2	12	1.75495	0.795529	4.40049e+08	0.683536	0	0	76.1858	46.1724	InN4_VIP
PPM1E	12	1.31356	0.708635	457273065	0.710291	0	0	72.6587	39.1392	InN4_VIP
PITPNC1	12	1.35622	0.634789	4.37961e+08	0.680294	0	0	73.2912	38.4381	InN4_VIP
TIMP2	12	0.791491	0.489676	435844520	0.677006	0	0	56.5313	21.3633	InN4_VIP
DLGAP1	12	2.92923	0.671963	3.88976e+08	0.604203	2.13e-117	6.74e-116	97.2026	74.1003	InN4_VIP
L3MBTL4	12	1.32599	0.945364	4.8556e+08	0.75423	0	0	69.764	25.0479	InN4_VIP
GNAL	12	0.754178	0.479182	4.31677e+08	0.670532	0	0	53.3447	19.8193	InN4_VIP
LAMA3	12	0.533643	0.487057	4.31758e+08	0.670659	0	0	37.6064	3.77458	InN4_VIP
OSBPL1A	12	1.19236	0.420258	4.07649e+08	0.633209	3.82e-218	2.14e-216	69.7154	47.2829	InN4_VIP
B4GALT6	12	0.954812	0.641081	4.59428e+08	0.713639	0	0	63.3666	26.281	InN4_VIP
SETBP1	12	1.35274	0.570921	4.27245e+08	0.663648	0	0	72.756	45.2899	InN4_VIP
MAPK4	12	0.862385	0.543604	438449282	0.681052	0	0	56.9934	23.9617	InN4_VIP
TCF4	12	2.87252	1.04128	5.19392e+08	0.806781	0	0	99.2216	77.4745	InN4_VIP
NEDD4L	12	1.32255	0.63233	4.43295e+08	0.688579	0	0	73.0966	42.3825	InN4_VIP
ZNF536	12	1.61779	1.04939	4.81673e+08	0.748192	0	0	79.0562	25.1213	InN4_VIP
ATP1A3	12	0.861327	0.463611	425155605	0.660402	0	0	59.0854	29.189	InN4_VIP
PEG3	12	1.04389	0.454167	4.15764e+08	0.645814	7.16e-287	5.41e-285	65.8721	38.954	InN4_VIP
PLCB1	12	2.66163	0.566157	387528087	0.601955	2.06e-112	6.23e-111	95.5242	74.4208	InN4_VIP
MACROD2	12	2.23625	0.785837	4.4241e+08	0.687204	0	0	91.7052	63.4579	InN4_VIP
PCSK2	12	1.08914	0.497455	4.17211e+08	0.648062	2.69e-291	2.17e-291	63.6342	36.3493	InN4_VIP
SLC24A3	12	1.67152	1.41949	5.4236e+08	0.842458	0	0	79.5913	15.0134	InN4_VIP
TSHZ2	12	0.817545	0.473856	400481885	0.622076	0	0	42.3741	18.2925	InN4_VIP
GNAS	12	1.47665	0.710076	451930064	0.701992	0	0	79.1048	46.7133	InN4_VIP
MIR99AHG	12	2.26481	0.743884	4.40266e+08	0.683873	0	0	93.3836	67.659	InN4_VIP
GRIK1	12	1.08131	0.509626	4.05369e+08	0.629668	0	0	51.7636	23.9215	InN4_VIP
TIAM1	12	1.13359	0.543588	4.23798e+08	0.658294	0	0	65.1423	36.3014	InN4_VIP
DSCAM	12	2.67526	1.23229	496449776	0.771145	0	0	95.7918	57.818	InN4_VIP
SEZ6L	12	1.35608	0.77294	464255677	0.721137	0	0	74.0939	35.7874	InN4_VIP
MIAT	12	1.56539	0.436406	3.88951e+08	0.604165	9.31e-127	3.17e-125	79.8103	54.4227	InN4_VIP
TTC28	12	1.45078	0.748232	4.60067e+08	0.714631	0	0	77.0615	43.4872	InN4_VIP
LARGE1	12	1.68168	0.61029	422720407	0.65662	1.89e-283	1.4e-281	79.3967	54.7171	InN4_VIP
RBFOX2	12	1.70521	0.648944	4.43975e+08	0.689635	0	0	84.6996	57.5064	InN4_VIP
NPTXR	12	0.901935	0.438571	416860608	0.647518	0	0	59.28	31.258	InN4_VIP
SHISA8	12	0.536321	0.5176	4.46168e+08	0.693042	0	0	39.893	1.23499	InN4_VIP
FRMPD4	12	2.19776	0.777903	423189732	0.657349	6.41e-280	4.69e-278	90.3187	58.1948	InN4_VIP
GLRA2	12	0.68137	0.597325	461855398	0.717409	0	0	49.9635	7.64368	InN4_VIP
AP1S2	12	0.714654	0.551613	4.47638e+08	0.695325	0	0	50.9608	12.8033	InN4_VIP
NHS	12	0.885005	0.659039	461440321	0.716764	0	0	58.3313	17.0377	InN4_VIP
IL1RAPL1	12	2.79425	0.433423	375245035	0.582875	2.09e-74	4.4e-73	95.281	79.0556	InN4_VIP
TSPAN7	12	1.40021	0.586718	4.34335e+08	0.674661	0	0	78.8373	48.2637	InN4_VIP
AC233296.1	12	1.061	0.852736	4.82042e+08	0.748765	0	0	61.8828	13.6086	InN4_VIP
PCDH11X	12	1.09469	0.742474	4.46902e+08	0.694181	0	0	57.6259	20.9534	InN4_VIP
NAP1L3	12	0.710654	0.439033	4.18136e+08	0.649499	0	0	49.1608	20.6437	InN4_VIP
PAK3	12	1.53906	0.597531	428363943	0.665386	0	0	81.44	51.2561	InN4_VIP
HTR2C	12	0.468462	0.418023	391528376	0.608169	0	0	24.3493	2.74649	InN4_VIP
VPS13D	13	1.02267	0.417319	4.24634e+08	0.66163	0	0	77.8429	41.0081	ExN6
KAZN	13	2.84611	0.993031	4.52719e+08	0.70539	0	0	98.6335	69.0888	ExN6
IGSF21	13	0.862426	0.547761	4.66841e+08	0.727393	0	0	69.6681	24.2055	ExN6
EIF4G3	13	1.83451	0.454594	3.85953e+08	0.60136	7.34e-113	4.59e-112	94.5095	66.8731	ExN6
RAP1GAP	13	0.90587	0.4202	4.4201e+08	0.688703	0	0	77.428	34.416	ExN6
GRIK3	13	0.725069	0.526405	4.70747e+08	0.733479	0	0	62.8599	14.1195	ExN6
HIVEP3	13	1.07528	0.416184	414257758	0.645462	2.37e-278	6e-277	75.7199	40.4098	ExN6
AGBL4	13	2.22007	0.928045	451716799	0.703828	0	0	96.9497	56.6569	ExN6
NFIA	13	1.39962	0.538954	4.25404e+08	0.662829	0	0	84.6022	42.9428	ExN6
LRRC7	13	2.66344	0.947498	4.71539e+08	0.734713	0	0	98.8287	69.5223	ExN6
NEGR1	13	2.65157	0.771404	414019276	0.645091	1.49e-226	2.59e-225	98.6335	70.8466	ExN6
ST6GALNAC5	13	1.41656	0.599674	426320445	0.664257	0	0	85.7491	40.9213	ExN6
AK5	13	2.02337	0.966699	486750353	0.758414	0	0	96.5349	54.3703	ExN6
ADGRL2	13	2.13498	1.09965	4.91182e+08	0.765319	0	0	96.0713	49.6491	ExN6
COL24A1	13	0.921247	0.673805	4.85832e+08	0.756983	0	0	69.9122	18.2616	ExN6
LMO4	13	1.24601	0.568008	4.45523e+08	0.694178	0	0	85.3831	39.945	ExN6
PKN2-AS1	13	0.711927	0.417158	4.46572e+08	0.695812	0	0	63.836	21.8698	ExN6
DPYD	13	1.57753	0.639059	434715338	0.677338	0	0	90.0927	47.0012	ExN6
MIR137HG	13	1.27354	0.809943	494874069	0.771072	0	0	84.2362	30.894	ExN6
MAGI3	13	1.02698	0.576767	462874358	0.721213	0	0	77.4036	31.9756	ExN6
NOS1AP	13	0.974933	0.548896	4.56068e+08	0.710608	0	0	73.4017	30.7516	ExN6
DCAF6	13	1.05261	0.46524	433308136	0.675145	0	0	79.9658	39.2783	ExN6
KIFAP3	13	1.01915	0.443565	432402880	0.673735	0	0	79.551	39.6097	ExN6
RABGAP1L	13	1.73124	0.528493	4.06508e+08	0.633387	2.65e-198	3.59e-197	92.6061	61.0799	ExN6
ASTN1	13	1.15417	0.452232	419308618	0.653332	1.73e-292	5e-292	80.5515	43.2499	ExN6
BRINP2	13	0.944477	0.483137	4.42542e+08	0.689533	0	0	72.9624	32.1359	ExN6
RASAL2	13	1.95761	0.823916	458974751	0.715137	0	0	95.998	56.9129	ExN6
CACNA1E	13	1.26581	0.721148	4.7053e+08	0.733141	0	0	81.2592	34.8873	ExN6
NMNAT2	13	1.06369	0.414515	415459473	0.647335	1.91e-285	5.09e-284	78.1845	40.3632	ExN6
BRINP3	13	1.51862	0.848004	4.70129e+08	0.732516	0	0	81.918	37.6846	ExN6
KCNT2	13	1.14652	0.61659	461787363	0.719519	0	0	81.1127	33.2565	ExN6
PLXNA2	13	0.811589	0.406981	4.33446e+08	0.67536	0	0	67.3987	29.4203	ExN6
SYT14	13	1.03237	0.411698	421625764	0.656943	0	0	79.2582	40.874	ExN6
KCNH1	13	1.63826	0.793562	4.58149e+08	0.71385	0	0	90.2391	44.6406	ExN6
RPS6KC1	13	1.15246	0.513364	437302547	0.681369	0	0	80.8931	41.766	ExN6
ESRRG	13	1.42856	0.66765	4.51074e+08	0.702826	0	0	86.5056	43.8942	ExN6
GPATCH2	13	0.773964	0.475436	4.59321e+08	0.715676	0	0	68.2772	25.0337	ExN6
PGBD5	13	0.973559	0.554021	4.61861e+08	0.719634	0	0	75.2318	31.2458	ExN6
KCNK1	13	0.957013	0.560698	4.67281e+08	0.728078	0	0	76.4519	29.0953	ExN6
SLC35F3	13	2.12022	1.46806	5.59656e+08	0.87201	0	0	95.6808	38.1067	ExN6
TARBP1	13	1.19619	0.531078	439636754	0.685006	0	0	84.041	42.7436	ExN6
RYR2	13	2.86929	1.42672	5.34815e+08	0.833305	0	0	98.8287	59.7217	ExN6
CHRM3	13	2.29079	1.12698	4.83508e+08	0.753363	0	0	97.511	51.5487	ExN6
FMN2	13	1.8731	0.746785	445374682	0.693946	0	0	94.3143	56.0011	ExN6
RGS7	13	2.49105	0.767272	4.09937e+08	0.63873	9.3e-210	1.39e-208	97.5598	66.642	ExN6
AKT3	13	1.92169	0.438678	3.74368e+08	0.58331	2.18e-76	1e-75	96.0957	68.9853	ExN6
SMYD3	13	1.94378	0.582302	4.00843e+08	0.624561	3.29e-172	3.51e-171	94.8511	62.3524	ExN6
MYT1L	13	1.67344	0.577313	4.07068e+08	0.63426	2.54e-209	3.78e-208	92.2889	53.5664	ExN6
LINC01250	13	1.13737	0.663584	4.67496e+08	0.728414	0	0	78.4041	30.9214	ExN6
ROCK2	13	1.21596	0.526556	4.36822e+08	0.680619	0	0	84.407	43.9031	ExN6
FAM49A	13	1.03738	0.408156	423338017	0.65961	0	0	80.9907	41.4902	ExN6
VSNL1	13	1.61617	0.648226	434271134	0.676646	0	0	91.386	49.1358	ExN6
GALNT14	13	0.572598	0.432914	454845552	0.708703	0	0	54.2704	12.4223	ExN6
CRIM1	13	0.867651	0.479554	455717237	0.710061	0	0	73.0356	28.2997	ExN6
MAP4K3	13	1.06394	0.425575	4.24748e+08	0.661808	0	0	80.0634	42.6567	ExN6
MAP4K3-DT	13	0.94023	0.480215	4.45181e+08	0.693644	0	0	74.5974	33.2271	ExN6
TMEM178A	13	0.884414	0.454553	4.4958e+08	0.700498	0	0	75.6467	31.9571	ExN6
SLC8A1	13	1.91082	0.562373	3.87092e+08	0.603135	8.05e-121	5.4e-120	95.4124	58.4581	ExN6
PRKCE	13	1.6124	0.561954	4.1582e+08	0.647896	1.83e-251	3.85e-250	90.0683	54.9143	ExN6
NRXN1	13	3.43945	0.747983	4.02e+08	0.626363	2.66e-169	2.77e-168	99.6584	82.1892	ExN6
EML6	13	1.43695	0.730732	464431440	0.723639	0	0	87.5305	42.0553	ExN6
CCDC85A	13	0.989775	0.455609	431562838	0.672426	0	0	74.3533	33.3255	ExN6
LINC01122	13	1.00562	0.438508	4.28172e+08	0.667142	0	0	76.0127	34.5144	ExN6
BCL11A	13	1.02184	0.468196	4.37139e+08	0.681114	0	0	78.6481	35.536	ExN6
EHBP1	13	1.19922	0.414194	408137678	0.635927	7.62e-225	1.3e-223	83.3089	47.6716	ExN6
WDPCP	13	1.22756	0.477371	4.24357e+08	0.661198	0	0	83.2845	46.295	ExN6
LRRTM4	13	2.97988	0.76584	3.86393e+08	0.602046	7.93e-113	4.96e-112	98.9019	71.8721	ExN6
CTNNA2	13	3.78924	1.771	5.76855e+08	0.898808	0	0	99.4143	72.9211	ExN6
KIAA1211L	13	1.05622	0.679365	483021885	0.752605	0	0	78.1845	26.5808	ExN6
AFF3	13	1.70099	0.785307	458021250	0.713651	0	0	91.02	48.8676	ExN6
CREG2	13	0.924774	0.482002	451784386	0.703933	0	0	74.8414	30.0416	ExN6
DPP10	13	3.56534	1.37353	4.96417e+08	0.773475	0	0	99.3167	70.9507	ExN6
ANKRD30BL	13	1.00728	0.479433	4.36074e+08	0.679454	0	0	75.5002	34.5099	ExN6
R3HDM1	13	2.34509	0.8774	443060597	0.690341	0	0	97.9258	63.3887	ExN6
LRP1B	13	4.18604	1.62409	5.78526e+08	0.901411	0	0	99.512	82.866	ExN6
GTDC1	13	1.35032	0.510077	422599908	0.65846	1.22e-291	3.56e-291	86.3348	49.1996	ExN6
MBD5	13	1.68381	0.477914	3.94042e+08	0.613964	4.1e-145	3.42e-144	92.9966	61.3787	ExN6
CACNB4	13	1.56687	0.563964	414047102	0.645134	1.17e-246	2.36e-245	90.5076	52.1764	ExN6
FMNL2	13	2.20606	0.648836	4.25336e+08	0.662723	1.2e-285	3.21e-284	97.1694	69.189	ExN6
SLC4A10	13	1.97773	0.875448	464723572	0.724094	0	0	95.9492	54.5683	ExN6
KCNH7	13	1.95636	1.00944	476296635	0.742126	0	0	92.0205	45.5607	ExN6
SCN3A	13	1.09169	0.455894	4.27935e+08	0.666773	0	0	82.0644	40.8382	ExN6
SCN2A	13	1.47223	0.542232	4.17544e+08	0.650582	8.08e-268	1.9e-266	90.2879	50.9217	ExN6
CSRNP3	13	1.40752	0.481707	4.0881e+08	0.636974	1.59e-220	2.62e-219	89.019	51.8399	ExN6
CERS6	13	1.45911	0.617218	437608747	0.681846	0	0	88.8482	48.1301	ExN6
TLK1	13	0.990856	0.405529	423726801	0.660216	0	0	77.7696	39.7598	ExN6
RAPGEF4	13	1.56593	0.68998	447919629	0.697911	0	0	90.7028	48.8395	ExN6
CHN1	13	2.21126	0.808785	4.32849e+08	0.67443	0	0	97.1938	60.5461	ExN6
ZNF385B	13	1.85934	0.964643	481257603	0.749856	0	0	93.4602	45.9655	ExN6
PDE1A	13	1.55068	0.555581	412913923	0.643368	2.89e-251	6.05e-250	84.3826	47.0376	ExN6
GLS	13	1.52086	0.633814	4.42102e+08	0.688847	0	0	91.4104	51.0922	ExN6
TMEFF2	13	1.62915	0.642925	434519105	0.677032	0	0	90.4588	50.9977	ExN6
SLC39A10	13	1.19225	0.539284	444510409	0.692599	0	0	83.9434	41.0355	ExN6
HECW2	13	1.46233	0.479903	4.05611e+08	0.631989	7.81e-203	1.09e-201	88.2382	53.3302	ExN6
SATB2	13	1.5767	0.956334	500574366	0.779954	0	0	91.1664	35.9715	ExN6
ABI2	13	1.26335	0.475968	4.21893e+08	0.657358	2.22e-292	6.4e-292	86.5544	48.4411	ExN6
ADAM23	13	1.46799	0.655031	4.45122e+08	0.693552	0	0	90.0683	46.7854	ExN6
MAP2	13	2.30926	0.805526	446345187	0.695458	0	0	98.0722	66.2027	ExN6
UNC80	13	1.69382	0.795137	466390953	0.726692	0	0	93.7042	49.9875	ExN6
AC007563.2	13	0.944152	0.681634	4.79321e+08	0.746839	0	0	68.0332	18.6198	ExN6
AC019211.1	13	1.56792	1.19853	542971388	0.846013	0	0	88.165	23.2503	ExN6
AC067956.1	13	1.38755	1.03279	5.28837e+08	0.82399	0	0	85.6759	23.2918	ExN6
AC093843.1	13	0.613713	0.475595	470726090	0.733447	0	0	59.5412	13.034	ExN6
EPHA4	13	1.10812	0.410209	412126254	0.642141	1.14e-264	2.63e-263	81.3568	40.6314	ExN6
NGEF	13	0.774018	0.468298	462545073	0.7207	0	0	70.8638	24.332	ExN6
SNED1	13	0.726562	0.465436	452303683	0.704742	0	0	62.0791	20.1739	ExN6
CHL1	13	1.48342	0.486675	4.0299e+08	0.627906	2.85e-191	3.61e-190	89.7267	52.7766	ExN6
CNTN6	13	0.725889	0.519436	4.63532e+08	0.722237	0	0	61.3226	16.5682	ExN6
CNTN4	13	2.53976	1.36441	526885946	0.82095	0	0	97.9258	53.4119	ExN6
ITPR1	13	1.32383	0.653635	455660175	0.709972	0	0	86.5056	40.8459	ExN6
SRGAP3	13	1.28082	0.523407	4.28453e+08	0.66758	0	0	83.0649	45.6207	ExN6
ATP2B2	13	1.42475	0.480671	405995122	0.632588	8.95e-209	1.33e-207	88.0673	50.5629	ExN6
SYN2	13	1.77436	0.788883	455721352	0.710067	0	0	93.1186	51.0117	ExN6
UBE2E2	13	1.87274	0.552334	403765828	0.629115	5.18e-184	6.16e-183	94.6803	63.5318	ExN6
THRB	13	1.99327	0.76954	4.37589e+08	0.681815	0	0	95.9004	57.9799	ExN6
FBXL2	13	0.802799	0.405566	438569254	0.683342	0	0	70.449	30.5134	ExN6
ARPP21	13	1.98515	0.922236	456110288	0.710673	0	0	95.9736	49.2571	ExN6
CTDSPL	13	1.01761	0.471234	436386904	0.679942	0	0	77.184	36.9618	ExN6
MYRIP	13	1.1483	0.462935	421704928	0.657066	0	0	79.2582	40.6544	ExN6
CCK	13	1.31845	0.775993	4.81987e+08	0.750992	0	0	84.1874	31.1111	ExN6
DOCK3	13	2.21406	0.570929	3.98657e+08	0.621155	2.02e-158	1.91e-157	97.6574	71.3453	ExN6
CACNA1D	13	1.11869	0.449407	4.19302e+08	0.653322	4.99e-292	1.52e-291	78.9653	40.579	ExN6
CACNA2D3	13	1.96761	0.881306	4.51786e+08	0.703936	0	0	94.3631	50.3892	ExN6
ERC2	13	2.56171	1.22205	508957259	0.793015	0	0	98.1942	58.5973	ExN6
ARHGEF3	13	0.966786	0.486537	4.45989e+08	0.694904	0	0	76.5739	34.1249	ExN6
PTPRG	13	1.9464	0.67757	4.24419e+08	0.661294	5.17e-292	1.43e-290	94.3143	58.8329	ExN6
CADPS	13	2.40769	1.0864	4.92208e+08	0.766918	0	0	98.0478	59.2275	ExN6
PRICKLE2	13	1.01155	0.43282	4.24624e+08	0.661615	0	0	75.2562	37.7727	ExN6
TAFA1	13	1.45438	0.524578	4.0719e+08	0.63445	9.33e-236	1.74e-234	80.6491	41.0911	ExN6
FOXP1	13	1.70155	0.656563	4.3539e+08	0.678389	0	0	93.7286	55.3421	ExN6
PDZRN3	13	1.08405	0.441621	4.21421e+08	0.656624	0	0	77.8429	38.0792	ExN6
ROBO2	13	2.98316	1.05585	436431669	0.680012	0	0	95.9248	64.0802	ExN6
ROBO1	13	1.61902	0.629838	426741544	0.664914	0	0	86.3836	47.1002	ExN6
GBE1	13	0.637134	0.465746	4.64055e+08	0.723053	0	0	59.6144	14.9266	ExN6
LINC00882	13	1.41136	0.419666	393086242	0.612475	1.1e-147	9.42e-147	87.7013	53.5154	ExN6
CD47	13	1.16695	0.428667	4.1893e+08	0.652742	6.12e-286	1.64e-284	85.2855	46.6207	ExN6
GAP43	13	1.291	0.688776	4.66637e+08	0.727075	0	0	85.5783	37.1016	ExN6
LSAMP	13	3.57739	0.683139	438725709	0.683586	0	0	99.7072	88.4218	ExN6
AC092691.1	13	2.36653	0.932332	4.58808e+08	0.714877	0	0	96.8521	61.885	ExN6
STXBP5L	13	2.5773	1.14736	4.8474e+08	0.755282	0	0	98.4139	59.4663	ExN6
KALRN	13	2.68686	1.20102	5.01212e+08	0.780947	0	0	98.9019	62.2413	ExN6
CPNE4	13	1.05457	0.602583	455563302	0.709821	0	0	72.9136	27.1344	ExN6
TMEM108	13	1.55824	0.648716	4.3311e+08	0.674837	0	0	87.8965	48.0005	ExN6
CLSTN2	13	1.96608	1.31067	5.31712e+08	0.828471	0	0	93.2894	36.3182	ExN6
RASA2	13	1.11887	0.582229	461283947	0.718735	0	0	81.8936	38.0607	ExN6
IQCJ-SCHIP1	13	2.30379	0.870261	422852635	0.658854	5.5e-287	1.48e-285	96.0713	56.3836	ExN6
PPM1L	13	1.30393	0.574302	437117936	0.681081	0	0	84.6999	43.7888	ExN6
PEX5L	13	2.55668	1.15549	4.97955e+08	0.775872	0	0	98.6579	61.9891	ExN6
DGKG	13	0.836052	0.413764	4.32763e+08	0.674295	0	0	65.4954	26.4173	ExN6
FGF12	13	2.46081	0.707174	393254535	0.612737	3.58e-139	2.82e-138	98.3651	66.7167	ExN6
PPP2R2C	13	1.13086	0.500414	4.33525e+08	0.675483	0	0	80.2587	40.3549	ExN6
LDB2	13	2.42431	1.24074	4.93724e+08	0.76928	0	0	97.755	51.1465	ExN6
KCNIP4	13	4.51849	1.71067	4.98947e+08	0.777418	0	0	99.6828	75.6514	ExN6
AC110296.1	13	0.749467	0.432377	432581700	0.674013	0	0	58.4431	21.8615	ExN6
PCDH7	13	2.22219	0.89096	443914257	0.691671	0	0	96.9497	57.8394	ExN6
NWD2	13	0.766796	0.505915	4.62707e+08	0.720951	0	0	66.1054	20.3399	ExN6
LIMCH1	13	1.95429	0.559058	4.04006e+08	0.629489	6.15e-184	7.31e-183	95.022	65.1925	ExN6
GABRB1	13	1.70593	0.673522	4.35497e+08	0.678555	0	0	92.0937	53.0473	ExN6
ADGRL3	13	2.7139	0.747756	437254379	0.681294	0	0	98.6579	76.1514	ExN6
EPHA5	13	1.05973	0.572019	456365819	0.711072	0	0	77.55	32.5809	ExN6
ADAMTS3	13	0.611776	0.484647	4.71227e+08	0.734227	0	0	58.4675	11.266	ExN6
SEPTIN11	13	1.18457	0.603297	457618867	0.713024	0	0	82.8941	38.7618	ExN6
MAPK10	13	2.26471	0.692019	4.24319e+08	0.66114	1.82e-280	4.69e-279	97.9746	68.7631	ExN6
SNCA	13	1.37313	0.687323	461954243	0.719779	0	0	88.287	40.549	ExN6
CCSER1	13	2.58214	0.879306	4.2585e+08	0.663524	4.47e-292	1.24e-290	98.7067	65.0993	ExN6
GRID2	13	1.90304	0.51217	3.83534e+08	0.597592	4.32e-109	2.63e-108	92.4597	57.3005	ExN6
UNC5C	13	1.63549	0.577711	425767035	0.663395	0	0	89.1654	52.5563	ExN6
TSPAN5	13	1.61617	0.548214	415796323	0.64786	6.86e-249	1.41e-247	91.8741	56.5164	ExN6
PPP3CA	13	2.6219	1.0094	488475521	0.761102	0	0	98.9263	69.0958	ExN6
PAPSS1	13	0.833135	0.416986	443471618	0.690981	0	0	72.9136	31.8237	ExN6
ANK2	13	2.54472	0.416921	363231161	0.565957	1.49e-47	5.35e-47	98.8043	80.8732	ExN6
SEC24D	13	0.714794	0.550947	4.85037e+08	0.755745	0	0	65.5686	15.2829	ExN6
SYNPO2	13	0.955082	0.649677	4.85633e+08	0.756674	0	0	74.4021	24.0248	ExN6
RNF150	13	1.14249	0.583829	455539350	0.709784	0	0	81.2103	37.3219	ExN6
INPP4B	13	1.4454	0.774172	469050191	0.730835	0	0	85.4807	37.4886	ExN6
DCLK2	13	1.22747	0.538479	440974460	0.68709	0	0	83.5286	43.0098	ExN6
FBXW7	13	1.83375	0.779856	4.49362e+08	0.700158	0	0	95.2416	54.3595	ExN6
DCHS2	13	0.509619	0.406966	4.54617e+08	0.708347	0	0	51.0005	8.82175	ExN6
PDGFC	13	0.716048	0.465472	4.59996e+08	0.716727	0	0	64.4217	19.9613	ExN6
GRIA2	13	2.38222	0.664369	412746271	0.643107	6.95e-220	1.14e-218	98.4627	71.9851	ExN6
RXFP1	13	1.10482	0.840901	5.15633e+08	0.803417	0	0	79.5266	18.6741	ExN6
RAPGEF2	13	1.77902	0.790099	4.66052e+08	0.726165	0	0	94.3387	54.2707	ExN6
FSTL5	13	0.999863	0.507272	441612733	0.688085	0	0	71.0591	27.3566	ExN6
2022-03-01	13	1.75915	0.530092	397062103	0.618669	7.13e-162	6.94e-161	91.2884	55.6646	ExN6
GPM6A	13	2.56404	0.644448	419394469	0.653466	3.58e-251	7.49e-250	98.8775	74.7116	ExN6
WDR17	13	1.01892	0.465289	4.36521e+08	0.680151	0	0	78.9409	38.0435	ExN6
TENM3	13	1.37786	0.722406	4.6093e+08	0.718183	0	0	82.4549	36.9842	ExN6
SORBS2	13	1.43957	0.58673	4.28891e+08	0.668263	0	0	87.4085	45.8908	ExN6
ANKRD33B	13	0.747714	0.483639	461769219	0.719491	0	0	66.7887	21.7568	ExN6
CTNND2	13	2.65768	0.640234	4.15621e+08	0.647586	1.53e-231	2.76e-230	98.8043	77.1405	ExN6
TRIO	13	1.67267	0.510377	401741973	0.625961	1.32e-178	1.5e-177	92.2889	59.2333	ExN6
BASP1	13	1.53533	0.559944	4.20035e+08	0.654464	1.25e-280	3.24e-279	91.8985	51.3878	ExN6
BASP1-AS1	13	1.03888	0.609565	464314203	0.723456	0	0	75.9639	29.2281	ExN6
CDH18	13	1.55338	0.499998	398398803	0.620752	2.21e-174	2.4e-173	89.7023	49.8822	ExN6
CDH12	13	2.61282	1.70719	558647038	0.870438	0	0	98.2674	41.8407	ExN6
CDH10	13	1.50189	0.720195	453565410	0.706708	0	0	89.4339	43.3119	ExN6
CDH9	13	1.54448	0.917896	4.87899e+08	0.760204	0	0	87.9941	34.2417	ExN6
PDZD2	13	1.64577	0.802843	4.55137e+08	0.709156	0	0	86.53	42.833	ExN6
HCN1	13	1.48509	0.549853	4.1301e+08	0.643518	5.21e-248	1.06e-246	88.9214	48.6428	ExN6
PARP8	13	1.02507	0.506733	446470641	0.695654	0	0	78.7457	35.8035	ExN6
ARL15	13	1.46511	0.558681	4.21189e+08	0.656261	5.34e-291	1.5e-292	87.5793	48.5209	ExN6
PDE4D	13	3.49039	1.31573	538045206	0.838338	0	0	99.5608	76.0173	ExN6
PART1	13	0.71826	0.487939	466339053	0.726611	0	0	65.4954	19.2704	ExN6
MAP1B	13	1.95732	0.595371	4.12833e+08	0.643242	3.8e-227	6.63e-226	95.5344	62.2458	ExN6
ARHGEF28	13	0.766738	0.577562	482831030	0.752308	0	0	66.1054	16.4495	ExN6
ENC1	13	1.64916	0.78973	461077060	0.718412	0	0	92.7526	43.0252	ExN6
HOMER1	13	1.49784	0.757445	463463665	0.722131	0	0	89.1898	42.9952	ExN6
MEF2C	13	2.2006	0.615647	3.90524e+08	0.608482	2.13e-129	1.54e-128	97.6818	65.817	ExN6
NR2F1-AS1	13	1.11886	0.459393	424498506	0.661419	0	0	80.8443	41.4512	ExN6
KIAA0825	13	0.940919	0.46582	442920604	0.690122	0	0	75.7199	33.9627	ExN6
MCTP1	13	2.33116	1.48179	557259746	0.868276	0	0	97.0473	45.1412	ExN6
EFNA5	13	2.2665	1.30007	5.31691e+08	0.828436	0	0	97.1205	48.957	ExN6
FBXL17	13	1.73082	0.555215	409424735	0.637932	3.8e-213	5.85e-212	93.2406	59.7926	ExN6
TMEM232	13	1.1973	0.536542	439465756	0.684739	0	0	84.3094	41.2245	ExN6
CHSY3	13	1.84481	0.958488	4.83628e+08	0.753549	0	0	94.2655	46.4176	ExN6
FSTL4	13	1.5646	0.998048	500009623	0.779074	0	0	86.286	32.6474	ExN6
SPOCK1	13	1.65414	0.559532	4.16119e+08	0.648363	1.36e-253	2.9e-252	90.8736	54.5434	ExN6
ARHGAP26	13	1.93495	0.830058	4.56197e+08	0.710808	0	0	95.0464	54.8013	ExN6
NR3C1	13	1.23735	0.495755	4.28999e+08	0.668431	0	0	85.798	46.0779	ExN6
KCTD16	13	2.41501	1.3257	524226665	0.816807	0	0	97.6818	51.7269	ExN6
JAKMIP2	13	1.13451	0.441746	421293306	0.656425	5.71e-292	1.73e-291	81.674	44.3105	ExN6
CAMK2A	13	1.6406	0.647019	431557096	0.672417	0	0	93.9727	50.529	ExN6
GRIA1	13	2.04926	1.12874	5.10658e+08	0.795665	0	0	96.0957	47.9884	ExN6
GABRB2	13	1.49593	0.414445	379178758	0.590805	3.36e-97	1.85e-96	89.5315	53.0741	ExN6
GABRG2	13	1.03329	0.441181	429570958	0.669322	0	0	80.1367	38.9789	ExN6
TENM2	13	2.43887	0.747586	393957085	0.613831	7e-144	5.76e-143	97.0961	62.7611	ExN6
SLIT3	13	1.26046	0.924596	507237223	0.790335	0	0	78.4529	22.0825	ExN6
FAM153CP	13	1.1763	0.593365	4.53712e+08	0.706937	0	0	83.4309	37.4873	ExN6
FARS2	13	1.11916	0.502732	436358919	0.679899	0	0	79.8194	40.2604	ExN6
LY86-AS1	13	1.13222	0.778449	494116624	0.769892	0	0	78.4773	23.6053	ExN6
PHACTR1	13	2.94284	1.23103	4.98207e+08	0.776265	0	0	98.9507	66.5098	ExN6
GFOD1	13	1.02325	0.538543	453556723	0.706695	0	0	76.3543	34.3796	ExN6
CARMIL1	13	1.0295	0.434696	4.29403e+08	0.66906	0	0	77.4036	36.2658	ExN6
BTBD9	13	1.43211	0.508605	4.15883e+08	0.647995	7.17e-258	1.59e-256	86.8716	51.4772	ExN6
LRFN2	13	0.819758	0.499703	4.54428e+08	0.708052	0	0	67.0815	24.7515	ExN6
MLIP	13	1.23104	0.798035	4.89562e+08	0.762795	0	0	80.8931	27.8738	ExN6
KHDRBS2	13	2.48718	1.10609	4.73795e+08	0.738228	0	0	97.7794	57.5872	ExN6
ADGRB3	13	3.5492	0.666386	4.26465e+08	0.664483	1.95e-284	5.14e-283	99.7804	87.3957	ExN6
LMBRD1	13	1.00977	0.433912	4.32982e+08	0.674637	0	0	79.3314	40.2074	ExN6
COL19A1	13	0.619462	0.446666	4.61832e+08	0.719588	0	0	59.3948	15.1054	ExN6
RIMS1	13	1.81542	0.702805	430430636	0.670662	0	0	93.6798	54.7949	ExN6
KCNQ5	13	2.92131	1.38613	5.08474e+08	0.792262	0	0	99.2679	59.0315	ExN6
AL391840.1	13	0.878697	0.509517	4.55122e+08	0.709134	0	0	71.1567	26.508	ExN6
SNAP91	13	1.3176	0.529372	4.27835e+08	0.666618	0	0	86.8716	47.0759	ExN6
HTR1E	13	0.808784	0.537523	466881338	0.727456	0	0	67.3499	21.4376	ExN6
WASF1	13	1.12914	0.578906	4.57744e+08	0.713219	0	0	82.8941	37.1157	ExN6
HS3ST5	13	0.996092	0.586374	468795512	0.730439	0	0	75.0854	26.22	ExN6
SLC35F1	13	1.70636	0.827856	464953571	0.724452	0	0	91.6789	46.2126	ExN6
NKAIN2	13	2.98477	1.0287	4.53749e+08	0.706995	0	0	99.1703	69.9706	ExN6
THEMIS	13	0.816045	0.761747	5.22864e+08	0.814684	0	0	67.2767	4.56731	ExN6
PTPRK	13	2.30078	1.04782	466408057	0.726719	0	0	97.0961	54.4597	ExN6
AHI1	13	1.55349	0.421749	384669948	0.599361	2.45e-112	1.53e-111	91.1664	58.4709	ExN6
GRM1	13	1.17965	0.766128	4.89729e+08	0.763055	0	0	80.6735	27.2717	ExN6
STXBP5	13	1.4819	0.549569	4.23292e+08	0.659539	1.19e-291	3.4e-291	90.5076	52.6342	ExN6
PRKN	13	1.51322	0.407923	388773392	0.605755	1.18e-127	8.38e-127	88.7262	57.5489	ExN6
PACRG	13	0.857236	0.452902	440982077	0.687102	0	0	69.2045	29.3009	ExN6
AC011287.1	13	1.71375	1.02876	4.84498e+08	0.754905	0	0	85.1879	33.4481	ExN6
DGKB	13	2.03778	0.872696	442659437	0.689715	0	0	95.998	52.2109	ExN6
RAPGEF5	13	1.61804	0.594709	418456330	0.652004	1.84e-270	4.42e-269	90.1415	52.131	ExN6
JAZF1	13	1.37075	0.536751	426918145	0.665189	0	0	86.3836	48.593	ExN6
BMPER	13	1.34173	0.807549	489017247	0.761946	0	0	85.7247	34.4371	ExN6
AMPH	13	1.09602	0.567321	454391530	0.707995	0	0	79.5266	36.1094	ExN6
POU6F2	13	1.75424	1.21997	5.31777e+08	0.828571	0	0	91.4837	30.5249	ExN6
HECW1	13	1.64914	0.854613	4.71871e+08	0.73523	0	0	90.3856	43.4242	ExN6
COBL	13	1.21468	0.480038	4.2547e+08	0.662932	0	0	81.7228	42.8266	ExN6
GALNT17	13	1.69865	0.727083	440996761	0.687125	0	0	91.0932	48.798	ExN6
CALN1	13	1.05199	0.536598	441249163	0.687518	0	0	72.6208	31.5791	ExN6
CACNA2D1	13	1.80769	0.649837	420736130	0.655556	2.45e-275	6.07e-274	94.2167	56.3976	ExN6
PCLO	13	1.58647	0.537729	403963882	0.629423	1.92e-195	2.53e-194	91.6545	52.9822	ExN6
SEMA3A	13	0.621665	0.459139	449296446	0.700057	0	0	53.4651	13.0098	ExN6
ADAM22	13	1.18857	0.471986	423578475	0.659985	0	0	83.0649	44.7077	ExN6
ZNF804B	13	2.06586	1.40661	5.38549e+08	0.839123	0	0	94.6803	34.3113	ExN6
CDK14	13	1.56005	0.634053	434691448	0.6773	0	0	90.898	50.7436	ExN6
DYNC1I1	13	1.58306	0.676059	442509817	0.689482	0	0	90.9712	49.7992	ExN6
PRKAR2B	13	0.886394	0.509246	4.59928e+08	0.716622	0	0	73.8897	29.3041	ExN6
NRCAM	13	2.17036	0.784193	443128906	0.690447	0	0	97.3158	63.1199	ExN6
CADPS2	13	1.73178	0.991952	487047260	0.758877	0	0	90.5808	38.3174	ExN6
PLXNA4	13	1.21026	0.679981	4.63409e+08	0.722046	0	0	78.6725	33.3548	ExN6
EXOC4	13	1.45701	0.458878	4.04038e+08	0.629539	4.16e-193	5.37e-192	88.7262	55.2004	ExN6
DGKI	13	2.10701	1.04596	4.96224e+08	0.773175	0	0	96.2665	52.9962	ExN6
TMEM178B	13	1.99782	0.89461	464494675	0.723737	0	0	94.6071	54.2988	ExN6
CNTNAP2	13	3.16642	0.545993	349355363	0.544337	1.79e-22	4.93e-22	99.2923	78.1832	ExN6
PRKAG2	13	1.16675	0.66512	4.68863e+08	0.730543	0	0	79.3314	33.9997	ExN6
PTPRN2	13	1.52177	0.567668	4.18038e+08	0.651352	1.94e-273	4.75e-272	87.4085	49.6306	ExN6
DLGAP2	13	2.39705	1.12804	477384518	0.743821	0	0	97.633	53.9834	ExN6
CSMD1	13	3.86661	1.24342	477683192	0.744287	0	0	99.756	76.3059	ExN6
MSRA	13	1.98635	0.905079	4.71563e+08	0.734751	0	0	95.266	54.1903	ExN6
SGCZ	13	1.79806	0.902552	4.62853e+08	0.72118	0	0	87.3597	39.6749	ExN6
CSGALNACT1	13	1.32922	0.796447	4.86489e+08	0.758006	0	0	84.0898	32.8383	ExN6
AC021613.1	13	0.564894	0.456706	454243061	0.707764	0	0	50.6101	8.53697	ExN6
PTK2B	13	0.82635	0.437121	4.4464e+08	0.692802	0	0	70.3514	27.7525	ExN6
NRG1	13	2.5586	1.60741	5.32858e+08	0.830255	0	0	96.2177	41.2584	ExN6
SNTG1	13	2.24401	0.616399	3.84134e+08	0.598526	1.67e-108	1.01e-107	96.2177	62.2943	ExN6
ATP6V1H	13	0.929186	0.457324	4.44107e+08	0.691971	0	0	76.2323	34.7513	ExN6
KCNB2	13	1.2354	0.556475	4.33036e+08	0.674722	0	0	80.6247	37.9534	ExN6
GDAP1	13	1.35595	0.564455	4.35714e+08	0.678894	0	0	86.9937	47.7036	ExN6
MIR2052HG	13	0.738581	0.466358	4.48136e+08	0.698249	0	0	61.5422	20.928	ExN6
AC060765.2	13	1.07161	0.819807	4.67419e+08	0.728294	0	0	59.8341	14.5173	ExN6
RALYL	13	3.40163	1.74928	5.46435e+08	0.85141	0	0	99.4876	58.5577	ExN6
MMP16	13	1.90987	0.99394	492570253	0.767482	0	0	94.6559	48.0937	ExN6
AC090578.1	13	1.54478	1.06254	521862579	0.813123	0	0	87.8233	31.2765	ExN6
NECAB1	13	1.84114	0.978963	485374266	0.75627	0	0	95.5344	44.9963	ExN6
RUNX1T1	13	1.69912	0.931847	4.94151e+08	0.769945	0	0	91.9961	45.2389	ExN6
NCALD	13	1.27869	0.457599	4.10134e+08	0.639036	2.89e-240	5.59e-239	82.8209	45.3858	ExN6
RIMS2	13	2.37803	0.76217	411115240	0.640566	8.66e-217	1.38e-215	97.755	64.5911	ExN6
ZFPM2	13	1.20953	0.448091	413051602	0.643583	2.14e-266	4.99e-265	80.8199	41.7724	ExN6
OXR1	13	2.37086	0.808704	430810171	0.671253	0	0	97.755	65.3439	ExN6
SYBU	13	0.963431	0.462439	439929288	0.685462	0	0	77.2084	35.2116	ExN6
CSMD3	13	2.23574	0.829317	4.35062e+08	0.677878	0	0	97.2426	60.6163	ExN6
EXT1	13	1.44051	0.59696	4.34614e+08	0.677179	0	0	86.9693	47.4635	ExN6
SAMD12	13	1.79455	0.57918	410562035	0.639704	2.06e-218	3.33e-217	94.1435	59.9535	ExN6
KCNQ3	13	1.79598	0.725096	438502557	0.683239	0	0	91.8009	52.6285	ExN6
KHDRBS3	13	2.17185	1.12284	499110294	0.777673	0	0	96.2909	51.3125	ExN6
PTK2	13	2.13446	0.749546	4.4798e+08	0.698006	0	0	96.7789	66.0469	ExN6
PTPRD	13	3.97262	1.15918	5.00264e+08	0.779471	0	0	99.5364	84.2727	ExN6
SH3GL2	13	1.58398	0.860742	483238570	0.752943	0	0	91.5081	41.9339	ExN6
SLC24A2	13	1.87576	0.50136	3.96214e+08	0.617347	6.74e-154	6.13e-153	94.5095	61.0977	ExN6
FOCAD	13	1.58521	0.721959	453715055	0.706941	0	0	91.2396	48.5803	ExN6
LINGO2	13	2.00628	0.817943	425015342	0.662224	0	0	93.2894	49.2156	ExN6
VPS13A	13	1.13584	0.553571	451047512	0.702785	0	0	83.3089	39.2771	ExN6
SHC3	13	1.02029	0.534652	452451163	0.704972	0	0	76.6227	34.1147	ExN6
GABBR2	13	1.56851	0.643013	432923031	0.674545	0	0	89.6047	48.8184	ExN6
BRINP1	13	1.07455	0.439266	4.22856e+08	0.658859	0	0	78.9409	40.0056	ExN6
STRBP	13	1.37006	0.497863	4.15005e+08	0.646626	2.53e-256	5.53e-255	89.1166	49.7998	ExN6
SCAI	13	1.21619	0.479903	422121068	0.657714	0	0	83.797	44.8028	ExN6
STXBP1	13	1.28647	0.463535	4.16485e+08	0.648933	6.38e-269	1.52e-267	86.1884	47.8421	ExN6
DNM1	13	1.33106	0.429167	4.06645e+08	0.6336	5.98e-212	9.13e-211	88.1894	50.5552	ExN6
CACNA1B	13	1.79723	0.887172	4.73629e+08	0.737969	0	0	93.0942	47.9507	ExN6
CELF2	13	3.32257	1.1724	496691138	0.773903	0	0	99.5852	74.928	ExN6
CAMK1D	13	1.99922	0.951641	480316212	0.748389	0	0	95.144	53.5045	ExN6
CCDC3	13	0.875572	0.556571	4.66104e+08	0.726245	0	0	69.9122	24.8447	ExN6
FRMD4A	13	3.00161	0.980894	454995667	0.708937	0	0	99.2435	72.1032	ExN6
CACNB2	13	1.80218	0.642459	4.17322e+08	0.650237	2.97e-259	6.63e-258	92.8258	54.9456	ExN6
PLXDC2	13	1.51674	0.786239	469058858	0.730849	0	0	85.8956	38.0926	ExN6
JMJD1C	13	2.18029	0.59465	409185545	0.637559	5.49e-204	7.77e-203	97.0717	70.6238	ExN6
KCNMA1	13	2.44501	0.932346	4.6316e+08	0.721658	0	0	98.0478	64.858	ExN6
NRG3	13	3.51391	0.843371	421791813	0.657201	2.36e-261	5.35e-260	99.634	80.3101	ExN6
EXOC6	13	1.04997	0.498852	442885645	0.690068	0	0	79.3314	37.5141	ExN6
SORBS1	13	1.68889	0.644425	432841751	0.674418	0	0	91.7765	53.7516	ExN6
SLIT1	13	1.07501	0.627617	4.68773e+08	0.730404	0	0	78.0381	30.6711	ExN6
SORCS3	13	0.976067	0.471664	431654234	0.672568	0	0	69.961	31.1954	ExN6
SORCS1	13	1.92028	1.17678	511972922	0.797714	0	0	91.6545	39.3952	ExN6
ATRNL1	13	3.02942	1.35361	523262818	0.815305	0	0	99.2435	65.0035	ExN6
HSPA12A	13	1.00109	0.436993	426589339	0.664676	0	0	75.3538	37.917	ExN6
MICAL2	13	1.18238	0.669406	4.71783e+08	0.735093	0	0	82.1376	34.667	ExN6
NELL1	13	1.8724	1.28652	540960731	0.84288	0	0	93.6554	33.7277	ExN6
ANO3	13	0.934779	0.533454	458335623	0.714141	0	0	74.8414	26.9358	ExN6
KIAA1549L	13	1.58952	0.744338	4.57545e+08	0.712908	0	0	90.898	47.1027	ExN6
DGKZ	13	1.0824	0.456159	4.3593e+08	0.67923	0	0	83.2845	41.0394	ExN6
SHANK2	13	1.25813	0.623918	4.53354e+08	0.706379	0	0	83.675	39.604	ExN6
PAK1	13	1.18045	0.495748	429783231	0.669653	0	0	83.9434	42.7615	ExN6
TENM4	13	1.58522	0.897114	485438568	0.75637	0	0	87.3597	40.1863	ExN6
DLG2	13	3.68482	0.694227	4.53622e+08	0.706796	0	0	99.7316	89.407	ExN6
AP001825.1	13	1.12394	0.486535	426290645	0.664211	0	0	73.182	36.195	ExN6
SYTL2	13	0.844891	0.466909	455906046	0.710355	0	0	74.0361	28.6483	ExN6
GRM5	13	2.27578	0.817	4.25316e+08	0.662692	1.3e-292	3.63e-291	97.8038	61.2203	ExN6
FAT3	13	1.34302	0.530853	4.19221e+08	0.653196	1.96e-291	5.62e-292	85.3831	43.2863	ExN6
GUCY1A2	13	1.31763	0.662461	4.58199e+08	0.713927	0	0	85.6027	40.4717	ExN6
GRIK4	13	0.863262	0.523686	454702360	0.70848	0	0	67.2035	24.4284	ExN6
SCN3B	13	0.893523	0.486036	4.56564e+08	0.711381	0	0	75.0366	29.2383	ExN6
NRGN	13	1.46139	0.481167	4.15454e+08	0.647326	7.56e-265	1.75e-263	89.0434	47.0657	ExN6
ARHGAP32	13	1.49114	0.519703	4.13141e+08	0.643722	1.74e-239	3.34e-238	90.1171	53.6686	ExN6
OPCML	13	3.52166	1.32775	5.06313e+08	0.788896	0	0	99.512	71.8465	ExN6
CACNA1C	13	1.75746	0.694902	4.31972e+08	0.673064	0	0	90.8004	52.2696	ExN6
GRIN2B	13	1.9443	0.734231	427784068	0.666538	0	0	95.266	56.397	ExN6
PTPRO	13	0.987046	0.492326	443354265	0.690798	0	0	75.7931	32.4705	ExN6
LMO3	13	1.00627	0.439834	4.31774e+08	0.672754	0	0	78.1357	36.5244	ExN6
PLEKHA5	13	1.82789	0.658648	4.20014e+08	0.654431	3.5e-271	8.46e-270	93.7775	56.5489	ExN6
AEBP2	13	1.2015	0.408237	403974368	0.62944	9.98e-207	1.45e-205	82.162	46.2995	ExN6
SOX5	13	2.26274	0.968206	463464714	0.722133	0	0	96.7057	57.0872	ExN6
PPFIBP1	13	1.08488	0.546768	450392715	0.701765	0	0	79.0874	34.879	ExN6
FAR2	13	0.714306	0.41116	447175225	0.696752	0	0	65.7882	24.6391	ExN6
SLC2A13	13	1.54721	0.586388	420509926	0.655204	5.6e-284	1.47e-282	90.8492	51.0941	ExN6
CNTN1	13	2.23701	0.767706	4.41578e+08	0.688031	0	0	97.9014	65.8738	ExN6
PDZRN4	13	1.93213	1.50021	5.58086e+08	0.869563	0	0	92.9234	24.0082	ExN6
PRICKLE1	13	1.27319	0.723644	476203639	0.741981	0	0	84.0898	36.0858	ExN6
NELL2	13	2.11079	1.16647	5.08911e+08	0.792944	0	0	96.4617	47.0548	ExN6
SCN8A	13	1.36973	0.58195	4.34964e+08	0.677725	0	0	88.165	46.1481	ExN6
TESPA1	13	0.940906	0.634011	4.79517e+08	0.747144	0	0	72.9868	21.3903	ExN6
KCNMB4	13	0.838576	0.433838	445117303	0.693545	0	0	71.0835	29.207	ExN6
PTPRR	13	1.02444	0.587708	461438278	0.718975	0	0	76.2567	30.364	ExN6
NAV3	13	3.09665	1.15417	5.19478e+08	0.809408	0	0	99.1459	73.4435	ExN6
SYT1	13	3.90007	1.34759	528827359	0.823975	0	0	99.878	77.196	ExN6
AC027288.3	13	0.838604	0.473929	432836671	0.67441	0	0	61.0298	25.4359	ExN6
PPP1R12A	13	1.194	0.46469	4.23704e+08	0.66018	0	0	84.041	46.0166	ExN6
PPFIA2	13	2.14663	0.700428	4.26112e+08	0.663932	2.55e-292	7.12e-292	96.2177	65.3675	ExN6
ATP2B1	13	2.2672	1.00889	483456057	0.753281	0	0	97.877	59.5544	ExN6
ANKS1B	13	3.12675	0.868666	464158020	0.723213	0	0	99.5608	79.5266	ExN6
NUAK1	13	1.07529	0.469552	4.35464e+08	0.678505	0	0	80.6491	38.7541	ExN6
KSR2	13	1.32575	0.640101	4.50082e+08	0.70128	0	0	84.3826	41.0611	ExN6
SRRM4	13	1.0889	0.436965	4.18943e+08	0.652762	0	0	78.4773	39.521	ExN6
CIT	13	0.983571	0.426385	4.28962e+08	0.668372	0	0	77.5012	37.4605	ExN6
CABP1	13	1.79432	0.978811	492427045	0.767259	0	0	95.2172	44.336	ExN6
TMEM132B	13	1.60433	0.572563	415097128	0.64677	1.06e-250	2.21e-249	90.3367	53.0422	ExN6
AC007368.1	13	1.41545	1.00671	516181955	0.804272	0	0	84.041	26.0738	ExN6
TMEM132D	13	2.19731	1.21049	5.06775e+08	0.789615	0	0	95.876	47.5599	ExN6
ATP8A2	13	1.65044	0.652206	427699159	0.666406	0	0	90.9956	50.7065	ExN6
MTUS2	13	1.39263	0.513127	4.12497e+08	0.64272	9.92e-253	2.11e-251	86.4568	45.419	ExN6
FRY	13	1.34707	0.556413	4.31775e+08	0.672757	0	0	86.3592	46.3704	ExN6
NBEA	13	2.01838	0.575957	3.94663e+08	0.614931	1.74e-145	1.46e-144	96.1445	64.8758	ExN6
DCLK1	13	2.44165	1.02691	471970733	0.735386	0	0	97.9258	60.0429	ExN6
TSC22D1	13	1.44976	0.46738	405694132	0.632119	3.26e-202	4.54e-201	90.0927	54.0428	ExN6
PCDH9-AS2	13	1.10254	0.517259	4.29531e+08	0.669261	0	0	70.083	33.7731	ExN6
DACH1	13	0.800545	0.599107	481242954	0.749833	0	0	65.5686	14.9611	ExN6
RBM26	13	1.25146	0.42574	4.11098e+08	0.64054	1.21e-234	2.23e-233	86.7008	50.4122	ExN6
NDFIP2	13	0.843753	0.40855	4.38934e+08	0.683911	0	0	73.0844	31.7458	ExN6
HS6ST3	13	2.06437	0.732623	410163764	0.639083	9.8e-224	1.66e-222	94.2899	54.023	ExN6
FGF14	13	2.82263	0.786444	4.00874e+08	0.624608	1.21e-167	1.25e-166	99.2191	70.8504	ExN6
LINC00343	13	0.506958	0.47245	4.68713e+08	0.73031	0	0	49.4143	3.57761	ExN6
AL138701.2	13	0.674921	0.542737	480759689	0.74908	0	0	61.5422	12.0692	ExN6
FAM155A	13	3.29516	0.958918	459727048	0.716309	0	0	99.634	77.0326	ExN6
ARHGEF7	13	1.29294	0.499114	425756525	0.663379	0	0	85.6027	48.5611	ExN6
PRKD1	13	1.22473	0.716313	4.75196e+08	0.740412	0	0	81.3812	32.4558	ExN6
AKAP6	13	1.85016	0.441595	378852479	0.590297	3.03e-90	1.57e-89	94.3875	65.9217	ExN6
AL049828.1	13	0.987811	0.427277	426187186	0.66405	0	0	74.939	36.375	ExN6
LRFN5	13	2.0867	0.984591	4.73512e+08	0.737788	0	0	96.2421	52.5997	ExN6
MDGA2	13	2.39187	0.798385	423265101	0.659497	4.24e-279	1.08e-277	97.9746	64.0023	ExN6
NIN	13	1.2545	0.659144	4.64764e+08	0.724157	0	0	84.6266	38.8691	ExN6
TRIM9	13	1.98953	0.684667	4.25532e+08	0.663028	9.83e-292	2.76e-291	96.4861	62.113	ExN6
FRMD6	13	0.764558	0.568952	4.80298e+08	0.74836	0	0	65.9102	16.7247	ExN6
GNG2	13	0.669125	0.410465	4.52027e+08	0.704312	0	0	63.7872	21.0014	ExN6
RTN1	13	1.87725	0.583523	4.07873e+08	0.635514	3.64e-204	5.16e-203	95.3148	61.5057	ExN6
MNAT1	13	1.39269	0.584279	4.37276e+08	0.681328	0	0	89.019	48.2137	ExN6
SYT16	13	1.06127	0.405935	413022679	0.643538	4.56e-269	1.08e-267	79.1118	40.9283	ExN6
SIPA1L1	13	2.05932	0.801355	4.51373e+08	0.703292	0	0	97.0717	61.3091	ExN6
RGS6	13	1.99526	1.10292	488242549	0.760739	0	0	94.3143	42.1619	ExN6
NRXN3	13	3.44008	0.654219	380739230	0.593237	4.42e-93	2.35e-92	99.3411	82.103	ExN6
FLRT2	13	1.60235	0.502674	396254625	0.617411	4.6e-161	4.44e-160	91.5081	53.1239	ExN6
UNC79	13	1.78672	0.636414	4.20616e+08	0.655369	4.41e-273	1.07e-271	94.2899	57.4448	ExN6
MEG3	13	3.82556	1.30152	477516845	0.744027	0	0	99.7316	73.8278	ExN6
MEG8	13	1.80442	0.84257	462674130	0.720901	0	0	93.265	49.7175	ExN6
SNHG14	13	3.46054	0.664273	4.00854e+08	0.624578	3.36e-164	3.34e-163	99.878	85.7004	ExN6
GABRB3	13	1.90676	0.917957	475319086	0.740603	0	0	94.7535	50.7327	ExN6
GABRG3	13	1.49656	0.679001	4.43786e+08	0.69147	0	0	88.1162	43.3572	ExN6
APBA2	13	1.02181	0.438767	428698897	0.667963	0	0	77.2816	39.1647	ExN6
OTUD7A	13	1.36122	0.443337	407673959	0.635204	4.61e-216	7.28e-215	85.4563	51.209	ExN6
FMN1	13	1.51186	0.78309	4.65585e+08	0.725436	0	0	88.1406	40.9436	ExN6
ARPP19	13	1.15123	0.419294	419852328	0.654179	1.84e-292	5.59e-291	80.3075	41.6121	ExN6
CCPG1	13	0.992113	0.429474	431812113	0.672814	0	0	79.2826	38.9885	ExN6
HERC1	13	1.59738	0.545038	4.15943e+08	0.648087	8.41e-249	1.73e-247	92.4353	57.1096	ExN6
MAP2K1	13	0.955238	0.468501	4.45068e+08	0.693469	0	0	77.2572	34.9332	ExN6
MAP2K5	13	1.12626	0.458404	426964810	0.665261	0	0	81.7228	43.324	ExN6
MYO9A	13	1.15931	0.423416	4.15625e+08	0.647593	4.5e-268	1.07e-266	82.5769	46.3154	ExN6
NTRK3	13	1.58814	0.478789	3.92279e+08	0.611217	5.63e-143	4.58e-142	90.9224	55.0337	ExN6
SV2B	13	1.70391	0.985187	494335860	0.770233	0	0	92.5329	38.7094	ExN6
RBFOX1	13	4.35431	1.39009	508636782	0.792516	0	0	99.9268	80.0713	ExN6
GRIN2A	13	2.2582	0.956052	4.56852e+08	0.711829	0	0	97.2182	56.5892	ExN6
SHISA9	13	1.59749	0.778142	456227446	0.710856	0	0	87.5549	43.1669	ExN6
MRTFB	13	1.71258	0.827122	469236112	0.731125	0	0	93.387	48.7654	ExN6
HS3ST2	13	0.742691	0.582668	474036053	0.738604	0	0	60.4929	12.7339	ExN6
PRKCB	13	2.41977	1.03101	474773745	0.739753	0	0	98.4871	60.7702	ExN6
CACNG3	13	1.05561	0.567088	4.537e+08	0.706918	0	0	77.062	32.5343	ExN6
AC138305.1	13	0.496734	0.407848	4.0738e+08	0.634746	0	0	33.2113	6.56012	ExN6
SNTB2	13	0.967114	0.693045	4.93625e+08	0.769125	0	0	74.0117	22.6801	ExN6
NFAT5	13	1.18652	0.405942	4.09073e+08	0.637384	5.75e-230	1.03e-228	82.3816	47.5388	ExN6
CDH13	13	1.6261	0.879723	4.67834e+08	0.72894	0	0	83.5041	38.7778	ExN6
RAP1GAP2	13	1.07507	0.608898	4.64603e+08	0.723906	0	0	77.8184	32.3677	ExN6
MYH10	13	1.11371	0.521295	4.4126e+08	0.687535	0	0	81.0883	39.2758	ExN6
ARHGAP44	13	0.999974	0.449741	4.31607e+08	0.672495	0	0	77.2816	37.0052	ExN6
NLK	13	1.70246	0.760824	459190820	0.715473	0	0	93.2162	52.2307	ExN6
MYO1D	13	1.41539	0.842251	492756661	0.767773	0	0	86.9937	34.9613	ExN6
GPATCH8	13	1.397	0.495224	4.16472e+08	0.648913	1.77e-259	3.96e-258	88.287	52.2773	ExN6
CA10	13	1.49879	0.813076	4.69759e+08	0.73194	0	0	89.0678	34.8905	ExN6
AC034268.2	13	1.82815	1.39058	5.31195e+08	0.827664	0	0	84.3338	25.3287	ExN6
AC015943.1	13	0.570588	0.507383	4.62394e+08	0.720465	0	0	50.0732	6.99878	ExN6
PPM1E	13	1.15966	0.55065	4.43352e+08	0.690795	0	0	80.2831	38.9425	ExN6
TANC2	13	1.90568	0.797883	458640370	0.714616	0	0	94.9244	56.8324	ExN6
SLC39A11	13	1.13798	0.598596	457230148	0.712418	0	0	78.7945	33.2405	ExN6
RBFOX3	13	1.33341	0.713965	464859485	0.724306	0	0	83.8946	37.6195	ExN6
NPTX1	13	1.26565	0.757772	4.8722e+08	0.759146	0	0	86.1152	31.6864	ExN6
DLGAP1	13	3.12096	0.868653	418058712	0.651385	9.3e-245	1.85e-243	99.5852	74.0398	ExN6
DLGAP1-AS4	13	0.747452	0.486185	464379418	0.723558	0	0	67.6184	21.5761	ExN6
EPB41L3	13	1.20202	0.45693	417910200	0.651153	1.08e-284	2.85e-283	83.8458	44.9656	ExN6
KCTD1	13	1.1843	0.65328	464425132	0.723629	0	0	81.1127	34.8796	ExN6
AQP4-AS1	13	1.16819	0.732238	480244828	0.748278	0	0	78.7701	28.5193	ExN6
CDH2	13	1.52523	0.779108	4.74087e+08	0.738684	0	0	89.3363	45.396	ExN6
CELF4	13	1.50964	0.617817	434286800	0.67667	0	0	91.4348	48.5911	ExN6
RIT2	13	1.19414	0.842491	498690070	0.777018	0	0	77.9161	23.5587	ExN6
SETBP1	13	1.34412	0.562032	430085771	0.670124	0	0	84.8463	44.9758	ExN6
ST8SIA5	13	0.912405	0.4561	4.40181e+08	0.685853	0	0	72.8892	32.5892	ExN6
DCC	13	1.6121	0.802598	446618890	0.695885	0	0	80.5759	37.2958	ExN6
WDR7	13	1.21197	0.435856	4.14986e+08	0.646597	1.59e-260	3.58e-259	84.4802	47.9277	ExN6
NEDD4L	13	1.25649	0.564488	439396469	0.684631	0	0	84.529	42.0859	ExN6
DOK6	13	1.46652	0.838435	4.85518e+08	0.756494	0	0	87.7501	38.5447	ExN6
CBLN2	13	1.32305	0.85621	491118375	0.76522	0	0	82.9185	26.6715	ExN6
NETO1	13	1.41252	0.897264	504150313	0.785525	0	0	86.652	33.8925	ExN6
AC006504.5	13	0.686811	0.412174	447515851	0.697282	0	0	63.7872	23.0409	ExN6
SPTBN4	13	1.23062	0.431631	4.10351e+08	0.639376	6.86e-238	1.3e-236	85.2611	46.8735	ExN6
SLC17A7	13	1.22903	0.600813	456808648	0.711762	0	0	85.3343	36.398	ExN6
PLCB1	13	2.69031	0.595543	3.73376e+08	0.581764	9.25e-73	4.12e-72	99.1215	74.3284	ExN6
SNAP25-AS1	13	1.01419	0.501619	4.35427e+08	0.678447	0	0	71.4007	33.2616	ExN6
SNAP25	13	2.46643	0.762639	420920387	0.655843	1.93e-263	4.41e-262	98.3407	67.4816	ExN6
MACROD2	13	1.95558	0.497762	379759791	0.59171	7.05e-94	3.77e-93	94.4607	63.3881	ExN6
PCSK2	13	1.46284	0.880894	4.92298e+08	0.767059	0	0	86.53	35.7525	ExN6
NCAM2	13	2.93483	1.13621	497246751	0.774769	0	0	99.0483	71.4749	ExN6
TTC3	13	1.69808	0.479974	3.96133e+08	0.617221	1.51e-152	1.35e-151	94.6071	62.6768	ExN6
DSCAM	13	2.49435	1.04654	465651735	0.72554	0	0	97.9014	57.766	ExN6
MICAL3	13	1.22032	0.477807	4.23255e+08	0.659481	0	0	81.6984	45.343	ExN6
DGCR9	13	1.03271	0.53331	452627519	0.705247	0	0	79.063	34.229	ExN6
PI4KA	13	1.45751	0.628279	4.46654e+08	0.69594	0	0	89.9951	49.5821	ExN6
MIAT	13	1.72646	0.601653	411265035	0.640799	3.34e-229	5.92e-228	94.4607	54.0415	ExN6
SYN3	13	1.93331	1.30028	5.30591e+08	0.826723	0	0	92.2157	35.4377	ExN6
LARGE1	13	2.01544	0.952739	4.81461e+08	0.750173	0	0	94.6559	54.3199	ExN6
AL117329.1	13	1.52359	1.09444	5.12992e+08	0.799302	0	0	82.9429	23.9903	ExN6
FRMPD4	13	2.29026	0.872761	432631851	0.674091	0	0	97.0717	58.0207	ExN6
CDKL5	13	1.05697	0.413495	419015145	0.652875	1.8e-292	5.35e-292	79.4534	41.3139	ExN6
CNKSR2	13	1.59303	0.761867	4.58346e+08	0.714157	0	0	91.4104	46.1801	ExN6
PTCHD1-AS	13	1.01085	0.627441	466688769	0.727156	0	0	72.4744	25.5036	ExN6
DMD	13	2.84964	1.22596	5.24678e+08	0.81751	0	0	98.8775	68.2555	ExN6
AL591501.1	13	1.07473	0.683653	479198851	0.746648	0	0	76.9888	27.4505	ExN6
FTX	13	2.58443	0.584423	408437021	0.636393	1.1e-197	1.48e-196	98.7799	78.5229	ExN6
IL1RAPL2	13	1.12372	0.771891	478696726	0.745866	0	0	70.937	17.8574	ExN6
PAK3	13	1.459	0.515326	409380228	0.637863	1.19e-224	2.03e-223	90.776	51.0143	ExN6
DANT2	13	1.31502	0.451706	405251250	0.631429	3.25e-209	4.84e-208	83.4797	48.2865	ExN6
GRIA3	13	1.73018	0.735296	444069787	0.691913	0	0	93.8019	51.6483	ExN6
AL008633.1	13	1.69238	0.988986	495029116	0.771314	0	0	89.7267	39.3767	ExN6
LINC00632	13	1.96584	0.780902	4.46597e+08	0.69585	0	0	96.0469	58.0456	ExN6
KAZN	14	2.84751	0.994075	452263000	0.715221	0	0	91.6006	69.2816	OPC1
IGSF21	14	0.774796	0.457657	401146413	0.634384	0	0	47.1754	24.8029	OPC1
SDC3	14	0.870274	0.655932	4.31653e+08	0.682627	0	0	50.5203	17.6703	OPC1
CSMD2	14	1.35145	0.851245	4.57205e+08	0.723036	0	0	66.2785	33.8554	OPC1
MACF1	14	1.77958	0.413613	3.94078e+08	0.623206	1.13e-163	3.83e-162	78.0723	66.7528	OPC1
SPATA6	14	1.32264	1.04959	4.82451e+08	0.762962	0	0	66.4272	19.4849	OPC1
USP24	14	1.46995	1.06547	4.87178e+08	0.770437	0	0	71.333	31.3968	OPC1
PLPP3	14	0.671339	0.493228	412817174	0.65284	0	0	41.2289	10.1956	OPC1
DAB1	14	2.18913	1.02675	462146894	0.730852	0	0	84.5391	53.4291	OPC1
NFIA	14	2.00828	1.16308	4.78482e+08	0.756684	0	0	82.5074	43.0132	OPC1
PDE4B	14	2.68836	1.35472	4.92978e+08	0.779609	0	0	91.551	58.2952	OPC1
LRRC7	14	2.35644	0.632204	4.13929e+08	0.654599	5.12e-254	2.66e-252	88.2061	69.8076	OPC1
COL11A1	14	1.3845	1.07833	488336731	0.772269	0	0	68.3845	22.3131	OPC1
NTNG1	14	1.36281	1.00411	4.72382e+08	0.747037	0	0	65.783	21.8944	OPC1
GPSM2	14	0.679084	0.515782	4.16558e+08	0.658756	0	0	43.0624	12.9102	OPC1
C1orf61	14	1.33045	0.969943	4.74045e+08	0.749667	0	0	68.4836	24.9095	OPC1
BCAN	14	1.0063	0.856125	4.65369e+08	0.735947	0	0	56.2438	11.7204	OPC1
MPZL1	14	0.739274	0.586309	422729143	0.668515	0	0	45.0198	15.2079	OPC1
PRRX1	14	0.848075	0.747888	448234851	0.708851	0	0	48.1665	8.1902	OPC1
BX284613.2	14	1.37556	1.31462	502302041	0.794354	0	0	61.7195	3.85575	OPC1
DNM3	14	2.10197	0.699549	437250549	0.69148	0	0	84.663	67.2283	OPC1
TNR	14	3.41139	2.73889	6.0697e+08	0.959878	0	0	96.8285	39.6873	OPC1
ASTN1	14	1.11849	0.415453	3.91318e+08	0.61884	1.6e-177	5.92e-176	59.8365	43.7983	OPC1
C1orf21	14	1.11336	0.658143	4.28394e+08	0.677474	0	0	58.8702	33.4942	OPC1
BRINP3	14	2.15485	1.50029	5.27865e+08	0.83478	0	0	84.7374	37.6295	OPC1
KCNT2	14	0.955213	0.420112	390906540	0.61819	1.39e-201	5.76e-200	53.6422	33.9831	OPC1
CRB1	14	0.910176	0.636936	428559039	0.677735	0	0	52.106	19.6611	OPC1
NAV1	14	2.01364	1.3437	5.18943e+08	0.82067	0	0	83.4737	43.3139	OPC1
IPO9-AS1	14	0.596877	0.447775	384759021	0.608468	0	0	32.4083	12.8285	OPC1
GPR37L1	14	0.583301	0.498897	415460557	0.657021	0	0	36.2488	4.53487	OPC1
ATP2B4	14	0.909292	0.501006	4.0668e+08	0.643135	0	0	52.6264	29.5918	OPC1
DISC1	14	1.63349	1.45643	524183963	0.828959	0	0	73.4638	10.7873	OPC1
KIF26B	14	1.34205	1.0478	4.76553e+08	0.753633	0	0	64.8662	19.9726	OPC1
MIR3681HG	14	1.18034	1.10347	471099598	0.74501	0	0	53.1467	6.44264	OPC1
ALK	14	0.919763	0.695743	431154570	0.681839	0	0	49.0833	14.652	OPC1
SLC8A1	14	1.89642	0.547381	3.94533e+08	0.623926	5.08e-171	1.82e-169	79.9306	58.8715	OPC1
PLEKHH2	14	0.776367	0.703009	448799458	0.709744	0	0	46.8285	5.82863	OPC1
NRXN1	14	3.92869	1.24952	5.22005e+08	0.825512	0	0	99.4054	82.2026	OPC1
ASB3	14	1.29189	0.456004	3.97144e+08	0.628054	4.96e-192	1.98e-190	67.2448	51.1192	OPC1
AC132153.1	14	0.725481	0.675441	4.41781e+08	0.698645	0	0	43.0129	3.72363	OPC1
ANTXR1	14	0.60513	0.417907	394771789	0.624303	0	0	38.8999	17.1221	OPC1
LRRTM4	14	3.46768	1.26591	479020738	0.757536	0	0	97.7948	71.9113	OPC1
LINC01965	14	0.584351	0.559268	423853731	0.670294	0	0	35.778	1.92054	OPC1
CNTNAP5	14	1.93996	0.913974	448479243	0.709237	0	0	79.782	48.9976	OPC1
C2orf27A	14	0.750462	0.569728	419883398	0.664015	0	0	45.8127	17.4329	OPC1
NCKAP5	14	1.80296	1.2597	4.85581e+08	0.767911	0	0	77.5768	24.7678	OPC1
TMEM163	14	0.905148	0.733309	441354765	0.69797	0	0	50.3469	15.6336	OPC1
LRP1B	14	3.9288	1.35957	5.29983e+08	0.83813	0	0	99.331	82.8773	OPC1
MBD5	14	1.61413	0.406242	392207131	0.620247	5.63e-159	1.87e-157	74.8018	61.8599	OPC1
GALNT13	14	2.0823	1.42638	517758785	0.818798	0	0	82.78	38.6711	OPC1
TANC1	14	0.864469	0.659503	437805375	0.692357	0	0	50.5451	12.2125	OPC1
FIGN	14	0.992404	0.660411	4.29342e+08	0.678973	0	0	54.5094	22.8588	OPC1
SCN3A	14	1.08682	0.450723	397270822	0.628255	3.85e-212	1.67e-210	59.8365	41.4272	OPC1
SCN1A	14	1.62957	0.768651	4.44039e+08	0.702215	0	0	75.5451	48.5738	OPC1
WIPF1	14	0.64716	0.495068	4.12607e+08	0.652508	0	0	39.8167	9.22547	OPC1
ITGAV	14	0.693011	0.473045	4.05719e+08	0.641615	0	0	43.3845	17.1833	OPC1
CALCRL	14	0.668883	0.604417	4.29609e+08	0.679395	0	0	40.2626	5.19994	OPC1
RFTN2	14	0.761723	0.543627	422036169	0.667419	0	0	46.1348	11.2794	OPC1
ERBB4	14	2.94372	1.42436	461332358	0.729563	0	0	94.45	52.5381	OPC1
SERPINE2	14	0.774685	0.480491	4.06164e+08	0.642319	0	0	46.8533	20.1047	OPC1
DOCK10	14	1.37881	0.759781	433488096	0.68553	0	0	68.4836	27.7696	OPC1
PID1	14	1.70225	1.22934	5.01608e+08	0.793256	0	0	75.6938	31.6241	OPC1
DNER	14	1.32423	0.823914	4.48986e+08	0.710039	0	0	67.22	30.5518	OPC1
AGAP1	14	2.9792	1.73324	551169372	0.871634	0	0	93.4589	60.5789	OPC1
CHL1	14	1.98869	1.00477	4.81889e+08	0.762072	0	0	82.3835	52.9804	OPC1
LRRN1	14	1.27367	1.03863	4.86048e+08	0.76865	0	0	65.337	20.1391	OPC1
AC023480.1	14	0.581947	0.418164	3.89898e+08	0.616595	0	0	35.6789	15.289	OPC1
GRM7	14	2.33244	1.09826	4.71219e+08	0.745199	0	0	87.3637	54.2543	OPC1
LMCD1-AS1	14	1.04497	0.631505	4.13319e+08	0.653633	0	0	52.4034	25.1891	OPC1
SETD5	14	1.1851	0.443522	3.97677e+08	0.628897	5.6e-200	2.31e-198	63.9742	47.887	OPC1
ANKRD28	14	1.12313	0.538461	410600348	0.649334	1.59e-291	9.38e-290	60.2081	40.1296	OPC1
KCNH8	14	0.965117	0.65323	432599394	0.684124	0	0	53.5679	14.1114	OPC1
KAT2B	14	1.70924	1.3918	5.17137e+08	0.817815	0	0	76.3875	21.7099	OPC1
RBMS3	14	1.58678	0.806703	428507844	0.677654	0	0	70.7136	38.5409	OPC1
CLASP2	14	2.00715	0.414164	398114373	0.629589	8.49e-178	3.16e-176	83.5233	73.0314	OPC1
ARPP21	14	1.55482	0.480454	3.85849e+08	0.610191	5.76e-144	1.73e-142	72.9931	49.8676	OPC1
CSPG5	14	0.793577	0.605474	426850324	0.675033	0	0	47.894	16.2942	OPC1
FHIT	14	2.22191	1.16106	484128419	0.765614	0	0	84.6135	54.5045	OPC1
PTPRG	14	2.2177	0.955587	466352965	0.737503	0	0	86.001	59.0611	OPC1
ALCAM	14	1.67862	0.990355	4.62255e+08	0.731022	0	0	75.1487	37.0161	OPC1
ZBTB20	14	2.70419	1.67842	5.09511e+08	0.805754	0	0	92.666	44.494	OPC1
LSAMP	14	3.80957	0.921037	489203430	0.773639	0	0	99.331	88.4359	OPC1
AC092691.1	14	2.28244	0.845711	443304680	0.701054	0	0	86.5461	62.1644	OPC1
ARHGAP31	14	0.930782	0.803698	458778627	0.725525	0	0	52.3538	7.48045	OPC1
SLC9A9	14	0.976427	0.565798	4.15165e+08	0.656553	0	0	54.559	24.5878	OPC1
LINC01322	14	1.19739	0.834154	450177631	0.711923	0	0	60.8028	24.9025	OPC1
BCHE	14	0.569802	0.535831	4.21621e+08	0.666763	0	0	35.6046	2.39732	OPC1
NLGN1	14	3.63898	1.65633	569690324	0.900924	0	0	98.4886	73.4201	OPC1
NAALADL2	14	1.2723	0.699859	4.23727e+08	0.670093	0	0	61.7195	35.5845	OPC1
KCNMB2	14	2.83576	2.10753	5.71699e+08	0.9041	0	0	92.7403	37.4157	OPC1
KCNMB2-AS1	14	1.27431	0.851145	4.41198e+08	0.697722	0	0	60.9019	27.5098	OPC1
SOX2-OT	14	2.44231	1.63011	514672817	0.813917	0	0	86.2488	41.3914	OPC1
C3orf70	14	0.622802	0.51174	414043342	0.654779	0	0	39.5937	10.8403	OPC1
DGKG	14	1.7516	1.35273	511620139	0.80909	0	0	76.2884	26.1548	OPC1
LPP	14	1.32456	0.703184	431480644	0.682355	0	0	66.1298	38.5856	OPC1
IL1RAP	14	0.923689	0.737587	443685403	0.701656	0	0	51.9574	16.0574	OPC1
CCDC50	14	1.06704	0.912312	4.71261e+08	0.745265	0	0	58.2012	13.2963	OPC1
FGF12	14	2.64664	0.89751	4.43373e+08	0.701162	0	0	91.0059	66.9188	OPC1
ATP13A4	14	0.814339	0.647943	433576001	0.685669	0	0	47.2993	10.735	OPC1
APOD	14	0.673089	0.569265	417973879	0.660995	0	0	38.4787	6.61305	OPC1
TNK2	14	1.37461	0.95689	472828438	0.747744	0	0	70.218	31.4658	OPC1
STK32B	14	0.630664	0.587511	427712372	0.676396	0	0	38.1814	3.27685	OPC1
AFAP1	14	0.699108	0.493739	4.05677e+08	0.641549	0	0	42.9386	18.278	OPC1
KCNIP4	14	3.81747	0.990913	3.73478e+08	0.590628	1.79e-87	3.31e-86	98.5629	75.6898	OPC1
SEL1L3	14	0.570956	0.44658	4.03227e+08	0.637675	0	0	37.0168	11.289	OPC1
PCDH7	14	2.11577	0.781447	4.27899e+08	0.676692	0	0	83.8949	58.1912	OPC1
APBB2	14	1.84672	1.06421	4.76165e+08	0.753021	0	0	78.2458	45.7099	OPC1
PDGFRA	14	1.67099	1.60919	550275318	0.87022	0	0	76.8335	3.67768	OPC1
KIAA1211	14	0.647169	0.411049	393720144	0.62264	0	0	39.668	16.1225	OPC1
ADGRL3	14	3.12124	1.16529	5.22088e+08	0.825644	0	0	95.9366	76.2304	OPC1
SCD5	14	2.33143	1.55078	5.34608e+08	0.845443	0	0	88.553	46.2665	OPC1
GRID2	14	3.18633	1.82831	555900521	0.879116	0	0	96.2339	57.2172	OPC1
PDLIM5	14	0.750143	0.596535	4.30972e+08	0.681551	0	0	45.7631	9.49673	OPC1
RNF150	14	0.973233	0.409983	3.87456e+08	0.612733	3.25e-172	1.18e-170	53.5927	38.0507	OPC1
ARHGAP10	14	0.595989	0.416574	3.96811e+08	0.627527	0	0	38.4787	15.2194	OPC1
SH3D19	14	1.57707	1.05142	477355582	0.754903	0	0	73.0922	33.8305	OPC1
PDGFC	14	0.668588	0.416606	3.90171e+08	0.617026	2.23e-278	1.26e-276	40.5352	20.5942	OPC1
GRIA2	14	2.24934	0.527808	4.00024e+08	0.632609	2.4e-186	9.33e-185	88.3548	72.2559	OPC1
2022-03-01	14	2.07888	0.857842	443529893	0.70141	0	0	82.7304	55.8992	OPC1
PALLD	14	0.791887	0.566878	4.19184e+08	0.662908	0	0	47.1754	17.7954	OPC1
GPM6A	14	2.53121	0.610512	4.17743e+08	0.66063	6.03e-271	3.34e-269	91.2537	74.9175	OPC1
SEMA5A	14	2.2248	1.99785	566070815	0.8952	0	0	85.332	13.8376	OPC1
CTNND2	14	2.59721	0.577958	4.17504e+08	0.660252	1.28e-268	7.01e-267	90.6591	77.3589	OPC1
TRIO	14	1.71604	0.554661	4.15038e+08	0.656352	4.85e-270	2.68e-268	77.552	59.626	OPC1
FBXL7	14	1.04978	0.485607	3.97318e+08	0.62833	5.11e-291	3.04e-292	54.2864	24.2974	OPC1
CDH10	14	1.28427	0.496686	3.99307e+08	0.631474	4.06e-216	1.8e-214	65.0892	43.9572	OPC1
PDZD2	14	2.28881	1.46213	5.12829e+08	0.811001	0	0	84.7126	42.8971	OPC1
MAP3K1	14	0.717308	0.615764	432034775	0.683231	0	0	44.0287	9.27653	OPC1
ZSWIM6	14	2.15071	1.17385	4.9005e+08	0.774978	0	0	83.3003	53.0276	OPC1
C5orf64	14	0.681862	0.573985	4.21285e+08	0.666231	0	0	39.6184	6.38583	OPC1
CMYA5	14	0.557621	0.462952	404827328	0.640205	0	0	35.7037	9.34418	OPC1
SERINC5	14	1.21676	0.833871	451496984	0.71401	0	0	62.9088	26.9258	OPC1
VCAN	14	2.62679	2.48806	5.97433e+08	0.944797	0	0	92.5669	7.09175	OPC1
EDIL3	14	1.60729	0.737498	428637888	0.67786	0	0	73.9594	44.5872	OPC1
EPB41L4A	14	0.529891	0.415189	3.99286e+08	0.631442	0	0	34.3409	8.75315	OPC1
ZNF608	14	0.738662	0.456159	399851797	0.632336	0	0	44.3756	19.8877	OPC1
GRAMD2B	14	0.666705	0.438683	403200157	0.637632	0	0	41.2042	13.1591	OPC1
STK32A	14	0.91536	0.880918	4.7454e+08	0.750451	0	0	52.2795	2.68518	OPC1
GALNT10	14	0.709018	0.592699	4.29062e+08	0.678531	0	0	43.9544	9.94734	OPC1
SGCD	14	1.76868	0.968014	460397978	0.728086	0	0	75.9663	42.5958	OPC1
ATP10B	14	1.07005	0.874655	4.65529e+08	0.7362	0	0	58.003	10.8033	OPC1
KCNIP1	14	1.01925	0.783939	447233191	0.707267	0	0	54.4599	14.7496	OPC1
CPEB4	14	1.39962	0.532016	4.10629e+08	0.64938	4.66e-258	2.45e-256	69.4252	52.3562	OPC1
KIF13A	14	2.21449	1.61515	536450868	0.848358	0	0	85.778	37.0985	OPC1
AL445250.1	14	1.41492	1.21476	495554867	0.783684	0	0	65.783	15.3094	OPC1
COL9A1	14	1.10818	1.0607	498399038	0.788182	0	0	60.2825	2.99346	OPC1
AL589740.1	14	1.7873	1.13067	479623419	0.758489	0	0	76.8583	35.5736	OPC1
GRIK2	14	2.26028	0.779736	433478168	0.685514	0	0	86.6204	62.629	OPC1
REV3L	14	1.78576	1.07758	485051822	0.767074	0	0	77.6759	45.408	OPC1
TRAF3IP2-AS1	14	1.03595	0.505974	4.0378e+08	0.638549	6.77e-264	3.66e-262	56.3181	36.7251	OPC1
FYN	14	1.37322	0.726889	4.37749e+08	0.692269	0	0	67.889	41.8593	OPC1
LAMA4	14	0.611127	0.522687	4.17399e+08	0.660087	0	0	38.6769	7.98404	OPC1
MARCKS	14	0.746237	0.453094	394550778	0.623953	4.78e-292	2.85e-291	43.781	22.061	OPC1
SLC35F1	14	2.70257	1.8494	5.63863e+08	0.891708	0	0	91.6749	46.2307	OPC1
AL133346.1	14	0.667095	0.547272	415089143	0.656433	0	0	38.8751	8.57571	OPC1
SGK1	14	1.30419	0.718728	430187216	0.68031	0	0	65.1388	34.3814	OPC1
PDE7B	14	1.06027	0.608362	419373965	0.663209	0	0	56.9871	28.4257	OPC1
UST	14	1.05976	0.856281	459899395	0.727297	0	0	56.8137	15.9802	OPC1
ZDHHC14	14	1.37317	0.725306	436460895	0.690231	0	0	66.5758	41.6857	OPC1
PRKN	14	1.5354	0.430521	3.91072e+08	0.618452	2.58e-157	8.48e-156	70.6888	58.0258	OPC1
QKI	14	2.68603	1.32823	4.72306e+08	0.746918	0	0	92.9881	55.2009	OPC1
AMZ1	14	0.665327	0.584569	4.28205e+08	0.677175	0	0	41.6501	7.89469	OPC1
MMD2	14	1.01134	0.831519	4.56738e+08	0.722297	0	0	54.7324	11.9936	OPC1
GLCCI1	14	1.10865	0.614231	4.20819e+08	0.665495	0	0	59.0188	35.9777	OPC1
NXPH1	14	2.38267	1.92307	5.41001e+08	0.855553	0	0	87.4381	18.5671	OPC1
AC004852.2	14	1.86708	1.81044	551216753	0.871709	0	0	76.6105	2.82304	OPC1
THSD7A	14	0.838873	0.426051	394286905	0.623536	3.63e-281	2.07e-279	48.0178	23.3943	OPC1
ETV1	14	0.632808	0.434702	396917404	0.627696	0	0	39.2963	15.9011	OPC1
ITGB8	14	0.706716	0.506021	412521879	0.652373	0	0	44.004	15.716	OPC1
NUP42	14	0.646383	0.450229	3.97139e+08	0.628046	0	0	40.56	18.7777	OPC1
GPNMB	14	0.501899	0.485689	402081983	0.635863	0	0	28.1715	1.05058	OPC1
CREB5	14	0.943092	0.520676	407996839	0.645217	0	0	52.6016	24.1851	OPC1
TNS3	14	0.833792	0.725465	450469404	0.712384	0	0	48.9346	6.72092	OPC1
COBL	14	1.33127	0.599447	417489597	0.660229	0	0	66.1298	43.2437	OPC1
HIP1	14	1.41188	1.00952	463728618	0.733353	0	0	65.9316	22.4707	OPC1
CCDC146	14	0.58073	0.407742	3.88539e+08	0.614446	0	0	35.9019	15.746	OPC1
PPP1R9A	14	1.56868	0.766882	4.47821e+08	0.708197	0	0	73.0922	48.9657	OPC1
LHFPL3	14	3.91131	3.60836	620308024	0.980972	0	0	99.0089	14.6111	OPC1
NRCAM	14	2.51436	1.13675	503967249	0.796987	0	0	90.4361	63.3107	OPC1
CTTNBP2	14	1.30384	0.773687	4.47714e+08	0.708027	0	0	66.6749	36.9734	OPC1
KCND2	14	2.76862	1.5866	5.38448e+08	0.851516	0	0	92.5917	55.3266	OPC1
PTPRZ1	14	3.22719	2.87171	612072408	0.967948	0	0	97.9435	20.224	OPC1
MKLN1	14	1.45089	0.433302	3.94902e+08	0.624509	1.04e-174	3.79e-173	70.9366	56.877	OPC1
PTN	14	1.08739	0.820749	4.56489e+08	0.721904	0	0	59.1179	14.9513	OPC1
DPP6	14	3.14803	1.66222	560536416	0.886447	0	0	95.9366	64.8444	OPC1
CSMD1	14	3.92691	1.30478	4.89065e+08	0.773421	0	0	99.331	76.3262	OPC1
TNKS	14	1.2971	0.523079	411250179	0.650362	3.33e-269	1.83e-267	66.1298	48.7378	OPC1
SGCZ	14	1.97581	1.08452	4.53818e+08	0.717681	0	0	74.2071	40.0326	OPC1
PSD3	14	1.50996	0.426449	390166196	0.617019	5.35e-154	1.73e-152	72.0515	57.4955	OPC1
CSGALNACT1	14	1.28526	0.751046	438415184	0.693322	0	0	64.4698	33.364	OPC1
AC087854.1	14	0.563565	0.444952	397277695	0.628266	0	0	34.1923	9.80565	OPC1
FGFR1	14	0.975001	0.806947	456193184	0.721436	0	0	54.4846	13.9046	OPC1
SNTG1	14	2.91554	1.30498	4.97162e+08	0.786226	0	0	94.1031	62.3622	OPC1
XKR4	14	1.71412	0.801739	437718894	0.69222	0	0	73.8355	46.9986	OPC1
FAM110B	14	1.01169	0.720792	4.37401e+08	0.691717	0	0	55.2527	23.1294	OPC1
TOX	14	1.30833	0.79862	4.40931e+08	0.6973	0	0	64.0238	29.1904	OPC1
CA8	14	0.527261	0.445117	403554513	0.638192	0	0	33.3251	6.13052	OPC1
CHD7	14	1.11604	0.924092	4.72321e+08	0.746941	0	0	59.9356	11.543	OPC1
NKAIN3	14	1.77361	1.37982	5.02436e+08	0.794566	0	0	75.446	19.2609	OPC1
PREX2	14	1.10009	0.779981	4.48097e+08	0.708633	0	0	58.9197	16.3868	OPC1
ZFHX4	14	0.851252	0.651835	437964734	0.692609	0	0	50.2973	11.3394	OPC1
ZNF704	14	0.974407	0.459016	3.96323e+08	0.626756	3.55e-226	1.66e-224	54.2121	35.3694	OPC1
MMP16	14	2.79776	1.9043	5.71315e+08	0.903493	0	0	93.558	48.1404	OPC1
ZFPM2	14	1.86008	1.11523	485483344	0.767756	0	0	78.7166	41.842	OPC1
CSMD3	14	2.6778	1.28243	514287553	0.813308	0	0	92.0466	60.7646	OPC1
ZHX2	14	1.04734	0.769417	4.4653e+08	0.706154	0	0	56.7393	16.8017	OPC1
MTSS1	14	1.45586	1.01386	4.73676e+08	0.749084	0	0	69.5491	29.4182	OPC1
ASAP1	14	1.76448	0.802806	455093432	0.719697	0	0	77.5768	53.8433	OPC1
KHDRBS3	14	1.62837	0.564916	4.02819e+08	0.637029	5.16e-218	2.32e-216	72.9931	51.9304	OPC1
KANK1	14	1.15598	0.864596	459019600	0.725906	0	0	60.8523	16.0523	OPC1
SLC1A1	14	0.722717	0.509262	407374417	0.644233	0	0	43.9296	19.723	OPC1
NFIB	14	1.63631	0.799518	441462187	0.69814	0	0	75.0743	45.5114	OPC1
TLE4	14	0.898274	0.475814	398512626	0.630219	5.95e-279	3.37e-277	50.8176	27.5341	OPC1
SHC3	14	1.1791	0.697336	4.35869e+08	0.689295	0	0	61.6947	34.516	OPC1
PLPPR1	14	1.58496	1.32429	5.10994e+08	0.808099	0	0	72.671	16.7142	OPC1
ZNF462	14	1.56942	1.27033	507518078	0.802603	0	0	73.1169	21.5382	OPC1
ASTN2	14	2.21877	1.19517	4.9497e+08	0.782759	0	0	86.2983	53.1706	OPC1
ADARB2	14	2.02384	1.50707	501445223	0.792999	0	0	79.1625	19.9279	OPC1
ITGA8	14	0.551775	0.452811	401258807	0.634561	0	0	33.5728	7.29599	OPC1
ZEB1	14	1.90268	1.24764	5.04667e+08	0.798094	0	0	79.5837	40.9	OPC1
PARD3	14	1.29975	0.941929	463865273	0.733569	0	0	64.6184	18.5588	OPC1
SGMS1	14	1.16983	0.552109	410828605	0.649695	8.32e-292	4.92e-290	61.1249	40.404	OPC1
PCDH15	14	3.45004	3.08245	614624038	0.971983	0	0	98.1913	19.4256	OPC1
PHYHIPL	14	0.989679	0.473166	3.95314e+08	0.625161	1.37e-220	6.23e-219	54.0387	35.3688	OPC1
LRRTM3	14	1.56797	0.609854	418573036	0.661943	1.14e-291	6.99e-292	72.5223	51.49	OPC1
USP54	14	1.04289	0.627076	4.17354e+08	0.660015	0	0	55.2032	27.2034	OPC1
LRMDA	14	1.42056	1.14039	4.77138e+08	0.754558	0	0	63.1814	14.6309	OPC1
ZCCHC24	14	0.992237	0.831008	462063587	0.73072	0	0	55.1288	8.83549	OPC1
GRID1	14	1.30863	0.428946	3.91696e+08	0.619439	1.61e-169	5.67e-168	65.6343	49.5293	OPC1
SORCS3	14	1.33226	0.836847	4.52158e+08	0.715054	0	0	65.8573	31.3164	OPC1
SORCS1	14	1.25693	0.495881	396068362	0.626353	4.75e-209	2.02e-207	62.884	40.157	OPC1
TCF7L2	14	0.888232	0.589867	4.20004e+08	0.664205	0	0	51.0159	21.2561	OPC1
AFAP1L2	14	0.547607	0.487339	415781175	0.657528	0	0	36.447	5.91607	OPC1
ATRNL1	14	2.33553	0.641315	395673262	0.625728	4.78e-171	1.71e-169	86.8186	65.3372	OPC1
PLPP4	14	0.778908	0.724111	4.5151e+08	0.71403	0	0	46.2587	3.85958	OPC1
AC023282.1	14	0.705211	0.65034	432944715	0.68467	0	0	40.5352	4.22531	OPC1
HTRA1	14	0.868601	0.645893	4.34773e+08	0.687562	0	0	50.6938	13.6403	OPC1
C10orf90	14	0.930604	0.606923	426773240	0.674911	0	0	52.2547	14.1146	OPC1
DOCK1	14	1.25579	0.941424	4.65717e+08	0.736498	0	0	63.6026	15.7887	OPC1
PTPRE	14	1.14095	0.660682	4.29879e+08	0.679822	0	0	61.0505	33.6582	OPC1
KCNQ1OT1	14	0.940986	0.572617	414332908	0.655237	0	0	52.4281	27.4064	OPC1
SOX6	14	2.67325	2.24093	5.71118e+08	0.903182	0	0	90.3122	20.6836	OPC1
NAV2	14	2.08841	1.00402	475393527	0.7518	0	0	81.3429	56.3025	OPC1
NELL1	14	1.02441	0.416179	383781982	0.606923	3.9e-163	1.32e-161	53.1219	34.7956	OPC1
LUZP2	14	2.7518	2.34435	588561518	0.930767	0	0	93.3598	23.3988	OPC1
MPPED2	14	1.28562	0.881875	4.60767e+08	0.72867	0	0	64.7423	29.3052	OPC1
SLC1A2	14	1.56698	0.84836	4.52858e+08	0.716162	0	0	72.7948	35.679	OPC1
LDLRAD3	14	1.17501	0.922356	466458695	0.73767	0	0	60.8276	18.8498	OPC1
LRRC4C	14	4.04551	2.37051	607769125	0.961142	0	0	99.4301	66.7701	OPC1
LRP4	14	0.728855	0.623831	437527676	0.691918	0	0	44.7721	6.22371	OPC1
PTPRJ	14	1.18392	0.604208	4.1843e+08	0.661716	0	0	61.6452	38.4803	OPC1
FCHSD2	14	1.57168	0.940519	464147783	0.734016	0	0	73.5134	38.7688	OPC1
GRM5	14	1.95394	0.486547	380486271	0.601711	2.51e-114	6.09e-113	81.2438	61.6614	OPC1
MAML2	14	2.40096	1.95274	551730379	0.872521	0	0	88.107	22.6718	OPC1
ARHGAP42	14	0.958859	0.835618	4.64434e+08	0.734468	0	0	53.9891	7.91383	OPC1
NCAM1	14	2.22599	0.732516	449867626	0.711433	0	0	86.9177	69.8018	OPC1
CADM1	14	1.75108	0.494114	3.99096e+08	0.631141	1.63e-188	6.41e-187	77.9732	62.0029	OPC1
DSCAML1	14	1.48532	0.834342	443247486	0.700964	0	0	68.5332	37.3697	OPC1
GRIK4	14	0.83535	0.494848	4.05089e+08	0.640619	0	0	48.885	24.9172	OPC1
NTM	14	3.08711	1.34175	5.21469e+08	0.824665	0	0	95.7384	71.5711	OPC1
OPCML	14	3.85027	1.6643	5.55446e+08	0.878397	0	0	99.108	71.8679	OPC1
ST8SIA1	14	0.812406	0.439316	394068556	0.623191	2.09e-243	1.05e-241	47.9435	28.7417	OPC1
SOX5	14	2.50699	1.21837	491818775	0.777775	0	0	90.6838	57.258	OPC1
ITPR2	14	1.38509	0.84079	450384765	0.712251	0	0	68.335	30.6967	OPC1
LRRK2	14	0.851612	0.599881	4.22524e+08	0.668191	0	0	49.9257	22.1924	OPC1
CNTN1	14	2.207	0.736624	4.43374e+08	0.701163	0	0	85.9762	66.1937	OPC1
PDZRN4	14	1.51082	1.06744	4.67387e+08	0.739139	0	0	66.8236	24.7078	OPC1
LRP1	14	1.04455	0.714688	441523198	0.698237	0	0	58.9693	27.0132	OPC1
RAB3IP	14	0.910971	0.674166	434331165	0.686863	0	0	51.9822	18.3635	OPC1
ANKS1B	14	2.73113	0.462509	380896707	0.60236	1.85e-110	4.33e-109	91.8979	79.7319	OPC1
CHST11	14	2.42778	2.05709	5.61669e+08	0.888239	0	0	86.5461	23.5385	OPC1
NOS1	14	0.553934	0.477254	409573215	0.64771	0	0	35.0842	6.26967	OPC1
TAOK3	14	1.52775	0.886764	4.62033e+08	0.730671	0	0	72.9683	42.7905	OPC1
HIP1R	14	1.08125	0.835643	4.61359e+08	0.729606	0	0	60.1833	17.3097	OPC1
TMEM132C	14	1.66532	1.34274	507049033	0.801861	0	0	73.2904	19.7409	OPC1
TMEM132D	14	1.69942	0.699295	420601253	0.66515	0	0	75.1982	48.1117	OPC1
LHFPL6	14	0.979763	0.427708	3.88395e+08	0.614218	9.73e-190	3.84e-188	52.4529	33.6078	OPC1
KLHL1	14	0.562859	0.50187	4.06689e+08	0.64315	0	0	33.0278	5.18972	OPC1
KLF12	14	1.33756	0.789117	4.44493e+08	0.702934	0	0	66.2289	35.5232	OPC1
GPC6	14	1.64116	0.850288	437837846	0.692409	0	0	70.5897	39.8468	OPC1
HS6ST3	14	2.00488	0.671312	398652030	0.630439	3.62e-194	1.46e-192	80.5996	54.3916	OPC1
FGF14	14	3.02821	0.997005	4.60786e+08	0.7287	0	0	94.4004	70.9858	OPC1
FAM155A	14	3.00584	0.661764	3.98919e+08	0.630861	7.58e-180	2.84e-178	94.8216	77.1655	OPC1
MYO16	14	0.895137	0.565334	4.1637e+08	0.658459	0	0	50.892	20.7078	OPC1
NOVA1	14	2.63847	1.62599	5.60202e+08	0.885919	0	0	92.9881	56.2457	OPC1
PRKD1	14	1.07901	0.566555	412294234	0.652013	0	0	57.8791	33.0806	OPC1
NPAS3	14	2.95012	1.34676	4.91358e+08	0.777046	0	0	94.6977	65.9416	OPC1
AL392023.2	14	0.939432	0.80606	4.491e+08	0.710218	0	0	50.1239	11.1307	OPC1
MDGA2	14	2.84973	1.26772	508524703	0.804195	0	0	93.9049	64.1206	OPC1
MAP4K5	14	1.13266	0.480239	4.01803e+08	0.635422	7.39e-233	3.55e-231	61.4965	42.6131	OPC1
TRIM9	14	1.79592	0.485802	398440131	0.630104	4.2e-185	1.62e-183	78.6918	62.585	OPC1
SAMD4A	14	1.25207	0.85386	450188971	0.711941	0	0	61.8186	28.7691	OPC1
PELI2	14	0.667584	0.519945	415788775	0.65754	0	0	41.3528	10.9545	OPC1
SMOC1	14	1.59994	1.49896	5.32911e+08	0.842761	0	0	72.9435	5.94798	OPC1
LINC02328	14	0.730484	0.639338	4.25616e+08	0.67308	0	0	40.5847	7.18621	OPC1
FOXN3	14	1.12144	0.465735	3.9718e+08	0.628112	1.71e-213	7.45e-212	59.8117	40.7346	OPC1
MEIS2	14	0.997418	0.556333	412165297	0.651809	0	0	54.6333	25.2753	OPC1
SPRED1	14	0.8957	0.405767	3.89082e+08	0.615304	5.96e-188	2.33e-186	51.8831	35.2864	OPC1
TCF12	14	1.74342	0.784626	433535128	0.685604	0	0	76.7096	50.6233	OPC1
RORA	14	2.78292	1.19002	488185650	0.77203	0	0	92.4678	66.5014	OPC1
SNX22	14	0.585101	0.54678	4.24732e+08	0.671682	0	0	36.6452	2.23648	OPC1
MEGF11	14	1.71431	1.61448	535612595	0.847032	0	0	73.3152	7.90681	OPC1
CSPG4	14	0.443784	0.42308	4.045e+08	0.639688	0	0	29.2864	1.35695	OPC1
PEAK1	14	1.53281	0.954802	4.70949e+08	0.744772	0	0	72.5966	39.0841	OPC1
NTRK3	14	1.71366	0.607354	416746791	0.659055	5.28e-286	3.06e-284	76.6601	55.4154	OPC1
ABHD2	14	1.47415	1.00893	478551068	0.756794	0	0	70.4163	34.3648	OPC1
ADAMTS17	14	1.14827	0.952082	4.67848e+08	0.739867	0	0	58.1764	12.4589	OPC1
SHISA9	14	1.51811	0.696411	4.24156e+08	0.670772	0	0	69.1774	43.6579	OPC1
U91319.1	14	0.717831	0.467662	3.94118e+08	0.623269	9.34e-292	5.73e-291	41.1546	20.8438	OPC1
XYLT1	14	2.695	2.10118	5.71519e+08	0.903816	0	0	89.6432	36.6938	OPC1
GSG1L	14	0.665001	0.539516	418020364	0.661069	0	0	41.2289	11.2296	OPC1
CHD9	14	1.51536	0.568597	418737648	0.662203	9.68e-292	5.8e-292	73.439	55.2871	OPC1
PLLP	14	0.688493	0.531271	4.20618e+08	0.665176	0	0	42.1209	8.2802	OPC1
WWP2	14	0.638864	0.431464	3.99019e+08	0.63102	0	0	41.4024	18.0724	OPC1
MTSS2	14	0.883538	0.642017	4.33496e+08	0.685542	0	0	52.4777	18.6162	OPC1
ZFHX3	14	0.905283	0.517944	405646162	0.6415	0	0	50.7929	24.5036	OPC1
WWOX	14	2.25864	0.951338	4.54083e+08	0.718099	0	0	83.9941	61.3806	OPC1
CDH13	14	1.25824	0.50204	397178712	0.628109	3.43e-217	1.53e-215	63.0079	39.3234	OPC1
CRISPLD2	14	0.44572	0.418535	398313325	0.629903	0	0	28.0971	2.3686	OPC1
RPL13	14	1.02538	0.528052	397140297	0.628048	1.5e-237	7.35e-236	53.667	33.6678	OPC1
WSCD1	14	0.562052	0.509838	4.19591e+08	0.663552	0	0	36.67	4.53869	OPC1
NTN1	14	0.837328	0.784185	4.59536e+08	0.726723	0	0	48.7859	4.30318	OPC1
EPN2	14	2.53516	1.99293	566586189	0.896015	0	0	89.8414	35.9138	OPC1
RHBDL3	14	0.600143	0.43435	3.99381e+08	0.631592	0	0	38.5035	14.5894	OPC1
CA10	14	2.4258	1.76364	547110947	0.865216	0	0	87.4628	34.9532	OPC1
MSI2	14	1.21216	0.580059	413536084	0.653977	0	0	62.7602	37.5267	OPC1
TANC2	14	1.79438	0.683406	4.34678e+08	0.687412	0	0	78.3449	57.2746	OPC1
PRKCA	14	2.02208	1.08036	4.81514e+08	0.761479	0	0	81.2438	51.1466	OPC1
CACNG4	14	0.890334	0.820448	4.65428e+08	0.73604	0	0	51.7839	6.2786	OPC1
PITPNC1	14	1.28674	0.563218	407446346	0.644347	2e-277	1.13e-275	63.8256	38.6986	OPC1
SOX9-AS1	14	0.486516	0.422283	396503749	0.627042	0	0	30.6244	6.08776	OPC1
LINC00511	14	1.90153	1.63864	535809165	0.847343	0	0	78.5183	19.1926	OPC1
RAB31	14	1.0307	0.88947	4.68921e+08	0.741564	0	0	56.6155	10.6641	OPC1
APCDD1	14	0.54628	0.455114	410534188	0.64923	0	0	35.5302	5.44694	OPC1
CABLES1	14	0.70006	0.469734	399236726	0.631364	0	0	40.9812	16.584	OPC1
ZNF521	14	0.619821	0.45258	4.00542e+08	0.633428	0	0	38.4539	13.5944	OPC1
CHST9	14	0.687494	0.617809	426044355	0.673758	0	0	39.668	6.10372	OPC1
NOL4	14	1.03863	0.457458	3.97659e+08	0.628869	1.76e-220	8.01e-219	57.0862	39.2283	OPC1
DCC	14	2.42088	1.6319	5.25889e+08	0.831655	0	0	87.884	37.1246	OPC1
CDH20	14	1.76964	1.06896	463838657	0.733527	0	0	76.0654	35.0356	OPC1
PHLPP1	14	1.66839	0.843358	4.39217e+08	0.69459	0	0	75.4955	43.1805	OPC1
AC124254.2	14	0.634075	0.610981	426628388	0.674682	0	0	36.4718	1.77437	OPC1
GNG7	14	0.829099	0.429922	392400091	0.620552	9.55e-239	4.71e-237	48.6373	27.7019	OPC1
OLFM2	14	0.905762	0.587434	4.20511e+08	0.665008	0	0	52.4034	23.8762	OPC1
CACNA1A	14	1.64342	0.567486	4.07243e+08	0.644025	8.91e-238	4.36e-236	72.5719	53.6282	OPC1
HIF3A	14	0.674685	0.50988	4.12966e+08	0.653075	0	0	39.8662	8.51253	OPC1
FERMT1	14	0.884862	0.857579	469039092	0.741751	0	0	50.0743	2.0667	OPC1
SLC24A3	14	1.30477	1.04261	478266687	0.756344	0	0	64.0733	15.4441	OPC1
RIN2	14	1.27983	0.976085	471797553	0.746113	0	0	64.445	17.5963	OPC1
KIZ	14	0.753844	0.42599	3.94287e+08	0.623536	5.01e-257	2.63e-255	46.4569	26.719	OPC1
PTPRT	14	1.58009	0.684981	4.15688e+08	0.65738	0	0	69.6234	43.5334	OPC1
SULF2	14	1.02928	0.930431	4.78693e+08	0.757018	0	0	57.3092	8.62869	OPC1
BCAS1	14	1.38146	1.09465	4.83286e+08	0.764282	0	0	67.2944	13.1055	OPC1
PHACTR3	14	1.09286	0.46735	397874188	0.629209	7.75e-219	3.49e-217	58.4985	40.1538	OPC1
COL20A1	14	0.62555	0.600292	4.30734e+08	0.681174	0	0	37.7602	1.53439	OPC1
MYT1	14	0.838238	0.7977	465137237	0.735581	0	0	49.9009	3.61066	OPC1
MIR99AHG	14	2.10552	0.580143	411481794	0.650728	6.26e-243	3.13e-241	84.6135	67.8972	OPC1
NCAM2	14	2.80163	0.999122	468411471	0.740759	0	0	93.1615	71.6375	OPC1
GRIK1	14	2.06971	1.52324	5.07572e+08	0.802688	0	0	81.4668	23.1696	OPC1
OLIG2	14	0.596105	0.551921	425306273	0.672591	0	0	37.1407	2.49944	OPC1
OLIG1	14	0.97337	0.879249	4.69949e+08	0.74319	0	0	53.8652	5.13547	OPC1
DSCAM	14	4.0129	2.6038	6.09082e+08	0.963219	0	0	99.0833	57.7514	OPC1
CECR2	14	0.621133	0.437123	404880339	0.640289	0	0	39.3459	10.7911	OPC1
SEZ6L	14	1.98817	1.42095	518917413	0.82063	0	0	80.6244	35.6375	OPC1
TTC28	14	1.12602	0.414745	3.87541e+08	0.612868	4.53e-160	1.51e-158	59.3409	43.9598	OPC1
NLGN4X	14	1.79047	1.18089	4.97722e+08	0.78711	0	0	76.7096	39.956	OPC1
IL1RAPL1	14	2.94829	0.591231	398248013	0.6298	1.6e-176	5.87e-175	94.7968	79.0758	OPC1
DMD	14	2.23532	0.595334	406611944	0.643027	1.77e-218	7.98e-217	86.001	68.5993	OPC1
CASK	14	1.4154	0.98145	471314307	0.745349	0	0	67.3935	32.6523	OPC1
OPHN1	14	2.05957	1.57135	532075052	0.841438	0	0	82.2101	33.6601	OPC1
NLGN3	14	0.636183	0.476104	405248284	0.640871	0	0	40.2379	14.4873	OPC1
XIST	14	1.51273	0.430986	3.68589e+08	0.582897	8.17e-90	1.56e-88	60.109	41.3933	OPC1
DIAPH2	14	0.975683	0.443881	3.92877e+08	0.621306	1.33e-207	5.66e-206	53.89	35.2947	OPC1
TENM1	14	0.821777	0.523248	410092422	0.648531	0	0	48.2408	21.378	OPC1
HES4	15	0.692614	0.529256	3.8927e+08	0.62897	0	0	37.1581	13.9414	End1
GNB1	15	1.19246	0.541765	395599748	0.639198	1.81e-239	3.85e-238	58.4347	43.1594	End1
ECE1	15	0.805036	0.627662	4.09922e+08	0.662339	0	0	44.7062	16.745	End1
ALPL	15	0.446198	0.427138	3.82473e+08	0.617988	0	0	25.4053	2.17526	End1
ID3	15	0.585453	0.569624	4.10642e+08	0.663503	0	0	33.5613	0.831191	End1
CLIC4	15	0.908963	0.760184	432901839	0.699469	0	0	48.0243	8.63469	End1
WASF2	15	0.744384	0.566066	4.03625e+08	0.652165	0	0	42.6545	15.2357	End1
MFSD2A	15	0.790678	0.775555	435573626	0.703786	0	0	41.9453	1.67131	End1
SLC2A1	15	1.24432	1.21279	4.79368e+08	0.774547	0	0	56.7123	3.08045	End1
TIE1	15	0.582794	0.575835	4.14459e+08	0.669671	0	0	34.5491	0.777607	End1
ZSWIM5	15	0.895567	0.469281	375474354	0.60668	1.65e-167	2.66e-166	45.694	32.0675	End1
PIK3R3	15	0.990945	0.855513	4.1789e+08	0.675214	0	0	43.5157	12.4124	End1
NFIA	15	1.66828	0.813867	419602331	0.67798	0	0	70.2634	43.3438	End1
CACHD1	15	0.613047	0.424617	3.71134e+08	0.599668	1.63e-250	3.61e-249	32.8774	15.304	End1
JAK1	15	1.23335	0.462805	381790186	0.616885	7.41e-161	1.15e-159	58.7386	48.3717	End1
LEPR	15	0.60863	0.504294	392411189	0.634046	0	0	35.2584	10.7985	End1
ST6GALNAC3	15	2.14577	1.64319	485056116	0.783739	0	0	70.8207	31.4717	End1
IFI44L	15	0.645763	0.631233	4.17587e+08	0.674724	0	0	35.7649	0.82226	End1
IFI44	15	0.430617	0.4099	3.91849e+08	0.633137	0	0	28.0395	1.45889	End1
ADGRL4	15	0.851283	0.826583	441122961	0.712753	0	0	44.0729	1.99856	End1
LRRC8C	15	0.725925	0.524895	3.94932e+08	0.63812	0	0	41.8693	18.6396	End1
ARHGAP29	15	1.75178	1.63847	519013746	0.838606	0	0	71.8338	11.1232	End1
PALMD	15	0.608486	0.576361	409419841	0.661528	0	0	35.0811	3.66668	End1
CDC14A	15	0.554424	0.477287	3.99134e+08	0.644909	0	0	33.8146	4.94696	End1
SORT1	15	1.03954	0.529884	3.85763e+08	0.623304	1.82e-212	3.53e-211	51.6971	34.6306	End1
SLC16A1	15	0.631832	0.569607	3.92738e+08	0.634574	0	0	32.0162	6.53279	End1
TXNIP	15	0.8568	0.782616	4.29341e+08	0.693716	0	0	42.7052	4.38241	End1
RPS27	15	1.30861	0.757527	4.12419e+08	0.666374	0	0	59.7771	34.9636	End1
TAGLN2	15	0.52399	0.51613	4.04917e+08	0.654252	0	0	31.4083	0.619406	End1
ATP1A2	15	2.12735	1.91687	502253282	0.811525	0	0	68.541	11.2418	End1
RGS5	15	2.06495	1.99004	535651947	0.86549	0	0	75.304	5.99886	End1
RCSD1	15	0.501882	0.46946	3.97309e+08	0.64196	0	0	30.9524	2.96243	End1
HMCN1	15	0.535339	0.529245	3.97308e+08	0.641958	0	0	28.9007	0.620682	End1
CFH	15	0.493127	0.490451	3.99007e+08	0.644703	0	0	29.154	0.248783	End1
NEK7	15	0.691606	0.500466	394391282	0.637245	0	0	40.1976	14.8804	End1
SRGAP2	15	0.888274	0.488142	382652184	0.618278	5.73e-212	1.11e-210	46.8592	30.4651	End1
CD46	15	0.717878	0.42523	374807312	0.605602	2.95e-190	5.22e-189	41.3121	25.6508	End1
CD34	15	0.596868	0.594905	417303668	0.674266	0	0	35.0051	0.182441	End1
SLC30A1	15	0.511042	0.459591	391533192	0.632627	0	0	30.9777	5.37117	End1
PTPN14	15	0.752258	0.605763	406369136	0.656599	0	0	41.6413	14.0116	End1
SLC30A10	15	0.766761	0.700248	4.12953e+08	0.667237	0	0	38.2219	6.43009	End1
DISC1	15	0.807299	0.608618	405257145	0.654802	0	0	41.8946	11.6175	End1
NID1	15	0.473755	0.454401	3.93771e+08	0.636244	0	0	28.6727	1.60051	End1
SLC5A6	15	0.592388	0.536775	3.95954e+08	0.639771	0	0	32.4975	5.63526	End1
CRIM1	15	1.33048	0.953582	4.37861e+08	0.707483	0	0	58.7386	28.7026	End1
SOS1	15	1.10052	0.435144	3.79369e+08	0.612973	3.63e-157	5.53e-156	55.4711	43.9689	End1
EPAS1	15	2.3455	2.30648	560269860	0.905267	0	0	81.9149	2.80232	End1
SPTBN1	15	2.21997	1.22817	4.92985e+08	0.796549	0	0	80.6484	56.602	End1
TMSB10	15	1.30562	0.739884	4.05287e+08	0.65485	0	0	57.3202	33.4243	End1
TCF7L1	15	0.473763	0.417204	3.87433e+08	0.626003	0	0	29.002	4.02901	End1
LIMS2	15	0.680281	0.662944	4.25258e+08	0.687118	0	0	38.7538	1.68152	End1
MGAT5	15	1.10886	0.529786	3.86177e+08	0.623973	2.14e-201	3.97e-200	53.8247	38.7783	End1
ACVR1	15	0.919779	0.794583	426580233	0.689255	0	0	46.4792	13.2391	End1
TANC1	15	1.01017	0.808502	433942377	0.701151	0	0	50.8105	12.2274	End1
BAZ2B	15	1.10587	0.443166	375048149	0.605991	4.19e-141	5.86e-140	54.5086	42.3901	End1
RBMS1	15	1.0252	0.70711	415090957	0.670691	0	0	51.6211	26.2607	End1
COBLL1	15	2.30473	2.20763	554252978	0.895545	0	0	81.1297	7.62999	End1
AC019197.1	15	0.624335	0.538656	3.88297e+08	0.627398	0	0	32.1935	8.54538	End1
SLC38A11	15	1.12363	0.988663	4.29771e+08	0.694411	0	0	46.1753	11.7955	End1
NOSTRIN	15	0.836513	0.831041	445963623	0.720574	0	0	44.5035	0.546685	End1
ITGA6	15	1.09122	1.03339	4.58272e+08	0.740462	0	0	51.2158	4.4596	End1
MAP3K20	15	0.648952	0.584239	411002413	0.664085	0	0	37.7406	6.28975	End1
TFPI	15	0.430584	0.426781	3.9008e+08	0.630279	0	0	26.4438	0.467585	End1
MYO1B	15	1.10292	0.951423	4.39103e+08	0.70949	0	0	50.4559	14.1481	End1
CAVIN2	15	0.587847	0.585974	4.12924e+08	0.66719	0	0	33.5613	0.134598	End1
SLC39A10	15	1.82908	1.19163	4.57265e+08	0.738834	0	0	68.3131	41.4702	End1
ANKRD44	15	0.908074	0.514791	3.89659e+08	0.629599	3.6e-273	8.6e-272	48.4296	27.1997	End1
CFLAR	15	0.997315	0.874911	447285314	0.72271	0	0	51.773	10.024	End1
BMPR2	15	1.47028	0.730319	420213897	0.678969	0	0	63.8804	46.68	End1
NBEAL1	15	0.846421	0.505133	384615402	0.62145	9.69e-236	2.04e-234	45.1368	28.0602	End1
PARD3B	15	0.925165	0.685271	4.16257e+08	0.672574	0	0	47.1378	13.0088	End1
NRP2	15	0.547723	0.502555	400959732	0.647858	0	0	33.5613	5.00947	End1
FN1	15	1.23985	1.16624	476462392	0.769853	0	0	57.7761	6.51748	End1
TNS1	15	1.37204	1.29343	495530866	0.800663	0	0	63.8551	6.14239	End1
SGPP2	15	0.697601	0.552276	392239526	0.633768	0	0	37.8926	15.1592	End1
COL4A4	15	0.468586	0.44738	391587769	0.632715	0	0	28.1915	1.8933	End1
COL4A3	15	0.508016	0.47427	394315206	0.637122	0	0	30.0659	3.10724	End1
AGFG1	15	1.01295	0.606118	3.99889e+08	0.646128	0	0	51.4691	32.6104	End1
SLC19A3	15	0.43328	0.425866	3.92214e+08	0.633728	0	0	27.4316	0.808226	End1
SP100	15	0.655812	0.622359	421639515	0.681272	0	0	38.2725	2.07447	End1
PTMA	15	1.34011	0.704641	4.09766e+08	0.662087	0	0	62.2847	39.7237	End1
INPP5D	15	0.926084	0.862884	439864319	0.710719	0	0	45.6687	4.01881	End1
SH3BP4	15	0.531827	0.478029	3.98975e+08	0.644652	0	0	32.3961	3.59013	End1
SNED1	15	1.06488	0.811824	4.26294e+08	0.688793	0	0	51.3171	20.4851	End1
SLC6A1	15	1.49506	1.07568	431701340	0.69753	0	0	54.6353	23.2159	End1
FGD5	15	0.519607	0.495531	4.0379e+08	0.652431	0	0	32.6748	2.73406	End1
GALNT15	15	0.776851	0.721163	4.22732e+08	0.683037	0	0	40.4255	4.92655	End1
RBMS3	15	2.62824	1.87394	523976857	0.846626	0	0	85.7649	38.1799	End1
TGFBR2	15	0.982064	0.953383	462464628	0.747236	0	0	50.9878	1.59732	End1
CMTM8	15	0.844672	0.773418	428301234	0.692036	0	0	42.9078	6.13091	End1
MYRIP	15	1.43999	0.761531	4.11471e+08	0.664842	0	0	58.9666	41.2023	End1
CTNNB1	15	1.06183	0.667711	4.09014e+08	0.660872	0	0	53.6221	30.4198	End1
SNRK	15	1.02693	0.827337	4.29924e+08	0.694658	0	0	50.9878	19.1014	End1
PTH1R	15	0.789192	0.762085	4.27112e+08	0.690114	0	0	39.8683	2.41894	End1
MAP4	15	1.13421	0.52971	390237972	0.630534	7.99e-216	1.57e-214	56.6363	41.2247	End1
RHOA	15	0.762946	0.561463	401375785	0.648531	0	0	43.8703	18.7181	End1
GNAI2	15	0.753319	0.605572	4.07749e+08	0.658828	0	0	42.2746	13.7226	End1
MUSTN1	15	0.590782	0.579109	4.06603e+08	0.656977	0	0	32.2188	0.946652	End1
FLNB	15	0.759426	0.541914	391073374	0.631884	0	0	41.3627	20.1463	End1
FAM107A	15	0.638473	0.531871	3.99048e+08	0.64477	0	0	35.8156	7.64083	End1
PTPRG	15	3.17461	1.93606	551531651	0.891148	0	0	90.8055	58.9552	End1
PRICKLE2	15	1.09474	0.517698	383490567	0.619632	8.2e-189	1.44e-187	52.1023	38.3917	End1
ADAMTS9-AS2	15	1.52084	1.19994	466064598	0.753053	0	0	62.9686	19.7942	End1
FOXP1	15	2.00039	0.962296	4.59948e+08	0.743169	0	0	77.5836	55.7855	End1
PHLDB2	15	0.652982	0.564629	407995044	0.659226	0	0	38.1966	7.94193	End1
ZBTB20	15	2.30121	1.26435	450151665	0.727341	0	0	81.6363	44.7988	End1
ARHGAP31	15	0.883996	0.755283	431760827	0.697626	0	0	46.6059	7.6504	End1
PARP14	15	0.626755	0.591538	418695787	0.676516	0	0	37.5127	2.31879	End1
HEG1	15	1.15981	1.09524	4.69689e+08	0.758909	0	0	55.1165	4.92336	End1
MGLL	15	1.17349	0.842517	430503253	0.695594	0	0	56.003	26.5535	End1
STAG1	15	1.24185	0.630491	405598283	0.655353	4.43e-291	1.15e-291	59.3972	41.0824	End1
ZBTB38	15	0.930204	0.540932	393288727	0.635464	1.87e-272	4.46e-271	49.7467	31.2759	End1
PLSCR1	15	0.486191	0.447603	393137138	0.635219	0	0	30.5978	4.31862	End1
AC092957.1	15	1.10775	1.10067	456976762	0.738369	0	0	48.0496	0.538392	End1
ZIC1	15	0.65373	0.575069	4.07149e+08	0.657859	0	0	36.1196	4.75686	End1
WWTR1	15	1.26455	1.17728	4.70912e+08	0.760885	0	0	56.9402	8.22707	End1
MBNL1	15	1.32798	0.500018	3.88598e+08	0.627885	1.55e-188	2.73e-187	61.7275	50.5636	End1
MECOM	15	1.76101	1.75059	5.09784e+08	0.823694	0	0	65.1469	0.828002	End1
FNDC3B	15	0.785373	0.535435	394076180	0.636736	0	0	43.5917	21.1191	End1
ST6GAL1	15	1.59511	1.33088	469466031	0.758549	0	0	62.8166	20.1253	End1
LPP	15	1.3345	0.712982	4.11521e+08	0.664923	0	0	60.4103	38.7451	End1
CCDC50	15	0.641163	0.475193	3.90409e+08	0.630811	0	0	37.8673	13.8336	End1
HES1	15	0.543629	0.500072	388861771	0.628311	0	0	28.3688	2.94968	End1
TFRC	15	1.04838	0.894855	434555967	0.702142	0	0	50.0507	14.9946	End1
RELL1	15	0.549276	0.516122	4.0602e+08	0.656034	0	0	33.7133	2.91332	End1
KLHL5	15	1.01868	0.730419	419770426	0.678252	0	0	51.3425	20.7779	End1
APBB2	15	1.85398	1.07105	453845497	0.73331	0	0	72.2138	45.8801	End1
FRYL	15	1.31858	0.588262	3.95655e+08	0.639288	6.39e-238	1.35e-236	61.5248	43.7807	End1
IGFBP7	15	1.69135	1.63381	517466982	0.836107	0	0	69.3769	3.42747	End1
CNOT6L	15	0.88062	0.597603	395251757	0.638636	0	0	45.618	25.3006	End1
ANXA3	15	0.456738	0.45286	3.96862e+08	0.641238	0	0	28.6474	0.494377	End1
AFF1	15	0.979021	0.675141	412005448	0.665706	0	0	50.4813	23.7511	End1
SPARCL1	15	1.71755	0.67771	408136934	0.659455	4.47e-286	1.1e-284	71.1499	53.0412	End1
ABCG2	15	1.42364	1.41232	4.92005e+08	0.794966	0	0	59.5238	0.89243	End1
PDLIM5	15	0.674935	0.519097	3.99117e+08	0.644881	0	0	38.2725	9.70573	End1
EMCN	15	0.911727	0.899124	4.51004e+08	0.728719	0	0	46.6059	1.27645	End1
SLC39A8	15	0.619255	0.584819	4.1067e+08	0.663547	0	0	35.9422	4.38751	End1
LEF1	15	1.39769	1.39137	4.97364e+08	0.803625	0	0	61.0182	0.468223	End1
USP53	15	0.667265	0.518401	393354513	0.63557	0	0	38.2725	14.2164	End1
TRPC3	15	0.75426	0.671889	4.08126e+08	0.659437	0	0	37.0314	6.38161	End1
KIAA1109	15	1.276	0.570066	393121480	0.635194	6.48e-218	1.28e-216	58.4347	46.6634	End1
SLC7A11	15	0.655588	0.536588	4.0092e+08	0.647795	0	0	36.5502	7.24342	End1
ELF2	15	0.904488	0.458945	377980208	0.610729	1.93e-178	3.28e-177	47.847	32.5644	End1
[truncated: 12,467 more rows]

## Sheet: SupplementaryData3
Supplementary Data 3
Category	Name	estimate	.y.	group1	group2	n1	n2	statistic	p	conf.low	conf.high	method	alternative	booted_p	p_adjust	booted_p_adjust	subsamled_p_min	subsampled_p_med	subsampled_p_max
Cluster	Ast1	-0.0419044	Proportion	Case	Control	37	34	285	4.58e-05	-0.0637856	-0.0220326	Wilcoxon	two.sided	0.0002	0.0018778	0.0041	2.76e-05	6.9e-05	0.000171
Cluster	Ast2	-0.0138306	Proportion	Case	Control	37	34	298	0.000142	-0.0231732	-0.00639232	Wilcoxon	two.sided	0	0.002911	0	4.48e-05	0.000185	0.000893
Cluster	End1	-0.00255894	Proportion	Case	Control	37	34	559	0.426	-0.0136161	0.00482226	Wilcoxon	two.sided	0.407	0.623786	0.595964	0.259	0.416	0.556
Cluster	ExN1_L24	0.028645	Proportion	Case	Control	37	34	762	0.128	-0.00557289	0.101355	Wilcoxon	two.sided	0.1266	0.468083	0.463983	0.0792	0.119	0.17
Cluster	ExN10_L46	-0.00485058	Proportion	Case	Control	37	34	466	0.0611	-0.00961042	0.000189809	Wilcoxon	two.sided	0.0692	0.351689	0.349867	0.021	0.07155	0.17
Cluster	ExN11_L56	0.000227361	Proportion	Case	Control	37	34	639	0.913	-0.00336057	0.0038303	Wilcoxon	two.sided	0.9226	0.935825	0.945665	0.548	0.858	1
Cluster	ExN12_L56	-0.00124878	Proportion	Case	Control	37	34	549	0.36	-0.00433977	0.00172419	Wilcoxon	two.sided	0.3552	0.567692	0.585152	0.191	0.3705	0.787
Cluster	ExN13_L56	0.00168514	Proportion	Case	Control	37	34	744	0.187	-0.000872302	0.00554959	Wilcoxon	two.sided	0.1846	0.484765	0.498753	0.0772	0.187	0.41
Cluster	ExN14	-0.000972161	Proportion	Case	Control	37	34	548.5	0.357	-0.00313626	0.00111816	Wilcoxon	two.sided	0.3568	0.567692	0.585152	0.165	0.394	0.809
Cluster	ExN15_L56	-0.00110997	Proportion	Case	Control	37	34	517	0.201	-0.0028932	0.000557671	Wilcoxon	two.sided	0.198	0.484765	0.498753	0.0292	0.199	0.753
Cluster	ExN16_L56	-0.00175524	Proportion	Case	Control	37	34	475	0.0772	-0.00406543	0.000223993	Wilcoxon	two.sided	0.0768	0.351689	0.349867	0.0308	0.1125	0.378
Cluster	ExN17	9.26e-07	Proportion	Case	Control	37	34	670.5	0.58	-2.24e-05	3.23e-05	Wilcoxon	two.sided	0.559	0.699412	0.674088	0.401	0.58	0.748
Cluster	ExN18	0.000485805	Proportion	Case	Control	37	34	709	0.36	-0.000516661	0.00141481	Wilcoxon	two.sided	0.3738	0.567692	0.589454	0.0216	0.4525	0.986
Cluster	ExN19_L56	0.000566276	Proportion	Case	Control	37	34	746.5	0.176	-0.0002183	0.00142187	Wilcoxon	two.sided	0.1822	0.484765	0.498753	0.0354	0.184	0.462
Cluster	ExN2_L23	0.00990767	Proportion	Case	Control	37	34	693	0.467	-0.0142419	0.0368162	Wilcoxon	two.sided	0.4776	0.660241	0.66917	0.305	0.446	0.611
Cluster	ExN20_L56	8.32e-05	Proportion	Case	Control	37	34	721.5	0.278	-1.44e-05	0.00123127	Wilcoxon	two.sided	0.2854	0.529273	0.531882	0.0405	0.2405	0.638
Cluster	ExN3_L46	-0.000159526	Proportion	Case	Control	37	34	627	0.986	-0.0129594	0.0126807	Wilcoxon	two.sided	0.9808	0.986	0.9808	0.668	0.918	1
Cluster	ExN4_L35	-0.000898093	Proportion	Case	Control	37	34	616	0.886	-0.0126525	0.0157375	Wilcoxon	two.sided	0.8712	0.931436	0.915877	0.73	0.913	1
Cluster	ExN5	-0.000329964	Proportion	Case	Control	37	34	520	0.196	-0.00309281	8.74e-06	Wilcoxon	two.sided	0.2068	0.484765	0.498753	0.153	0.2475	0.385
Cluster	ExN6	0.00148148	Proportion	Case	Control	37	34	661	0.719	-0.00639901	0.0073869	Wilcoxon	two.sided	0.6974	0.818861	0.794261	0.525	0.771	0.995
Cluster	ExN7	-0.00914123	Proportion	Case	Control	37	34	416	0.0138	-0.0164249	-0.00168328	Wilcoxon	two.sided	0.0146	0.11316	0.11972	0.00534	0.0185	0.0464
Cluster	ExN8_L24	0.00231094	Proportion	Case	Control	37	34	704.5	0.388	-0.00322737	0.00777468	Wilcoxon	two.sided	0.3952	0.589185	0.595964	0.162	0.4335	0.71
Cluster	ExN9_L23	0.00316745	Proportion	Case	Control	37	34	748	0.174	-0.00154682	0.00744329	Wilcoxon	two.sided	0.171	0.484765	0.498753	0.0662	0.193	0.571
Cluster	InN1_PV	-0.00326621	Proportion	Case	Control	37	34	568	0.489	-0.0127148	0.00651676	Wilcoxon	two.sided	0.4926	0.665258	0.66917	0.244	0.503	0.832
Cluster	InN10_ADARB2	-0.00091176	Proportion	Case	Control	37	34	473	0.0735	-0.00196251	5.2e-05	Wilcoxon	two.sided	0.0732	0.351689	0.349867	0.021	0.1135	0.7
Cluster	InN2_SST	0.0074979	Proportion	Case	Control	37	34	761	0.131	-0.00207584	0.0195087	Wilcoxon	two.sided	0.1358	0.468083	0.463983	0.0628	0.1315	0.235
Cluster	InN3_VIP	0.00123646	Proportion	Case	Control	37	34	653	0.788	-0.00594106	0.0131085	Wilcoxon	two.sided	0.7754	0.859921	0.859227	0.556	0.723	0.995
Cluster	InN4_VIP	-0.0052314	Proportion	Case	Control	37	34	499	0.137	-0.0124569	0.00154678	Wilcoxon	two.sided	0.1354	0.468083	0.463983	0.0394	0.126	0.287
Cluster	InN5_SST	-0.0030266	Proportion	Case	Control	37	34	546	0.344	-0.0097577	0.00278828	Wilcoxon	two.sided	0.344	0.567692	0.585152	0.197	0.339	0.651
Cluster	InN6_LAMP5	-0.000860218	Proportion	Case	Control	37	34	577	0.553	-0.00432953	0.00248459	Wilcoxon	two.sided	0.5386	0.687061	0.66917	0.189	0.591	0.995
Cluster	InN7_Mix	-0.00113057	Proportion	Case	Control	37	34	530	0.259	-0.00303898	0.000737462	Wilcoxon	two.sided	0.2698	0.529273	0.531882	0.0517	0.2665	0.827
Cluster	InN8_ADARB2	-0.000925715	Proportion	Case	Control	37	34	535	0.284	-0.00319783	0.000794207	Wilcoxon	two.sided	0.2802	0.529273	0.531882	0.152	0.361	0.845
Cluster	InN9_PV	-0.000867485	Proportion	Case	Control	37	34	535	0.282	-0.0025015	0.000916118	Wilcoxon	two.sided	0.28	0.529273	0.531882	0.0812	0.3345	0.836
Cluster	Mic1	0.00183051	Proportion	Case	Control	37	34	688	0.503	-0.0030342	0.0110973	Wilcoxon	two.sided	0.5156	0.665258	0.66917	0.259	0.51	0.71
Cluster	Mix	-0.00404248	Proportion	Case	Control	37	34	526	0.24	-0.0120447	0.00230721	Wilcoxon	two.sided	0.2204	0.529273	0.502022	0.109	0.231	0.433
Cluster	Oli1	-0.0012749	Proportion	Case	Control	37	34	606	0.797	-0.0148838	0.0126133	Wilcoxon	two.sided	0.7998	0.859921	0.862942	0.51	0.779	1
Cluster	Oli2	-0.00294137	Proportion	Case	Control	37	34	574	0.533	-0.011371	0.00462224	Wilcoxon	two.sided	0.528	0.682906	0.66917	0.205	0.44	0.797
Cluster	Oli3	-0.00144577	Proportion	Case	Control	37	34	591	0.668	-0.0103659	0.0116458	Wilcoxon	two.sided	0.6592	0.782514	0.772206	0.51	0.726	0.945
Cluster	OPC1	-0.0103396	Proportion	Case	Control	37	34	340	0.000717	-0.0166581	-0.00416915	Wilcoxon	two.sided	0.0006	0.009799	0.0082	0.000147	0.0008965	0.00267
Cluster	OPC2	-0.00954944	Proportion	Case	Control	37	34	359	0.00164	-0.0156799	-0.00360034	Wilcoxon	two.sided	0.002	0.01681	0.0205	0.000626	0.00221	0.0102
Cluster	OPC3	-0.000205349	Proportion	Case	Control	37	34	470	0.0556	-0.000527377	1.41e-06	Wilcoxon	two.sided	0.058	0.351689	0.349867	0.00508	0.1055	0.581
Broad	Ast	-0.0590644	Proportion	Case	Control	37	34	284	4.33e-05	-0.0888348	-0.0328441	Wilcoxon	two.sided	0	0.0003464	0	1.74e-05	3.88e-05	0.000103
Broad	End	-0.00255894	Proportion	Case	Control	37	34	559	0.426	-0.0136161	0.00482226	Wilcoxon	two.sided	0.4352	0.670667	0.669067	0.279	0.4	0.595
Broad	ExN	0.0822545	Proportion	Case	Control	37	34	834	0.0179	0.014933	0.146341	Wilcoxon	two.sided	0.0188	0.0477333	0.0501333	0.0109	0.0174	0.0269
Broad	InN	-0.00813436	Proportion	Case	Control	37	34	599	0.736	-0.0432568	0.0346838	Wilcoxon	two.sided	0.7598	0.736	0.7598	0.619	0.748	0.904
Broad	Mic	0.00183051	Proportion	Case	Control	37	34	688	0.503	-0.0030342	0.0110973	Wilcoxon	two.sided	0.5018	0.670667	0.669067	0.264	0.493	0.744
Broad	Mix	-0.00404248	Proportion	Case	Control	37	34	526	0.24	-0.0120447	0.00230721	Wilcoxon	two.sided	0.2182	0.48	0.4364	0.0964	0.235	0.419
Broad	Oli	-0.00501297	Proportion	Case	Control	37	34	598.5	0.73	-0.0388208	0.0353927	Wilcoxon	two.sided	0.72	0.736	0.7598	0.587	0.736	0.886
Broad	OPC	-0.0220498	Proportion	Case	Control	37	34	305	0.000133	-0.0314153	-0.0102197	Wilcoxon	two.sided	0	0.000532	0	2.46e-05	0.000163	0.0015

## Sheet: SupplementaryData4
Supplementary Data 4
Name	Prominent quadrants with signal	Max p val (-log10)	Max p val BY corr (-log10)	Category of evidence	Spearman correlation	Spearman correlation p-value	Spearman correlation percentile in permutations
OPC	Concordant	17.4022	12.4435	weak	0.0154739	0.0159169	0.732673
End1	Concordant	19	14	weak	0.0533403	8.37e-13	0.940594
OPC2	Concordant	19	13	weak	0.0281469	7.84e-05	0.960396
ExN11_L56	Concordant	21	16	moderate	0.0373427	3.42e-09	0.792079
ExN9_L23	Concordant	22	17	moderate	0.00679655	0.286963	0.693069
InN3_VIP	Concordant	23	18	moderate	0.0204849	0.00255007	0.811881
Oli1	Concordant	29	24	moderate	0.0527271	5.14e-15	0.90099
ExN16_L56	Concordant	31	26	moderate	0.0513037	1.21e-14	0.960396
Oli	Concordant	36	31	moderate	0.0611399	1.24e-22	0.871287
ExN1_L24	Concordant	38	33	moderate	0.0434258	1.39e-12	0.881188
InN8_ADARB2	Concordant	38	33	moderate	0.00804558	0.242874	0.564356
Ast2	Concordant	39	34	moderate	0.0320274	7.41e-06	0.831683
Mix (cluster)	Concordant	39	34	moderate	0.0251896	2e-07	0.861386
ExN14	Concordant	41	35	moderate	0.0458594	4.2e-12	0.80198
Ast	Concordant	45	41	moderate	0.0633408	4.37e-25	0.930693
InN5_SST	Concordant	45	40	moderate	0.0690303	1.74e-27	0.970297
InN9_PV	Concordant	45	40	moderate	0.0575681	2.19e-16	0.980198
InN2_SST	Concordant	46	40	moderate	0.0148622	0.0275237	0.772277
InN4_VIP	Concordant	50	45	moderate	0.0679279	1.45e-27	0.980198
Mic1	Concordant	52	47	moderate	0.103828	7.16e-50	1
Mic	Concordant	58	52	strong	0.107147	1.19e-52	0.990099
ExN8_L24	Concordant	59	54	strong	0.0756497	6.09e-35	0.841584
ExN6	Concordant	60	55	strong	0.0819072	5e-42	0.970297
InN7_Mix	Concordant	82	77	strong	0.102776	1.73e-52	0.990099
ExN15_L56	Concordant	91	86	strong	0.0945949	1.71e-45	0.970297
Ast1	Concordant	92	87	strong	0.108044	4.45e-69	0.990099
InN6_LAMP5	Concordant	120	115	strong	0.133876	2.21e-94	0.990099
ExN2_L23	Concordant	161	155	strong	0.138356	2.07e-131	0.960396
ExN10_L46	Concordant	178	173	strong	0.166562	4.12e-157	1
ExN3_L46	Concordant	206	201	strong	0.173935	3.75e-196	0.980198
InN1_PV	Concordant	214	208	strong	0.172591	5.33e-184	0.990099
InN	Concordant	238	232	strong	0.163387	1.67e-180	1
ExN	Concordant	366		strong	0.193074	1.37e-271	0.960396
ExN12_L56	Concordant and discordant	10	5	weak	-0.00102845	0.876414	0.485149
Oli2	Concordant and discordant	11	7	weak	-0.00546577	0.405866	0.485149
OPC1	Concordant and discordant	14	9	weak	-0.00761801	0.248181	0.425743
InN10_ADARB2	Concordant and discordant	20	15	moderate	0.0053994	0.445137	0.663366
ExN4_L35	Discordant	16	11	weak	-0.00190742	0.765242	0.475248
Oli3	Discordant	27	22	moderate	0.0137797	0.0483063	0.564356
Mix (broad)	Discordant	38	32	moderate	-0.0551919	2.2e-15	0.118812
ExN13_L56	Discordant	70	64	strong	-0.0230909	0.00142097	0.0990099
ExN7	Discordant	84	79	strong	-0.1067	2.23e-69	0.138614

## Sheet: SupplementaryData5
Supplementary Data 5
gene	cluster_id	logFC	logCPM	F	p_val	p_adj.loc	p_adj.glb	contrast	NumNonZero	NumCaseExcluded	NumControlExcluded	Greater3	NumOutliers
DHCR24	Ast	-1.13	6.14	18	4.62e-05	0.0224	1	Case_vs_Control	29	2	1	TRUE	0
PLPP3	Ast	-1.07	8.68	22.7	5.97e-06	0.00659	1	Case_vs_Control	29	2	1	TRUE	0
DDAH1	Ast	-0.863	8.42	17	7.26e-05	0.0304	1	Case_vs_Control	30	2	1	TRUE	0
F3	Ast	-1.36	8.8	31	1.86e-07	0.000733	0.0348	Case_vs_Control	29	2	1	TRUE	0
S1PR1	Ast	-1.47	6.63	27.8	6.72e-07	0.00141	0.126	Case_vs_Control	29	2	1	TRUE	0
ATP1A2	Ast	-0.976	9.53	17.8	5.17e-05	0.0246	1	Case_vs_Control	29	2	1	TRUE	0
GLUL	Ast	-1.5	10.7	35.1	3.77e-08	0.000208	0.00706	Case_vs_Control	30	2	1	TRUE	0
GPR37L1	Ast	-1.86	8.43	48.2	2.9e-10	8.01e-06	5.43e-05	Case_vs_Control	29	2	1	TRUE	3
AGT	Ast	-1.38	8.01	29.5	3.46e-07	0.00119	0.0648	Case_vs_Control	28	2	1	TRUE	0
NID1	Ast	-1.62	5.16	16.9	7.59e-05	0.0305	1	Case_vs_Control	21	2	1	TRUE	0
RHOB	Ast	-0.92	8.15	15.6	0.000138	0.0448	1	Case_vs_Control	30	2	1	TRUE	0
SLC1A4	Ast	-1.09	7.28	17.6	5.5e-05	0.0254	1	Case_vs_Control	30	2	1	TRUE	0
EMX1	Ast	-3.16	3.74	17.4	7.99e-05	0.0306	1	Case_vs_Control	12	2	1	TRUE	12
SERPINE2	Ast	-1.01	8.65	20.9	1.3e-05	0.0103	1	Case_vs_Control	30	2	1	TRUE	0
ITM2C	Ast	-1.17	8.48	25.1	2.15e-06	0.00346	0.402	Case_vs_Control	30	2	1	TRUE	1
HES6	Ast	-1.37	6.73	28.5	5.17e-07	0.00136	0.0968	Case_vs_Control	29	2	1	TRUE	1
CSPG5	Ast	-0.958	7.46	17.6	5.52e-05	0.0254	1	Case_vs_Control	30	2	1	TRUE	0
DAG1	Ast	-1.1	6.62	16.4	9.56e-05	0.0334	1	Case_vs_Control	28	2	1	TRUE	0
FAM107A	Ast	-0.959	7.68	15.5	0.000147	0.046	1	Case_vs_Control	28	2	1	TRUE	0
P2RY1	Ast	-1.24	6.14	17.3	6.35e-05	0.0287	1	Case_vs_Control	27	2	1	TRUE	0
BCL6	Ast	-1.06	7.26	18.4	3.95e-05	0.0214	1	Case_vs_Control	30	2	1	TRUE	1
HES1	Ast	-1.14	7.45	21.5	1e-05	0.00919	1	Case_vs_Control	29	2	1	TRUE	1
TFRC	Ast	-1.08	6.57	16.7	8.52e-05	0.0314	1	Case_vs_Control	29	2	1	TRUE	0
FGFRL1	Ast	-1.16	6.4	17.2	6.56e-05	0.0292	1	Case_vs_Control	28	2	1	TRUE	0
FGFR3	Ast	-0.96	10.1	16	0.000115	0.0392	1	Case_vs_Control	29	2	1	TRUE	0
NAT8L	Ast	-0.952	9.19	18.5	3.7e-05	0.0209	1	Case_vs_Control	30	2	1	TRUE	0
WFS1	Ast	-1.24	7.11	22.4	6.73e-06	0.00714	1	Case_vs_Control	29	2	1	TRUE	1
GABRA2	Ast	-0.835	8.43	15.8	0.000127	0.0423	1	Case_vs_Control	30	2	1	TRUE	0
NPY5R	Ast	2.55	3.37	24.6	2.32e-05	0.0141	1	Case_vs_Control	4	2	1	TRUE	4
GALNTL6	Ast	1.21	7.35	28.4	5.42e-07	0.00136	0.102	Case_vs_Control	30	2	1	TRUE	1
LINC02199	Ast	2.46	3.43	20.5	8.53e-05	0.0314	1	Case_vs_Control	4	2	1	TRUE	4
SLC1A3	Ast	-1.15	11.3	19.6	2.23e-05	0.0141	1	Case_vs_Control	29	2	1	TRUE	0
TUBB2B	Ast	-1.28	7.78	27.8	6.81e-07	0.00141	0.128	Case_vs_Control	30	2	1	TRUE	1
HSPA1B	Ast	-2.08	5.97	29.1	3.99e-07	0.00122	0.0746	Case_vs_Control	24	2	1	TRUE	2
ELOVL5	Ast	-1	7.25	20.4	1.57e-05	0.0117	1	Case_vs_Control	30	2	1	TRUE	0
GJA1	Ast	-1.65	9.11	40.2	5.32e-09	4.9e-05	0.000997	Case_vs_Control	29	2	1	TRUE	0
EZR	Ast	-1.04	7.61	20.6	1.49e-05	0.0114	1	Case_vs_Control	29	2	1	TRUE	0
TRIL	Ast	-1.52	6.65	26.1	1.41e-06	0.00243	0.264	Case_vs_Control	26	2	1	TRUE	0
AC211476.2	Ast	-3.03	3.66	15.7	0.000146	0.046	1	Case_vs_Control	9	2	1	TRUE	9
HILPDA	Ast	-3.25	5.84	22	8.08e-06	0.00827	1	Case_vs_Control	18	2	1	TRUE	1
PTN	Ast	-1.13	8.96	23.9	3.53e-06	0.00465	0.662	Case_vs_Control	29	2	1	TRUE	0
AC120193.1	Ast	1.21	5.83	19	3.02e-05	0.0174	1	Case_vs_Control	29	2	1	TRUE	0
PREX2	Ast	-0.873	9.48	15.4	0.000156	0.0478	1	Case_vs_Control	30	2	1	TRUE	0
LY96	Ast	-2.59	3.42	18.3	7.61e-05	0.0305	1	Case_vs_Control	4	2	1	TRUE	4
PMP2	Ast	-1.2	6.96	20.9	1.26e-05	0.0103	1	Case_vs_Control	29	2	1	TRUE	0
MYORG	Ast	-1.45	6.73	22.9	5.28e-06	0.00659	0.988	Case_vs_Control	27	2	1	TRUE	0
GNA14	Ast	-1.06	7.85	18.3	4.1e-05	0.0218	1	Case_vs_Control	29	2	1	TRUE	0
GNA14-AS1	Ast	-1.04	7.16	15.6	0.000141	0.0452	1	Case_vs_Control	29	2	1	TRUE	2
CRB2	Ast	-0.994	6.8	17	7.17e-05	0.0304	1	Case_vs_Control	29	2	1	TRUE	0
SLC39A12	Ast	-1.05	7.25	16.9	7.56e-05	0.0305	1	Case_vs_Control	28	2	1	TRUE	0
DEPP1	Ast	-5.06	5	18.5	3.87e-05	0.0214	1	Case_vs_Control	8	2	1	TRUE	8
DDIT4	Ast	-1.32	7.77	27.3	8.57e-07	0.00158	0.161	Case_vs_Control	29	2	1	TRUE	1
HTRA1	Ast	-1.08	8.34	21.4	1.03e-05	0.00919	1	Case_vs_Control	29	2	1	TRUE	0
CTSD	Ast	-1.12	7.23	19.9	1.96e-05	0.0129	1	Case_vs_Control	30	2	1	TRUE	1
FADS2	Ast	-0.878	7.64	15.4	0.000156	0.0478	1	Case_vs_Control	29	2	1	TRUE	0
HEPACAM	Ast	-0.976	8.49	20	1.89e-05	0.0127	1	Case_vs_Control	30	2	1	TRUE	0
HEPN1	Ast	-1.17	8	22.7	5.93e-06	0.00659	1	Case_vs_Control	29	2	1	TRUE	0
TMBIM6	Ast	-1	7.74	20	1.89e-05	0.0127	1	Case_vs_Control	30	2	1	TRUE	0
METTL7A	Ast	-1.05	7.58	18.2	4.21e-05	0.0219	1	Case_vs_Control	29	2	1	TRUE	0
WIF1	Ast	-1.25	8.37	21.7	9.08e-06	0.00895	1	Case_vs_Control	29	2	1	TRUE	0
KSR2	Ast	0.968	6.09	15.8	0.000129	0.0424	1	Case_vs_Control	29	2	1	TRUE	0
GJB6	Ast	-1.06	7.33	17.1	6.91e-05	0.0303	1	Case_vs_Control	29	2	1	TRUE	0
EDNRB	Ast	-1.19	7.08	20	1.88e-05	0.0127	1	Case_vs_Control	29	2	1	TRUE	0
CLDN10	Ast	-1.06	7.25	19.5	2.33e-05	0.0141	1	Case_vs_Control	29	2	1	TRUE	0
CKB	Ast	-0.855	10	16.2	0.000107	0.037	1	Case_vs_Control	30	2	1	TRUE	0
RGMA	Ast	-0.946	8.1	17.1	7.09e-05	0.0304	1	Case_vs_Control	30	2	1	TRUE	0
GPRC5B	Ast	-1.02	8.51	19.5	2.34e-05	0.0141	1	Case_vs_Control	29	2	1	TRUE	2
MT1E	Ast	-1.1	7.66	21.1	1.18e-05	0.00985	1	Case_vs_Control	29	2	1	TRUE	1
MT1X	Ast	-1.12	7.32	15.8	0.000127	0.0423	1	Case_vs_Control	28	2	1	TRUE	1
ADGRG1	Ast	-1.12	8.2	22.7	5.74e-06	0.00659	1	Case_vs_Control	29	2	1	TRUE	0
ATP1B2	Ast	-1.57	9.14	40.9	4.15e-09	4.9e-05	0.000777	Case_vs_Control	29	2	1	TRUE	1
CDC42EP4	Ast	-0.964	6.99	18.1	4.52e-05	0.0224	1	Case_vs_Control	30	2	1	TRUE	0
GRIN2C	Ast	-0.891	8.35	16.5	9.08e-05	0.0326	1	Case_vs_Control	30	2	1	TRUE	0
SOCS3	Ast	-7.51	4.59	25.5	2.25e-06	0.00346	0.422	Case_vs_Control	4	2	1	TRUE	4
AQP4	Ast	-0.903	8.81	16.5	9.38e-05	0.0332	1	Case_vs_Control	29	2	1	TRUE	1
GADD45B	Ast	-2.46	5.81	24.8	2.4e-06	0.00348	0.449	Case_vs_Control	23	2	1	TRUE	2
TUBB4A	Ast	-1.33	5.81	20.2	1.78e-05	0.0127	1	Case_vs_Control	27	2	1	TRUE	1
OLFM2	Ast	-0.928	8.27	18.2	4.28e-05	0.0219	1	Case_vs_Control	30	2	1	TRUE	0
NCAN	Ast	-0.882	8.94	16.6	8.88e-05	0.0323	1	Case_vs_Control	30	2	1	TRUE	0
ZFP36	Ast	-2.37	5.63	18	4.56e-05	0.0224	1	Case_vs_Control	22	2	1	TRUE	1
APOE	Ast	-1.49	9.98	35.5	3.19e-08	0.000208	0.00597	Case_vs_Control	29	2	1	TRUE	1
TTYH1	Ast	-1.02	9.19	21.5	9.83e-06	0.00919	1	Case_vs_Control	30	2	1	TRUE	0
CST3	Ast	-1.31	10.3	27.7	7.14e-07	0.00141	0.134	Case_vs_Control	29	2	1	TRUE	0
SDC4	Ast	-1.49	8.13	33.3	7.43e-08	0.000342	0.0139	Case_vs_Control	29	2	1	TRUE	2
PLTP	Ast	-1.35	6.06	19.3	2.55e-05	0.015	1	Case_vs_Control	25	2	1	TRUE	0
PTTG1IP	Ast	-1.15	6.37	16.8	7.98e-05	0.0306	1	Case_vs_Control	28	2	1	TRUE	0
TIMP3	Ast	-1.14	7.79	24	3.43e-06	0.00465	0.642	Case_vs_Control	30	2	1	TRUE	0
MLC1	Ast	-0.946	8.22	16.7	8.39e-05	0.0314	1	Case_vs_Control	29	2	1	TRUE	0
ANOS1	Ast	-0.979	6.78	16.9	7.82e-05	0.0306	1	Case_vs_Control	28	2	1	TRUE	0
CYBB	Ast	2.65	3.9	21.2	1.12e-05	0.0097	1	Case_vs_Control	14	2	1	TRUE	14
P2RY12	Oli	2.38	4.54	20.7	9.01e-06	0.0395	1	Case_vs_Control	21	0	0	TRUE	1
GALNTL6	Oli	1.13	7.45	21.5	6.08e-06	0.032	1	Case_vs_Control	31	0	0	TRUE	0
HSPA1A	Oli	-1.42	7.18	29.2	1.72e-07	0.00226	0.0321	Case_vs_Control	32	0	0	TRUE	4
LRMDA	Oli	1.22	6.28	20.1	1.19e-05	0.0446	1	Case_vs_Control	31	0	0	TRUE	0
CNTN5	Oli	1.07	8.14	24.2	1.74e-06	0.0115	0.326	Case_vs_Control	33	0	0	TRUE	0
CHST11	Oli	1.5	6	27	4.68e-07	0.00411	0.0877	Case_vs_Control	31	0	0	TRUE	0
GRIK1	Oli	1.36	7.74	33.9	2.14e-08	0.000563	0.00401	Case_vs_Control	33	0	0	TRUE	2
MARCKSL1	OPC	-0.828	7.92	21.3	3.89e-06	0.00454	0.729	Case_vs_Control	30	2	0	TRUE	0
PRDX1	OPC	-1.11	6.31	17	3.78e-05	0.0243	1	Case_vs_Control	28	2	0	TRUE	0
GPR37L1	OPC	-0.673	8.01	15.4	8.8e-05	0.0452	1	Case_vs_Control	31	2	0	TRUE	0
RYR2	OPC	0.809	7.63	20.8	5.23e-06	0.00559	0.979	Case_vs_Control	31	2	0	TRUE	0
CHRM3	OPC	0.801	7.21	17.1	3.57e-05	0.0243	1	Case_vs_Control	31	2	0	TRUE	0
CHRM3-AS2	OPC	1.66	5.26	15.3	9.16e-05	0.0461	1	Case_vs_Control	19	2	0	TRUE	1
GPR17	OPC	-0.674	7.96	15.9	6.69e-05	0.0365	1	Case_vs_Control	31	2	0	TRUE	0
KCNH7	OPC	0.954	6.83	19.3	1.14e-05	0.0111	1	Case_vs_Control	29	2	0	TRUE	0
ROBO2	OPC	0.91	8.87	38.6	5.33e-10	4.56e-06	9.98e-05	Case_vs_Control	31	2	0	TRUE	0
IQCJ-SCHIP1	OPC	0.941	7.85	30.2	3.87e-08	0.000248	0.00725	Case_vs_Control	31	2	0	TRUE	0
APOD	OPC	-0.757	8.72	23.6	1.2e-06	0.00278	0.225	Case_vs_Control	31	2	0	TRUE	0
SEMA5A	OPC	-0.555	9.93	17.5	2.84e-05	0.0228	1	Case_vs_Control	31	2	0	TRUE	0
MEF2C	OPC	0.713	8.65	23.4	1.3e-06	0.00278	0.244	Case_vs_Control	31	2	0	TRUE	0
EFNA5	OPC	1.1	6.68	23.6	1.16e-06	0.00278	0.216	Case_vs_Control	30	2	0	TRUE	3
AC008696.2	OPC	1.57	5.77	23.2	1.49e-06	0.00295	0.28	Case_vs_Control	27	2	0	TRUE	1
AC109466.1	OPC	1.55	5.81	21.7	3.22e-06	0.00426	0.602	Case_vs_Control	24	2	0	TRUE	3
TENM2	OPC	1.1	8.24	45	1.93e-11	4.95e-07	3.61e-06	Case_vs_Control	31	2	0	TRUE	0
HSPA1B	OPC	-2.65	5.44	23.8	1.06e-06	0.00278	0.199	Case_vs_Control	17	2	0	TRUE	3
CNR1	OPC	1.84	5.36	19.6	9.37e-06	0.00962	1	Case_vs_Control	24	2	0	TRUE	0
MARCKS	OPC	-0.638	8.52	17	3.75e-05	0.0243	1	Case_vs_Control	31	2	0	TRUE	0
NKAIN2	OPC	0.639	8.12	15.2	9.86e-05	0.0468	1	Case_vs_Control	31	2	0	TRUE	0
ACTB	OPC	-0.777	9.03	29.7	5.16e-08	0.000265	0.00966	Case_vs_Control	31	2	0	TRUE	0
SEMA3E	OPC	-0.79	7.11	15.4	8.71e-05	0.0452	1	Case_vs_Control	30	2	0	TRUE	0
DLGAP2	OPC	0.926	7.18	22.2	2.47e-06	0.00372	0.462	Case_vs_Control	31	2	0	TRUE	0
UNC5D	OPC	0.731	7.52	16.4	5.14e-05	0.03	1	Case_vs_Control	31	2	0	TRUE	0
ZMAT4	OPC	1.2	5.85	15.2	9.44e-05	0.0466	1	Case_vs_Control	29	2	0	TRUE	2
PLAT	OPC	-1.28	6.31	22.8	1.82e-06	0.00312	0.342	Case_vs_Control	30	2	0	TRUE	0
LINGO2	OPC	0.895	7.31	21.6	3.32e-06	0.00426	0.622	Case_vs_Control	31	2	0	TRUE	1
ITGA8	OPC	-0.866	7.22	18.5	1.71e-05	0.0157	1	Case_vs_Control	29	2	0	TRUE	0
DDIT4	OPC	-1.75	5.62	21.4	3.72e-06	0.00454	0.696	Case_vs_Control	26	2	0	TRUE	1
SLC1A2	OPC	-0.535	9.28	15.2	9.7e-05	0.0468	1	Case_vs_Control	31	2	0	TRUE	0
CD82	OPC	-1.11	6.38	17.2	3.36e-05	0.0243	1	Case_vs_Control	30	2	0	TRUE	0
KLHL35	OPC	-2.92	4.44	16.1	5.98e-05	0.0334	1	Case_vs_Control	7	2	0	TRUE	7
KIRREL3	OPC	1.15	6.57	25.1	5.47e-07	0.00175	0.102	Case_vs_Control	30	2	0	TRUE	0
GAPDH	OPC	-0.761	8.22	22.9	1.73e-06	0.00312	0.325	Case_vs_Control	31	2	0	TRUE	1
TUBA1A	OPC	-0.837	7.23	16.7	4.46e-05	0.0279	1	Case_vs_Control	30	2	0	TRUE	1
MGAT4C	OPC	0.885	6.8	16.6	4.64e-05	0.0284	1	Case_vs_Control	30	2	0	TRUE	0
KLHL1	OPC	-0.745	7.47	17	3.79e-05	0.0243	1	Case_vs_Control	31	2	0	TRUE	0
RGS6	OPC	1.03	6.61	19.2	1.17e-05	0.0111	1	Case_vs_Control	31	2	0	TRUE	3
NRXN3	OPC	0.562	10.1	18.2	1.97e-05	0.0175	1	Case_vs_Control	31	2	0	TRUE	0
GABRG3	OPC	1.17	6.37	22	2.76e-06	0.00393	0.516	Case_vs_Control	30	2	0	TRUE	0
GABRG3-AS1	OPC	2.44	4.77	16.3	5.38e-05	0.0307	1	Case_vs_Control	16	2	0	TRUE	4
GRIN2A	OPC	0.875	7.36	22.3	2.34e-06	0.00372	0.438	Case_vs_Control	31	2	0	TRUE	0
MT2A	OPC	-1.03	7.3	25.8	3.82e-07	0.0014	0.0715	Case_vs_Control	30	2	0	TRUE	0
CNTNAP4	OPC	1.08	6.27	17.3	3.15e-05	0.0243	1	Case_vs_Control	29	2	0	TRUE	0
ATP1B2	OPC	-0.815	7.16	15.8	7.14e-05	0.0382	1	Case_vs_Control	31	2	0	TRUE	1
ALDOC	OPC	-0.923	6.98	18.1	2.1e-05	0.018	1	Case_vs_Control	31	2	0	TRUE	0
CNP	OPC	-0.829	7.29	17	3.77e-05	0.0243	1	Case_vs_Control	30	2	0	TRUE	0
AC011509.3	OPC	1.76	4.1	16.4	0.000106	0.0495	1	Case_vs_Control	3	2	0	TRUE	3
RPL18	OPC	-0.886	7.04	17.9	2.36e-05	0.0196	1	Case_vs_Control	31	2	0	TRUE	0
CST3	OPC	-1.12	8.31	43.1	5.08e-11	6.52e-07	9.52e-06	Case_vs_Control	31	2	0	TRUE	1
AC006062.1	OPC	2.07	4.16	20.8	5.15e-06	0.00559	0.964	Case_vs_Control	4	2	0	TRUE	4
FRMPD4	OPC	0.942	7.59	26.9	2.13e-07	0.000911	0.0399	Case_vs_Control	30	2	0	TRUE	0
CYSLTR1	OPC	2	4.1	18.8	3.26e-05	0.0243	1	Case_vs_Control	3	2	0	TRUE	3
RPL7	ExN12_L56	1.51482	8.35089	25.9022	3.59e-07	0.00852046	0.00646166	Case_vs_Control	21	6	4	TRUE	2
RPL26	ExN12_L56	1.59133	7.79689	22.5532	2.05e-06	0.0242435	0.019136	Case_vs_Control	21	6	4	TRUE	2
AC097528.1	ExN11_L56	1.63634	6.23677	24.2297	8.55e-07	0.0216436	0.0113678	Case_vs_Control	21	2	4	TRUE	0
TAC1	ExN11_L56	-1.58369	6.02134	20.9459	4.73e-06	0.041046	0.0314018	Case_vs_Control	20	2	4	TRUE	3
AC105219.1	ExN11_L56	2.51976	3.63183	25.7748	1.66e-06	0.0216436	0.0173109	Case_vs_Control	5	2	4	TRUE	5
GLUL	ExN3_L46	-1.78292	4.08728	34.5095	8.06e-07	0.0244705	0.0110495	Case_vs_Control	30	0	0	TRUE	3
KCNMB2-AS1	ExN9_L23	0.750985	8.24498	19.8205	8.51e-06	0.0161881	0.0456214	Case_vs_Control	33	0	0	TRUE	0
AC110296.1	ExN9_L23	0.703822	8.56169	18.0615	2.14e-05	0.0284916	0.0737297	Case_vs_Control	33	0	0	TRUE	0
PDE5A	ExN9_L23	0.839131	8.78408	26.835	2.22e-07	0.00296316	0.00472707	Case_vs_Control	33	0	0	TRUE	0
AC091885.2	ExN9_L23	0.857671	7.58182	21.6335	3.3e-06	0.00799398	0.0258732	Case_vs_Control	33	0	0	TRUE	0
AC008696.2	ExN9_L23	0.831492	8.62366	23.7648	1.09e-06	0.00483391	0.0131376	Case_vs_Control	33	0	0	TRUE	1
HLA-DQB1	ExN9_L23	-2.37712	3.82443	20.8569	1.19e-05	0.0196947	0.0547514	Case_vs_Control	6	0	0	TRUE	6
AC069294.1	ExN9_L23	-2.26732	3.80519	21.5038	1.26e-05	0.0196947	0.0565	Case_vs_Control	5	0	0	TRUE	5
LINC00513	ExN9_L23	0.827928	8.82438	25.4894	4.45e-07	0.00296316	0.00716711	Case_vs_Control	33	0	0	TRUE	0
RPL7	ExN9_L23	0.856878	7.94598	21.2615	4.01e-06	0.00889678	0.0289461	Case_vs_Control	32	0	0	TRUE	1
LINC01515	ExN9_L23	3.80067	4.30375	23.9451	9.91e-07	0.00483391	0.012455	Case_vs_Control	9	0	0	TRUE	9
USH1C	ExN9_L23	1.42694	3.80482	17.588	3.89e-05	0.0414192	0.0963432	Case_vs_Control	3	0	0	TRUE	3
AP002370.2	ExN9_L23	0.852827	7.2747	19.6203	9.45e-06	0.016778	0.0488034	Case_vs_Control	33	0	0	TRUE	0
GAPDH	ExN9_L23	-0.849885	7.35452	22.3611	2.26e-06	0.00668763	0.020314	Case_vs_Control	33	0	0	TRUE	1
PCDH9-AS2	ExN9_L23	0.693278	8.97375	18.5781	1.63e-05	0.0228682	0.0667756	Case_vs_Control	33	0	0	TRUE	0
ANKRD10	ExN9_L23	0.843487	7.14681	18.6886	1.54e-05	0.0227791	0.064438	Case_vs_Control	32	0	0	TRUE	0
AC137932.3	ExN9_L23	2.52987	4.65466	21.7203	3.16e-06	0.00799398	0.0256039	Case_vs_Control	22	0	0	TRUE	0
ALOX12B	ExN9_L23	-2.89259	3.90578	19.6846	2.49e-05	0.0315411	0.0797462	Case_vs_Control	8	0	0	TRUE	8
TOM1L1	ExN9_L23	0.779865	7.37274	17.5983	2.73e-05	0.0330395	0.0836886	Case_vs_Control	33	0	0	TRUE	0
LINC02080	ExN9_L23	2.87786	3.88368	21.1592	8.31e-06	0.0161881	0.0456214	Case_vs_Control	5	0	0	TRUE	5
AC009835.1	ExN9_L23	1.23863	6.4011	26.7439	2.32e-07	0.00296316	0.00484275	Case_vs_Control	29	0	0	TRUE	1
TUBB4A	ExN9_L23	-1.27343	5.86246	22.7284	1.87e-06	0.00621447	0.0180157	Case_vs_Control	32	0	0	TRUE	1
RAB3A	ExN9_L23	-1.12339	6.20225	23.0505	1.58e-06	0.00600648	0.0166372	Case_vs_Control	31	0	0	TRUE	0
EEF1A2	ExN9_L23	-1.15813	6.22626	25.7476	3.89e-07	0.00296316	0.00660996	Case_vs_Control	33	0	0	TRUE	1
TIMP3	ExN9_L23	0.795954	7.21393	17.0771	3.59e-05	0.0398428	0.0940532	Case_vs_Control	33	0	0	TRUE	0
OGT	ExN9_L23	0.714952	7.92538	17.1264	3.5e-05	0.0398428	0.0927012	Case_vs_Control	33	0	0	TRUE	0
SSU72	ExN10_L46	-0.850875	6.37972	12.932	0.000353202	0.0424638	0.23851	Case_vs_Control	30	0	1	TRUE	0
CLSTN1	ExN10_L46	-0.685855	8.60361	18.5315	1.99e-05	0.00670911	0.0724964	Case_vs_Control	32	0	1	TRUE	0
CAMK2N1	ExN10_L46	-0.727979	8.98204	21.4192	4.65e-06	0.00238425	0.0312306	Case_vs_Control	32	0	1	TRUE	0
PINK1	ExN10_L46	-1.17088	6.01158	20.2729	8.26e-06	0.00378995	0.0456214	Case_vs_Control	28	0	1	TRUE	0
STMN1	ExN10_L46	-0.708346	9.22671	18.7221	1.81e-05	0.00629978	0.0700457	Case_vs_Control	32	0	1	TRUE	0
HPCA	ExN10_L46	-1.2253	7.27163	33.213	1.4e-08	3.74e-05	0.00080363	Case_vs_Control	32	0	1	TRUE	3
NCDN	ExN10_L46	-0.82242	7.72796	19.5322	1.2e-05	0.0046918	0.0547514	Case_vs_Control	32	0	1	TRUE	1
PRDX1	ExN10_L46	-1.10427	5.83251	15.2529	0.000106176	0.0208371	0.156287	Case_vs_Control	29	0	1	TRUE	0
UQCRH	ExN10_L46	-0.708131	7.58197	12.546	0.000432045	0.0485953	0.252475	Case_vs_Control	31	0	1	TRUE	0
CADM3	ExN10_L46	-0.719008	7.33647	14.4105	0.000163951	0.0278717	0.183835	Case_vs_Control	32	0	1	TRUE	0
PEA15	ExN10_L46	-1.07197	6.26806	17.4688	3.42e-05	0.00939886	0.0915914	Case_vs_Control	31	0	1	TRUE	0
RGS4	ExN10_L46	-0.809461	8.2897	21.6272	4.19e-06	0.00227982	0.0295249	Case_vs_Control	32	0	1	TRUE	0
ATP1B1	ExN10_L46	-0.754483	9.3166	23.3341	1.78e-06	0.00136095	0.0175979	Case_vs_Control	32	0	1	TRUE	0
GLUL	ExN10_L46	-1.52534	4.9403	12.916	0.00035622	0.0426053	0.239665	Case_vs_Control	24	0	1	TRUE	0
AL512306.3	ExN10_L46	2.91852	4.04036	12.6302	0.000413504	0.0473666	0.249963	Case_vs_Control	13	0	1	TRUE	13
NUCKS1	ExN10_L46	-0.789539	8.10977	21.7128	4.01e-06	0.00224133	0.0289461	Case_vs_Control	32	0	1	TRUE	0
YOD1	ExN10_L46	-1.42174	4.83623	13.7814	0.000227078	0.0325845	0.205453	Case_vs_Control	25	0	1	TRUE	0
C1orf115	ExN10_L46	-0.751985	7.04348	13.5223	0.000259776	0.0352687	0.21539	Case_vs_Control	32	0	1	TRUE	1
H3F3A	ExN10_L46	-0.858174	6.66035	14.3678	0.000167603	0.0279583	0.184035	Case_vs_Control	30	0	1	TRUE	0
ARF1	ExN10_L46	-0.926925	6.90254	19.3969	1.28e-05	0.00483032	0.0569243	Case_vs_Control	32	0	1	TRUE	0
RNF187	ExN10_L46	-1.0387	6.47462	18.5117	2.01e-05	0.00670911	0.0724964	Case_vs_Control	32	0	1	TRUE	0
KCNF1	ExN10_L46	-1.09491	5.51581	12.9416	0.000351434	0.0424424	0.238146	Case_vs_Control	29	0	1	TRUE	0
VSNL1	ExN10_L46	-0.611823	9.10256	14.2108	0.00018179	0.0294059	0.187898	Case_vs_Control	32	0	1	TRUE	1
SNX17	ExN10_L46	-1.43428	5.20339	17.3431	3.64e-05	0.00981812	0.0945448	Case_vs_Control	27	0	1	TRUE	1
PPP1CB	ExN10_L46	-0.70786	7.36995	14.1527	0.000187338	0.0295861	0.190671	Case_vs_Control	32	0	1	TRUE	0
CALM2	ExN10_L46	-0.595729	10.1948	14.6463	0.000145151	0.0258792	0.176604	Case_vs_Control	32	0	1	TRUE	0
AC009975.1	ExN10_L46	1.3033	5.77402	17.8158	2.86e-05	0.0083061	0.0846949	Case_vs_Control	29	0	1	TRUE	3
FSHR	ExN10_L46	1.66632	5.34884	18.044	2.55e-05	0.00782178	0.0803463	Case_vs_Control	23	0	1	TRUE	1
MDH1	ExN10_L46	-0.736338	7.46684	14.5359	0.000153666	0.0264602	0.179903	Case_vs_Control	32	0	1	TRUE	0
ANTXR1	ExN10_L46	1.25088	5.52587	14.1593	0.000186699	0.0295861	0.190353	Case_vs_Control	28	0	1	TRUE	0
AC092431.1	ExN10_L46	1.83941	3.56134	15.3485	0.000186778	0.0295861	0.190353	Case_vs_Control	5	0	1	TRUE	5
DCTN1	ExN10_L46	-0.896104	6.41525	15.345	0.000101266	0.0201701	0.153494	Case_vs_Control	32	0	1	TRUE	0
AC073091.3	ExN10_L46	0.598905	8.54794	13.6063	0.000248681	0.0345693	0.212757	Case_vs_Control	32	0	1	TRUE	0
TGOLN2	ExN10_L46	-0.837169	6.46977	14.5902	0.000149414	0.0262358	0.177334	Case_vs_Control	32	0	1	TRUE	0
TBR1	ExN10_L46	-0.829718	7.26001	18.1013	2.48e-05	0.00773468	0.0797462	Case_vs_Control	32	0	1	TRUE	0
LINC00607	ExN10_L46	-1.81657	3.5406	13.9411	0.000319949	0.0402803	0.232207	Case_vs_Control	5	0	1	TRUE	5
TUBA4A	ExN10_L46	-0.999997	6.52521	19.308	1.34e-05	0.004982	0.0586882	Case_vs_Control	32	0	1	TRUE	0
SCG2	ExN10_L46	-1.00122	6.55994	19.1796	1.43e-05	0.00517246	0.0606043	Case_vs_Control	30	0	1	TRUE	0
NCL	ExN10_L46	-1.01018	5.60134	12.5364	0.000434208	0.0485953	0.252813	Case_vs_Control	29	0	1	TRUE	0
PTMA	ExN10_L46	-0.906711	8.34467	28.117	1.68e-07	0.000248958	0.00394791	Case_vs_Control	32	0	1	TRUE	0
SATB1	ExN10_L46	-0.653343	7.88857	13.5341	0.000258184	0.0352687	0.21472	Case_vs_Control	32	0	1	TRUE	0
CCK	ExN10_L46	-0.703325	9.18517	18.5494	1.97e-05	0.00670911	0.0724964	Case_vs_Control	32	0	1	TRUE	0
TKT	ExN10_L46	-1.4707	5.5909	23.8122	1.41e-06	0.00121125	0.0151779	Case_vs_Control	30	0	1	TRUE	0
TAFA1	ExN10_L46	0.734743	7.34659	14.0962	0.000192895	0.0299324	0.193959	Case_vs_Control	32	0	1	TRUE	0
ARL6IP5	ExN10_L46	-0.805478	6.84884	13.7178	0.000234702	0.0333203	0.207608	Case_vs_Control	31	0	1	TRUE	0
H1FX	ExN10_L46	-1.23636	5.79897	18.7114	1.82e-05	0.00629978	0.0700457	Case_vs_Control	29	0	1	TRUE	1
P2RY14	ExN10_L46	0.690571	7.47367	13.035	0.000334742	0.0410237	0.233204	Case_vs_Control	32	0	1	TRUE	0
EIF4A2	ExN10_L46	-0.614824	8.82442	14.0354	0.000199061	0.030309	0.196621	Case_vs_Control	32	0	1	TRUE	0
LRPAP1	ExN10_L46	-1.02329	5.99465	15.1816	0.000110146	0.0213028	0.158344	Case_vs_Control	28	0	1	TRUE	0
SPARCL1	ExN10_L46	-0.582334	9.19349	13.5182	0.00026032	0.0352687	0.215452	Case_vs_Control	32	0	1	TRUE	0
AC008780.2	ExN10_L46	2.91196	3.6291	14.8292	0.000266468	0.0357389	0.216893	Case_vs_Control	8	0	1	TRUE	8
PLK2	ExN10_L46	-0.998677	6.73423	21.4834	4.5e-06	0.00235404	0.0309643	Case_vs_Control	31	0	1	TRUE	0
VDAC1	ExN10_L46	-0.811354	6.93267	15.7717	8.13e-05	0.0172279	0.138887	Case_vs_Control	32	0	1	TRUE	0
ANXA6	ExN10_L46	-0.992111	6.18879	17.2759	3.77e-05	0.0100232	0.0952946	Case_vs_Control	32	0	1	TRUE	0
SNCB	ExN10_L46	-1.02891	8.01366	29.9055	7e-08	0.000143657	0.00237651	Case_vs_Control	32	0	1	TRUE	2
TUBB2A	ExN10_L46	-1.29696	7.12026	35.9949	3.67e-09	1.63e-05	0.000280158	Case_vs_Control	32	0	1	TRUE	0
SMIM13	ExN10_L46	-0.854305	6.41727	13.9601	0.000206983	0.0305457	0.1998	Case_vs_Control	32	0	1	TRUE	0
HIST1H4C	ExN10_L46	-2.40229	3.9842	13.702	0.000236624	0.0334153	0.207887	Case_vs_Control	15	0	1	TRUE	15
TUBB	ExN10_L46	-1.60381	6.44725	41.3851	2.8e-10	1.87e-06	3.66e-05	Case_vs_Control	31	0	1	TRUE	0
ATP6V1G2	ExN10_L46	-0.95273	7.17841	20.2451	8.38e-06	0.00378995	0.0456214	Case_vs_Control	32	0	1	TRUE	0
HSPA1A	ExN10_L46	-1.66223	5.18311	21.8018	3.84e-06	0.00223185	0.0286782	Case_vs_Control	28	0	1	TRUE	0
HLA-DRB1	ExN10_L46	-2.52388	3.89061	13.4148	0.000274749	0.0364828	0.219472	Case_vs_Control	11	0	1	TRUE	11
YIPF3	ExN10_L46	-1.32702	5.27239	15.5531	9.1e-05	0.0186613	0.146132	Case_vs_Control	25	0	1	TRUE	0
HSP90AB1	ExN10_L46	-0.687964	8.28448	15.7395	8.27e-05	0.0173772	0.140418	Case_vs_Control	32	0	1	TRUE	0
MARCKS	ExN10_L46	-0.676558	7.78055	13.9559	0.000207437	0.0305457	0.200027	Case_vs_Control	32	0	1	TRUE	0
TSPYL4	ExN10_L46	-1.15745	6.25819	19.8097	1.04e-05	0.00441996	0.0511625	Case_vs_Control	30	0	1	TRUE	1
TSPYL1	ExN10_L46	-0.808335	8.16655	21.3154	4.89e-06	0.00246423	0.0320525	Case_vs_Control	32	0	1	TRUE	0
SERINC1	ExN10_L46	-0.755045	7.77918	16.8844	4.6e-05	0.0115864	0.105494	Case_vs_Control	32	0	1	TRUE	0
IPCEF1	ExN10_L46	-0.695755	8.0695	16.8874	4.59e-05	0.0115864	0.105494	Case_vs_Control	31	0	1	TRUE	0
PRKAR1B	ExN10_L46	-0.715942	7.48413	14.7635	0.000136632	0.0250879	0.171929	Case_vs_Control	31	0	1	TRUE	0
ACTB	ExN10_L46	-1.08741	8.80395	42.5876	1.58e-10	1.41e-06	2.9e-05	Case_vs_Control	32	0	1	TRUE	1
RAC1	ExN10_L46	-0.743281	7.18931	13.9936	0.000203422	0.0303539	0.198386	Case_vs_Control	31	0	1	TRUE	0
AC010991.1	ExN10_L46	2.79524	3.49764	21.3173	5.8e-05	0.0134874	0.118372	Case_vs_Control	4	0	1	TRUE	4
NDUFA4	ExN10_L46	-0.853769	7.65427	18.3829	2.15e-05	0.00698724	0.0737297	Case_vs_Control	32	0	1	TRUE	1
THSD7A	ExN10_L46	-1.40494	6.11203	29.328	9.28e-08	0.000165089	0.002715	Case_vs_Control	31	0	1	TRUE	2
CYCS	ExN10_L46	-0.913025	6.60966	14.742	0.000138149	0.0250879	0.172631	Case_vs_Control	28	0	1	TRUE	0
MTURN	ExN10_L46	-0.74405	7.51139	16.4017	5.89e-05	0.0134874	0.119214	Case_vs_Control	32	0	1	TRUE	0
NEUROD6	ExN10_L46	-0.773786	7.04158	14.7186	0.000139829	0.0252165	0.173515	Case_vs_Control	32	0	1	TRUE	0
PPIA	ExN10_L46	-0.725302	7.79135	13.8377	0.000220548	0.0318185	0.204224	Case_vs_Control	32	0	1	TRUE	2
CHCHD2	ExN10_L46	-0.905166	6.28897	13.0701	0.000328665	0.0408003	0.233204	Case_vs_Control	29	0	1	TRUE	0
EIF4H	ExN10_L46	-1.15134	5.8289	16.9247	4.51e-05	0.0115864	0.104564	Case_vs_Control	28	0	1	TRUE	0
YWHAG	ExN10_L46	-0.709705	8.48236	17.8251	2.85e-05	0.0083061	0.0845949	Case_vs_Control	32	0	1	TRUE	0
SEMA3E	ExN10_L46	-1.18426	5.34046	12.8113	0.000376151	0.0438668	0.244801	Case_vs_Control	27	0	1	TRUE	0
TMEM130	ExN10_L46	-0.734702	7.09405	14.158	0.000186819	0.0295861	0.190353	Case_vs_Control	32	0	1	TRUE	0
VGF	ExN10_L46	-0.778318	6.84098	13.1377	0.000317296	0.0401357	0.232207	Case_vs_Control	32	0	1	TRUE	1
LRRC61	ExN10_L46	-2.76405	3.7788	16.2549	6.35e-05	0.0143023	0.123626	Case_vs_Control	8	0	1	TRUE	8
AC246817.1	ExN10_L46	1.0598	6.54971	20.0639	9.18e-06	0.00408295	0.047824	Case_vs_Control	32	0	1	TRUE	0
AC027251.1	ExN10_L46	-2.73729	3.64866	14.5406	0.000277561	0.0364932	0.219832	Case_vs_Control	7	0	1	TRUE	7
PHYHIP	ExN10_L46	-0.989327	7.93082	29.5525	8.31e-08	0.000158495	0.00261828	Case_vs_Control	32	0	1	TRUE	1
PNMA2	ExN10_L46	-0.68738	7.57811	14.0277	0.000199865	0.030309	0.196621	Case_vs_Control	32	0	1	TRUE	0
CLU	ExN10_L46	-0.958241	8.11666	27.8952	1.87e-07	0.000262984	0.00429198	Case_vs_Control	32	0	1	TRUE	1
OPRK1	ExN10_L46	-2.07938	3.55923	13.6081	0.000315202	0.0400607	0.231054	Case_vs_Control	5	0	1	TRUE	5
STMN2	ExN10_L46	-0.868648	7.83282	22.9592	2.15e-06	0.00159488	0.0199264	Case_vs_Control	32	0	1	TRUE	1
BAALC-AS2	ExN10_L46	-2.55498	3.84674	13.185	0.000309949	0.0395816	0.229465	Case_vs_Control	9	0	1	TRUE	9
GRINA	ExN10_L46	-0.848627	6.77967	15.6393	8.7e-05	0.0181512	0.143604	Case_vs_Control	31	0	1	TRUE	1
OLFM1	ExN10_L46	-0.675705	8.76369	17.8602	2.8e-05	0.00830124	0.0844395	Case_vs_Control	32	0	1	TRUE	1
TUBB4B	ExN10_L46	-1.24495	6.1415	21.839	3.76e-06	0.00223185	0.0285293	Case_vs_Control	30	0	1	TRUE	0
PSAP	ExN10_L46	-0.834695	8.01618	22.147	3.23e-06	0.00211564	0.0257271	Case_vs_Control	32	0	1	TRUE	0
SPOCK2	ExN10_L46	-0.789987	6.92068	14.5599	0.000151772	0.0263039	0.178207	Case_vs_Control	32	0	1	TRUE	0
ACTR1A	ExN10_L46	-1.01393	5.90286	14.8674	0.000129497	0.02434	0.167257	Case_vs_Control	30	0	1	TRUE	1
CEND1	ExN10_L46	-0.969554	7.20999	24.1453	1.19e-06	0.00106074	0.0136975	Case_vs_Control	32	0	1	TRUE	0
CTSD	ExN10_L46	-0.990807	6.41311	17.8606	2.8e-05	0.00830124	0.0844395	Case_vs_Control	32	0	1	TRUE	0
CD81	ExN10_L46	-0.967318	5.8323	12.5687	0.000426959	0.0482861	0.252142	Case_vs_Control	31	0	1	TRUE	0
EIF4G2	ExN10_L46	-0.735344	7.06935	12.9657	0.000347036	0.0421018	0.236584	Case_vs_Control	32	0	1	TRUE	0
CD59	ExN10_L46	-1.09377	5.76804	14.8438	0.000131085	0.0244661	0.167354	Case_vs_Control	31	0	1	TRUE	0
C1QTNF4	ExN10_L46	-1.18921	5.73186	16.5229	5.54e-05	0.013309	0.115097	Case_vs_Control	30	0	1	TRUE	0
BSCL2	ExN10_L46	-0.792506	7.23392	16.2462	6.38e-05	0.0143023	0.123631	Case_vs_Control	31	0	1	TRUE	0
GNG3	ExN10_L46	-0.898292	6.73876	14.9393	0.000124789	0.0237901	0.165847	Case_vs_Control	30	0	1	TRUE	0
HNRNPUL2	ExN10_L46	-0.890763	6.07287	12.7586	0.000386636	0.0446723	0.245878	Case_vs_Control	29	0	1	TRUE	0
SLC22A6	ExN10_L46	0.802742	6.79022	12.8663	0.00036551	0.0429873	0.242869	Case_vs_Control	31	0	1	TRUE	0
CFL1	ExN10_L46	-0.909938	7.77926	23.3813	1.74e-06	0.00136095	0.0173755	Case_vs_Control	32	0	1	TRUE	3
B4GAT1	ExN10_L46	-0.862059	6.5628	14.6295	0.000146413	0.0258792	0.176604	Case_vs_Control	32	0	1	TRUE	0
NDUFC2	ExN10_L46	-0.926166	6.23164	13.655	0.000242471	0.0340608	0.210163	Case_vs_Control	30	0	1	TRUE	0
FXYD6	ExN10_L46	-0.709623	8.5989	19.5656	1.18e-05	0.0046918	0.0547514	Case_vs_Control	32	0	1	TRUE	0
THY1	ExN10_L46	-0.924639	7.91441	26.9735	2.95e-07	0.000357302	0.00574638	Case_vs_Control	32	0	1	TRUE	0
NRGN	ExN10_L46	-0.741576	9.6574	24.2389	1.14e-06	0.00104747	0.0135545	Case_vs_Control	32	0	1	TRUE	1
KIRREL3	ExN10_L46	0.73627	8.1705	18.11	2.47e-05	0.00773468	0.0797462	Case_vs_Control	32	0	1	TRUE	0
GAPDH	ExN10_L46	-1.45804	8.34031	69.7801	5.83e-16	1.55e-11	5.34e-10	Case_vs_Control	32	0	1	TRUE	2
PTMS	ExN10_L46	-0.923757	6.74252	17.7237	3e-05	0.00861069	0.0860677	Case_vs_Control	32	0	1	TRUE	0
TPI1	ExN10_L46	-0.918235	7.17214	20.388	7.8e-06	0.00365077	0.0446862	Case_vs_Control	32	0	1	TRUE	0
ENO2	ExN10_L46	-0.806175	8.61512	23.3838	1.74e-06	0.00136095	0.0173755	Case_vs_Control	32	0	1	TRUE	0
LDHB	ExN10_L46	-1.03918	6.40107	17.3548	3.62e-05	0.00981812	0.0945448	Case_vs_Control	30	0	1	TRUE	0
ARF3	ExN10_L46	-0.808385	7.00772	15.5477	9.12e-05	0.0186613	0.14628	Case_vs_Control	31	0	1	TRUE	0
TUBA1B	ExN10_L46	-0.97868	8.69316	32.26	2.22e-08	5.4e-05	0.00107388	Case_vs_Control	32	0	1	TRUE	1
TUBA1A	ExN10_L46	-1.27752	6.92266	34.6387	7.04e-09	2.09e-05	0.000430531	Case_vs_Control	30	0	1	TRUE	0
FAIM2	ExN10_L46	-1.05482	8.24938	38.4404	1.14e-09	6.06e-06	0.000104165	Case_vs_Control	32	0	1	TRUE	0
ATP5MC2	ExN10_L46	-0.790582	6.67872	12.9942	0.000341928	0.0416715	0.235227	Case_vs_Control	31	0	1	TRUE	0
ATP5F1B	ExN10_L46	-0.810881	6.66435	12.8101	0.000376377	0.0438668	0.244801	Case_vs_Control	31	0	1	TRUE	0
AC069437.1	ExN10_L46	0.735961	7.5248	14.0336	0.000199249	0.030309	0.196621	Case_vs_Control	32	0	1	TRUE	0
NUAK1	ExN10_L46	-0.639123	8.61577	16.3939	5.91e-05	0.0134874	0.119424	Case_vs_Control	32	0	1	TRUE	0
PEBP1	ExN10_L46	-0.969996	8.22395	29.102	1.04e-07	0.000172856	0.002715	Case_vs_Control	32	0	1	TRUE	1
DYNLL1	ExN10_L46	-0.758823	8.3302	18.0888	2.49e-05	0.00773468	0.0797462	Case_vs_Control	32	0	1	TRUE	0
UBC	ExN10_L46	-1.09364	6.93871	25.5618	5.91e-07	0.000630915	0.0091853	Case_vs_Control	31	0	1	TRUE	0
SAP18	ExN10_L46	-1.00393	6.11832	14.1138	0.000191143	0.0298339	0.192831	Case_vs_Control	31	0	1	TRUE	1
AL359208.1	ExN10_L46	2.1354	3.54346	14.6692	0.000357572	0.0426053	0.239859	Case_vs_Control	4	0	1	TRUE	4
LINC02306	ExN10_L46	0.705728	7.77997	13.6357	0.000244913	0.0342238	0.21049	Case_vs_Control	32	0	1	TRUE	0
PNMA1	ExN10_L46	-1.05963	6.01042	16.4214	5.83e-05	0.0134874	0.118389	Case_vs_Control	30	0	1	TRUE	0
IRF2BPL	ExN10_L46	-1.34683	5.65789	19.9712	9.62e-06	0.00414018	0.0488034	Case_vs_Control	27	0	1	TRUE	0
AHSA1	ExN10_L46	-1.15119	5.50897	13.3062	0.000290653	0.0378358	0.2244	Case_vs_Control	29	0	1	TRUE	0
CALM1	ExN10_L46	-0.580727	9.63068	13.9107	0.000212354	0.0308029	0.200412	Case_vs_Control	32	0	1	TRUE	1
DDX24	ExN10_L46	-0.762847	7.01833	14.3698	0.000167435	0.0279583	0.184035	Case_vs_Control	31	0	1	TRUE	0
HSP90AA1	ExN10_L46	-0.981201	8.55225	30.6528	4.86e-08	0.000108098	0.00193778	Case_vs_Control	32	0	1	TRUE	1
CKB	ExN10_L46	-0.983781	8.42907	35.4105	4.86e-09	1.85e-05	0.000342527	Case_vs_Control	32	0	1	TRUE	0
KLC1	ExN10_L46	-0.630038	7.92348	13.098	0.000323923	0.0405892	0.23316	Case_vs_Control	32	0	1	TRUE	0
SCG5	ExN10_L46	-0.791446	7.36239	16.9015	4.56e-05	0.0115864	0.105103	Case_vs_Control	32	0	1	TRUE	0
ARPP19	ExN10_L46	-0.664454	8.87864	15.5109	9.3e-05	0.0188009	0.147268	Case_vs_Control	32	0	1	TRUE	0
AC103740.1	ExN10_L46	4.13802	3.61976	27.7757	7.5e-07	0.000741841	0.0109237	Case_vs_Control	6	0	1	TRUE	6
PKM	ExN10_L46	-1.06653	7.96672	34.7566	6.65e-09	2.09e-05	0.000430531	Case_vs_Control	32	0	1	TRUE	0
FBXL16	ExN10_L46	-0.966552	6.35577	16.4836	5.65e-05	0.0133389	0.116378	Case_vs_Control	31	0	1	TRUE	0
ATP6V0C	ExN10_L46	-0.862742	8.40105	25.7724	5.33e-07	0.000592249	0.00842019	Case_vs_Control	32	0	1	TRUE	1
ARL6IP1	ExN10_L46	-0.802664	8.34986	22.0682	3.36e-06	0.00213299	0.026085	Case_vs_Control	32	0	1	TRUE	0
PRRT2	ExN10_L46	-1.03327	6.16269	16.753	4.92e-05	0.0121607	0.108473	Case_vs_Control	29	0	1	TRUE	0
YPEL3	ExN10_L46	-0.757193	7.39913	16.1616	6.66e-05	0.0145682	0.126554	Case_vs_Control	32	0	1	TRUE	1
STX1B	ExN10_L46	-0.745475	6.79343	12.8926	0.000360526	0.0427664	0.241147	Case_vs_Control	32	0	1	TRUE	0
GNAO1	ExN10_L46	-0.716959	7.34534	14.6324	0.000146196	0.0258792	0.176604	Case_vs_Control	32	0	1	TRUE	0
NDRG4	ExN10_L46	-0.584565	8.56901	13.206	0.000306216	0.0392928	0.228574	Case_vs_Control	32	0	1	TRUE	1
TUBB3	ExN10_L46	-1.12771	6.47763	22.8708	2.25e-06	0.00162172	0.020314	Case_vs_Control	31	0	1	TRUE	0
EIF5A	ExN10_L46	-1.2776	5.97506	22.1327	3.25e-06	0.00211564	0.0257271	Case_vs_Control	29	0	1	TRUE	1
EIF4A1	ExN10_L46	-0.899176	6.27849	14.3147	0.000172276	0.028383	0.186167	Case_vs_Control	31	0	1	TRUE	0
VAMP2	ExN10_L46	-0.731717	8.94776	19.999	9.48e-06	0.00414018	0.0488034	Case_vs_Control	32	0	1	TRUE	0
UBB	ExN10_L46	-1.0321	6.64403	19.2284	1.4e-05	0.00511541	0.0597728	Case_vs_Control	32	0	1	TRUE	0
RASD1	ExN10_L46	-1.30374	5.43368	13.9922	0.000203572	0.0303539	0.198386	Case_vs_Control	29	0	1	TRUE	0
ALDOC	ExN10_L46	-1.40339	6.21953	26.1339	4.45e-07	0.00051696	0.00716711	Case_vs_Control	29	0	1	TRUE	2
PIP4K2B	ExN10_L46	-0.886773	6.30194	13.3201	0.00028857	0.0377545	0.223502	Case_vs_Control	32	0	1	TRUE	0
HEXIM1	ExN10_L46	-1.14319	5.49179	14.1258	0.000189962	0.029824	0.192274	Case_vs_Control	29	0	1	TRUE	0
NSF	ExN10_L46	-0.778953	7.98885	19.5627	1.18e-05	0.0046918	0.0547514	Case_vs_Control	32	0	1	TRUE	0
NFE2L1	ExN10_L46	-0.863374	6.40952	13.0543	0.000331387	0.0409477	0.233204	Case_vs_Control	31	0	1	TRUE	0
DYNLL2	ExN10_L46	-0.918503	7.02409	19.5076	1.22e-05	0.0046918	0.0551619	Case_vs_Control	32	0	1	TRUE	1
WBP2	ExN10_L46	-1.03236	6.56887	18.9632	1.6e-05	0.00569378	0.0657947	Case_vs_Control	31	0	1	TRUE	0
ACTG1	ExN10_L46	-0.945379	7.62909	24.8266	8.5e-07	0.000810553	0.0113678	Case_vs_Control	32	0	1	TRUE	0
BSG	ExN10_L46	-0.84757	6.98962	16.527	5.52e-05	0.013309	0.115097	Case_vs_Control	31	0	1	TRUE	0
GPX4	ExN10_L46	-0.775449	7.32903	14.7417	0.000138176	0.0250879	0.172631	Case_vs_Control	31	0	1	TRUE	0
ATP5F1D	ExN10_L46	-1.05724	6.57423	20.6971	6.67e-06	0.00323888	0.0408037	Case_vs_Control	30	0	1	TRUE	1
UQCR11	ExN10_L46	-0.804446	7.06471	13.948	0.000208292	0.0305457	0.20012	Case_vs_Control	31	0	1	TRUE	0
DIRAS1	ExN10_L46	-0.96672	6.4506	17.2632	3.79e-05	0.0100232	0.0952946	Case_vs_Control	32	0	1	TRUE	0
TLE5	ExN10_L46	-0.956527	7.03666	22.6554	2.5e-06	0.00171308	0.0220721	Case_vs_Control	32	0	1	TRUE	1
NDUFA11	ExN10_L46	-0.959555	5.93186	13.033	0.000335075	0.0410237	0.233204	Case_vs_Control	28	0	1	TRUE	0
GTF2F1	ExN10_L46	-1.51086	4.8919	15.048	0.000117994	0.0226565	0.160539	Case_vs_Control	26	0	1	TRUE	0
TUBB4A	ExN10_L46	-1.81817	6.39335	51.1292	2.88e-12	3.85e-08	1.32e-06	Case_vs_Control	31	0	1	TRUE	2
ZNF358	ExN10_L46	-1.58363	4.83087	14.5734	0.000150718	0.0262919	0.177651	Case_vs_Control	25	0	1	TRUE	0
TRAPPC5	ExN10_L46	-1.06721	5.92279	15.5403	9.16e-05	0.0186613	0.146586	Case_vs_Control	30	0	1	TRUE	0
AC114271.1	ExN10_L46	-2.28872	3.60107	14.3289	0.000211384	0.0308029	0.200412	Case_vs_Control	6	0	1	TRUE	6
PRDX2	ExN10_L46	-0.963449	6.52894	16.8535	4.67e-05	0.0116608	0.106112	Case_vs_Control	29	0	1	TRUE	0
CALR	ExN10_L46	-1.1077	5.76512	15.2151	0.000108263	0.0210915	0.158017	Case_vs_Control	28	0	1	TRUE	0
ABHD8	ExN10_L46	-0.954714	5.85447	13.0834	0.000326397	0.0407082	0.233204	Case_vs_Control	28	0	1	TRUE	0
RAB3A	ExN10_L46	-1.13558	7.22061	27.3252	2.48e-07	0.000314845	0.00501661	Case_vs_Control	31	0	1	TRUE	0
FXYD7	ExN10_L46	-0.856398	7.57836	21.7958	3.85e-06	0.00223185	0.0286782	Case_vs_Control	32	0	1	TRUE	1
COX6B1	ExN10_L46	-0.880337	7.14074	17.5097	3.35e-05	0.00930097	0.0903565	Case_vs_Control	32	0	1	TRUE	0
APLP1	ExN10_L46	-1.04036	7.23277	27.5682	2.2e-07	0.000293358	0.00472707	Case_vs_Control	32	0	1	TRUE	1
TBCB	ExN10_L46	-1.07799	6.03123	16.0777	6.95e-05	0.015085	0.129537	Case_vs_Control	29	0	1	TRUE	0
CAPNS1	ExN10_L46	-1.22632	5.58537	16.0402	7.09e-05	0.0152537	0.131155	Case_vs_Control	30	0	1	TRUE	0
SPINT2	ExN10_L46	-1.21565	6.06538	21.4852	4.49e-06	0.00235404	0.0309643	Case_vs_Control	30	0	1	TRUE	0
ATP1A3	ExN10_L46	-0.843521	6.98548	16.1922	6.56e-05	0.0145682	0.125522	Case_vs_Control	31	0	1	TRUE	2
ZNF221	ExN10_L46	2.75937	3.57752	15.9485	0.000166994	0.0279583	0.184035	Case_vs_Control	6	0	1	TRUE	6
PNMA8B	ExN10_L46	-1.2509	5.96745	21.7024	4.03e-06	0.00224133	0.0289461	Case_vs_Control	29	0	1	TRUE	1
CALM3	ExN10_L46	-0.89444	8.66958	28.7215	1.25e-07	0.000196002	0.00309415	Case_vs_Control	32	0	1	TRUE	0
AP2S1	ExN10_L46	-1.00791	6.16143	14.0108	0.000201617	0.0303539	0.19753	Case_vs_Control	30	0	1	TRUE	0
TMEM160	ExN10_L46	-0.80937	6.71507	12.5816	0.000424082	0.0481649	0.251461	Case_vs_Control	31	0	1	TRUE	0
SELENOW	ExN10_L46	-0.718064	8.43367	17.9119	2.73e-05	0.00826937	0.0836886	Case_vs_Control	32	0	1	TRUE	0
RPL18	ExN10_L46	-0.825504	6.84837	14.2117	0.000181705	0.0294059	0.187898	Case_vs_Control	32	0	1	TRUE	0
SLC17A7	ExN10_L46	-0.698428	8.79932	19.5924	1.16e-05	0.0046918	0.0547514	Case_vs_Control	32	0	1	TRUE	0
UBE2M	ExN10_L46	-1.03635	5.68681	12.604	0.000419151	0.0478083	0.250948	Case_vs_Control	30	0	1	TRUE	0
MRPS26	ExN10_L46	-1.18585	5.85166	17.5527	3.27e-05	0.00921238	0.0889637	Case_vs_Control	29	0	1	TRUE	0
PRNP	ExN10_L46	-0.727205	8.88213	20.9143	5.98e-06	0.0029578	0.0375875	Case_vs_Control	32	0	1	TRUE	0
NAPB	ExN10_L46	-0.877779	7.66663	22.7066	2.44e-06	0.00171308	0.0217238	Case_vs_Control	32	0	1	TRUE	0
CST3	ExN10_L46	-1.38085	5.01952	13.5736	0.00025299	0.0348056	0.21343	Case_vs_Control	26	0	1	TRUE	0
DYNLRB1	ExN10_L46	-0.950025	6.57499	15.9444	7.44e-05	0.0158934	0.133564	Case_vs_Control	32	0	1	TRUE	3
NORAD	ExN10_L46	-0.615888	8.61946	14.9074	0.000126858	0.0240131	0.166148	Case_vs_Control	32	0	1	TRUE	0
SERINC3	ExN10_L46	-0.710465	7.40642	13.5747	0.0002528	0.0348056	0.21343	Case_vs_Control	30	0	1	TRUE	0
YWHAB	ExN10_L46	-0.684628	7.88006	14.8256	0.000132319	0.0245249	0.167597	Case_vs_Control	32	0	1	TRUE	0
EEF1A2	ExN10_L46	-0.895766	6.87679	17.5491	3.28e-05	0.00921238	0.0889637	Case_vs_Control	31	0	1	TRUE	2
STMN3	ExN10_L46	-0.713132	7.00322	12.7662	0.000385102	0.0446723	0.245754	Case_vs_Control	32	0	1	TRUE	0
SOD1	ExN10_L46	-0.928635	6.82714	16.4863	5.64e-05	0.0133389	0.116378	Case_vs_Control	29	0	1	TRUE	0
CSTB	ExN10_L46	-0.976419	5.95694	12.6856	0.00040166	0.0462082	0.248081	Case_vs_Control	32	0	1	TRUE	0
ATP6V1E1	ExN10_L46	-0.926681	6.30461	13.4338	0.000271993	0.0362975	0.218273	Case_vs_Control	30	0	1	TRUE	1
RTN4R	ExN10_L46	-1.14262	5.94066	18.4378	2.09e-05	0.00687919	0.0733527	Case_vs_Control	30	0	1	TRUE	0
CHCHD10	ExN10_L46	-0.762096	7.0708	14.0837	0.000194147	0.0299525	0.194365	Case_vs_Control	31	0	1	TRUE	0
MIF	ExN10_L46	-0.840989	7.2208	16.7249	4.99e-05	0.0122237	0.10848	Case_vs_Control	32	0	1	TRUE	2
YWHAH	ExN10_L46	-0.734302	8.80967	18.3072	2.23e-05	0.00717315	0.0754836	Case_vs_Control	32	0	1	TRUE	0
CBX6	ExN10_L46	-0.984608	7.11226	23.7273	1.47e-06	0.00122399	0.0156481	Case_vs_Control	30	0	1	TRUE	0
ACO2	ExN10_L46	-0.923889	6.11342	13.7479	0.000231056	0.032978	0.206365	Case_vs_Control	30	0	1	TRUE	0
EIF1AX	ExN10_L46	-0.793135	7.21993	15.32	0.000102573	0.0202791	0.154454	Case_vs_Control	31	0	1	TRUE	0
USP11	ExN10_L46	-0.691587	7.32249	13.4847	0.0002649	0.0357079	0.21672	Case_vs_Control	32	0	1	TRUE	0
SYN1	ExN10_L46	-0.790111	7.02894	14.4821	0.000157993	0.027031	0.182015	Case_vs_Control	32	0	1	TRUE	1
PCSK1N	ExN10_L46	-0.981109	7.64167	25.4315	6.3e-07	0.000647021	0.00963329	Case_vs_Control	32	0	1	TRUE	0
SYP	ExN10_L46	-0.558379	8.75036	12.5323	0.000435155	0.0485953	0.253128	Case_vs_Control	32	0	1	TRUE	0
UBQLN2	ExN10_L46	-0.962381	6.09119	13.2972	0.000292026	0.0378358	0.224661	Case_vs_Control	30	0	1	TRUE	0
NAP1L2	ExN10_L46	-0.828003	6.96409	16.1765	6.61e-05	0.0145682	0.125996	Case_vs_Control	32	0	1	TRUE	0
PGK1	ExN10_L46	-1.05434	6.50788	21.9085	3.64e-06	0.00223185	0.0280163	Case_vs_Control	30	0	1	TRUE	0
NAP1L3	ExN10_L46	-0.818376	6.93173	14.3384	0.000170178	0.0282115	0.185342	Case_vs_Control	29	0	1	TRUE	0
BEX1	ExN10_L46	-0.805976	7.89632	19.4826	1.23e-05	0.0046918	0.0555873	Case_vs_Control	32	0	1	TRUE	0
BEX2	ExN10_L46	-0.708924	7.3591	13.2226	0.000303586	0.0391436	0.227821	Case_vs_Control	32	0	1	TRUE	0
PRPS1	ExN10_L46	-1.75587	5.0708	19.5653	1.18e-05	0.0046918	0.0547514	Case_vs_Control	22	0	1	TRUE	2
RTL8C	ExN10_L46	-0.902766	6.44815	13.3978	0.000277134	0.0364932	0.219832	Case_vs_Control	30	0	1	TRUE	0
AL451048.1	ExN10_L46	2.5805	3.57276	16.4127	0.000177496	0.0290636	0.187522	Case_vs_Control	6	0	1	TRUE	6
IDS	ExN10_L46	-0.53726	9.02597	12.8658	0.000365609	0.0429873	0.242869	Case_vs_Control	32	0	1	TRUE	0
GDI1	ExN10_L46	-0.812417	7.73572	20.4223	7.66e-06	0.00365077	0.0446862	Case_vs_Control	32	0	1	TRUE	0
AC011043.1	ExN10_L46	2.50324	3.9518	17.1206	4.08e-05	0.0106765	0.0983954	Case_vs_Control	14	0	1	TRUE	14
AGTRAP	Ast1	-2.13109	4.8221	15.5248	0.000114991	0.0392164	0.159959	Case_vs_Control	18	0	0	TRUE	1
DHCR24	Ast1	-1.10728	6.32516	15.5207	0.000114825	0.0392164	0.159959	Case_vs_Control	31	0	0	TRUE	0
PLPP3	Ast1	-1.13345	8.79298	18.4278	2.82e-05	0.0197598	0.0845949	Case_vs_Control	30	0	0	TRUE	0
DDAH1	Ast1	-0.996342	8.51143	15.7904	0.000100661	0.0381433	0.153494	Case_vs_Control	31	0	0	TRUE	0
F3	Ast1	-1.46589	8.85166	27.9469	3.43e-07	0.00103309	0.00628669	Case_vs_Control	30	0	0	TRUE	0
S1PR1	Ast1	-1.50573	6.76931	27.4479	4.29e-07	0.00106452	0.00715606	Case_vs_Control	29	0	0	TRUE	0
S100A1	Ast1	-1.08407	7.28551	15.5906	0.000110969	0.0392164	0.158344	Case_vs_Control	31	0	0	TRUE	0
KCNJ10	Ast1	-1.02556	7.79304	15.0865	0.000142008	0.0440273	0.174799	Case_vs_Control	29	0	0	TRUE	1
GLUL	Ast1	-1.52253	10.7589	23.1352	3.08e-06	0.00467026	0.0256039	Case_vs_Control	33	0	0	TRUE	0
GPR37L1	Ast1	-1.93545	8.50781	44.9045	2.32e-10	6.33e-06	3.55e-05	Case_vs_Control	29	0	0	TRUE	2
AGT	Ast1	-1.49632	8.10537	28.9257	2.21e-07	0.000753477	0.00472707	Case_vs_Control	28	0	0	TRUE	0
NID1	Ast1	-1.64375	5.3779	16.3685	7.6e-05	0.0325051	0.134473	Case_vs_Control	22	0	0	TRUE	0
RHOB	Ast1	-0.981065	8.2269	14.8449	0.000159885	0.0464058	0.18262	Case_vs_Control	32	0	0	TRUE	0
SLC1A4	Ast1	-1.07189	7.43767	15.5735	0.000111897	0.0392164	0.158598	Case_vs_Control	32	0	0	TRUE	0
EMX1	Ast1	-3.03517	4.1023	17.0802	0.000130275	0.04179	0.16728	Case_vs_Control	11	0	0	TRUE	11
SERPINE2	Ast1	-1.0808	8.76077	17.672	4.05e-05	0.0217148	0.0983136	Case_vs_Control	32	0	0	TRUE	0
ITM2C	Ast1	-1.18993	8.62015	21.1565	7.75e-06	0.0100654	0.0446862	Case_vs_Control	33	0	0	TRUE	1
HES6	Ast1	-1.39352	6.83652	26.3481	7.06e-07	0.00160546	0.0104443	Case_vs_Control	30	0	0	TRUE	1
BHLHE40	Ast1	-1.23559	6.50557	18.2073	3.13e-05	0.0203112	0.0873183	Case_vs_Control	30	0	0	TRUE	0
SLC6A11	Ast1	-1.078	7.36248	15.4018	0.000121694	0.0404899	0.164103	Case_vs_Control	30	0	0	TRUE	0
CSPG5	Ast1	-0.987411	7.5951	15.4054	0.000121482	0.0404899	0.164068	Case_vs_Control	32	0	0	TRUE	0
DAG1	Ast1	-1.22831	6.7465	18.1127	3.28e-05	0.0203112	0.0889637	Case_vs_Control	27	0	0	TRUE	1
FAM107A	Ast1	-1.07474	7.75577	16.1637	8.39e-05	0.0346971	0.141642	Case_vs_Control	29	0	0	TRUE	0
C3orf49	Ast1	2.45067	4.27604	16.8604	6e-05	0.0268361	0.120391	Case_vs_Control	11	0	0	TRUE	11
P2RY1	Ast1	-1.30212	6.3125	17.7849	3.84e-05	0.0217148	0.0958504	Case_vs_Control	27	0	0	TRUE	0
LINC02069	Ast1	-2.92096	4.22867	16.3331	9.19e-05	0.0360729	0.14682	Case_vs_Control	11	0	0	TRUE	11
BCL6	Ast1	-1.11785	7.36485	17.385	4.65e-05	0.0230613	0.10605	Case_vs_Control	31	0	0	TRUE	1
HES1	Ast1	-1.03558	7.50025	15.8911	9.58e-05	0.0368284	0.14947	Case_vs_Control	31	0	0	TRUE	0
LINC01968	Ast1	-1.59331	3.83291	25.6043	1.85e-05	0.0160828	0.0711037	Case_vs_Control	3	0	0	TRUE	3
TFRC	Ast1	-1.09948	6.69525	15.3114	0.000127199	0.0416563	0.166148	Case_vs_Control	29	0	0	TRUE	0
FGFRL1	Ast1	-1.21837	6.53019	17.4611	4.48e-05	0.0230235	0.104315	Case_vs_Control	30	0	0	TRUE	0
NAT8L	Ast1	-1.00991	9.24326	15.159	0.000137052	0.0429792	0.171929	Case_vs_Control	33	0	0	TRUE	0
WFS1	Ast1	-1.31621	7.21359	23.4379	2.68e-06	0.00429873	0.0232621	Case_vs_Control	30	0	0	TRUE	1
NPY5R	Ast1	2.32841	3.82104	25.92	3.13e-05	0.0203112	0.0873183	Case_vs_Control	4	0	0	TRUE	4
GALNTL6	Ast1	1.14413	7.54295	21.1814	7.66e-06	0.0100654	0.0446862	Case_vs_Control	32	0	0	TRUE	0
LINC02199	Ast1	2.27785	3.86895	21.5221	0.000114897	0.0392164	0.159959	Case_vs_Control	4	0	0	TRUE	4
RANBP3L	Ast1	-1.01714	8.42065	15.5981	0.000110561	0.0392164	0.158344	Case_vs_Control	31	0	0	TRUE	0
TMED7	Ast1	-1.38365	5.9636	17.749	3.9e-05	0.0217148	0.0964627	Case_vs_Control	28	0	0	TRUE	1
TUBB2B	Ast1	-1.32323	7.86565	24.9121	1.36e-06	0.00231785	0.0150182	Case_vs_Control	32	0	0	TRUE	1
ELOVL2	Ast1	-1.0899	6.90151	16.0464	8.89e-05	0.0358213	0.144999	Case_vs_Control	28	0	0	TRUE	0
HSPA1A	Ast1	-1.37558	7.0376	17.5786	4.24e-05	0.0222224	0.0999749	Case_vs_Control	27	0	0	TRUE	2
HSPA1B	Ast1	-1.86648	6.00619	25.106	1.24e-06	0.00226241	0.0140253	Case_vs_Control	24	0	0	TRUE	3
ELOVL5	Ast1	-0.97219	7.39528	14.9967	0.000148402	0.0441451	0.17732	Case_vs_Control	31	0	0	TRUE	0
GJA1	Ast1	-1.75098	9.21589	34.707	1.73e-08	0.000157422	0.000881872	Case_vs_Control	29	0	0	TRUE	0
EZR	Ast1	-1.09847	7.67338	18.0672	3.35e-05	0.0203112	0.0903565	Case_vs_Control	29	0	0	TRUE	0
TRIL	Ast1	-1.71466	6.8017	31.8014	6.16e-08	0.00033632	0.0021739	Case_vs_Control	27	0	0	TRUE	0
AQP1	Ast1	-1.84306	5.89779	14.593	0.00018097	0.0499113	0.187898	Case_vs_Control	22	0	0	TRUE	4
HSPB1	Ast1	-1.10882	7.05642	15.2399	0.000131728	0.04179	0.167484	Case_vs_Control	31	0	0	TRUE	1
HILPDA	Ast1	-2.94253	6.04237	20.3301	1.14e-05	0.0124712	0.0542977	Case_vs_Control	17	0	0	TRUE	2
PTN	Ast1	-1.09621	9.08464	17.1043	5.32e-05	0.0244424	0.112866	Case_vs_Control	32	0	0	TRUE	0
LY96	Ast1	-2.32188	3.85586	19.9328	7.69e-05	0.0325051	0.135669	Case_vs_Control	4	0	0	TRUE	4
PMP2	Ast1	-1.1817	7.07899	17.6671	4.06e-05	0.0217148	0.0983136	Case_vs_Control	29	0	0	TRUE	0
PTENP1-AS	Ast1	2.24047	4.26434	15.1567	0.00014886	0.0441451	0.17732	Case_vs_Control	15	0	0	TRUE	15
MYORG	Ast1	-1.57903	6.86576	25.6589	9.66e-07	0.00188304	0.0123068	Case_vs_Control	27	0	0	TRUE	1
GNA14	Ast1	-1.06942	7.92572	16.0368	8.93e-05	0.0358213	0.145165	Case_vs_Control	30	0	0	TRUE	0
CRB2	Ast1	-1.01997	6.90429	14.5915	0.00018111	0.0499113	0.187898	Case_vs_Control	30	0	0	TRUE	0
LRRC8A	Ast1	-1.01337	7.15089	14.7737	0.000165578	0.0473776	0.184035	Case_vs_Control	32	0	0	TRUE	0
ACBD7	Ast1	-1.18751	6.29408	14.9952	0.000148511	0.0441451	0.17732	Case_vs_Control	25	0	0	TRUE	0
DEPP1	Ast1	-4.60984	5.22256	20.1319	1.28e-05	0.013471	0.0569243	Case_vs_Control	8	0	0	TRUE	8
DDIT4	Ast1	-1.36581	7.82247	26.0535	8.07e-07	0.00169428	0.0110495	Case_vs_Control	29	0	0	TRUE	1
PPP1R3C	Ast1	-1.03927	7.37251	14.6822	0.0001732	0.0487157	0.186673	Case_vs_Control	30	0	0	TRUE	0
HTRA1	Ast1	-1.12569	8.45252	19.1087	2.04e-05	0.0168472	0.0724964	Case_vs_Control	32	0	0	TRUE	0
CTSD	Ast1	-1.11642	7.37375	18.0057	3.45e-05	0.0204644	0.091979	Case_vs_Control	33	0	0	TRUE	1
PAX6	Ast1	-1.10657	6.74765	17.4266	4.56e-05	0.0230235	0.105103	Case_vs_Control	29	0	0	TRUE	0
FADS2	Ast1	-1.0733	7.73241	18.1343	3.24e-05	0.0203112	0.0889637	Case_vs_Control	30	0	0	TRUE	0
HEPACAM	Ast1	-1.03752	8.56421	16.3295	7.74e-05	0.0325051	0.135711	Case_vs_Control	31	0	0	TRUE	0
HEPN1	Ast1	-1.17673	8.11449	18.7562	2.41e-05	0.0187059	0.0792181	Case_vs_Control	30	0	0	TRUE	0
TMBIM6	Ast1	-1.09233	7.89135	18.6488	2.54e-05	0.0187059	0.0802182	Case_vs_Control	32	0	0	TRUE	0
METTL7A	Ast1	-1.12767	7.68494	17.2396	4.99e-05	0.0234555	0.10848	Case_vs_Control	30	0	0	TRUE	0
WIF1	Ast1	-1.21191	8.47623	18.3708	2.9e-05	0.0197598	0.0850214	Case_vs_Control	30	0	0	TRUE	0
GJB6	Ast1	-1.1987	7.47593	19.3577	1.81e-05	0.0160828	0.0700457	Case_vs_Control	29	0	0	TRUE	0
EDNRB	Ast1	-1.26196	7.22634	19.3952	1.78e-05	0.0160828	0.0700457	Case_vs_Control	30	0	0	TRUE	0
CLDN10	Ast1	-1.12003	7.38199	18.4205	2.83e-05	0.0197598	0.0845949	Case_vs_Control	29	0	0	TRUE	0
RGMA	Ast1	-0.997041	8.19771	15.5948	0.000110743	0.0392164	0.158344	Case_vs_Control	32	0	0	TRUE	0
C16orf89	Ast1	-1.27627	5.99889	15.5216	0.000114774	0.0392164	0.159959	Case_vs_Control	24	0	0	TRUE	0
GPRC5B	Ast1	-1.13533	8.56037	18.683	2.5e-05	0.0187059	0.0797462	Case_vs_Control	30	0	0	TRUE	1
MT1E	Ast1	-1.13692	7.71569	18.8295	2.33e-05	0.0186764	0.0774862	Case_vs_Control	29	0	0	TRUE	1
MT1X	Ast1	-1.21249	7.42509	17.3049	4.83e-05	0.0231279	0.107375	Case_vs_Control	28	0	0	TRUE	1
ADGRG1	Ast1	-1.17498	8.30351	20.5258	1.04e-05	0.0118464	0.0511625	Case_vs_Control	31	0	0	TRUE	0
ATP1B2	Ast1	-1.54364	9.24137	30.5399	1.08e-07	0.00041953	0.00274188	Case_vs_Control	31	0	0	TRUE	1
CDC42EP4	Ast1	-1.03281	7.09735	16.7377	6.35e-05	0.0279613	0.123626	Case_vs_Control	31	0	0	TRUE	0
SOCS3	Ast1	-7.86414	4.87551	40.1203	2.16e-09	2.95e-05	0.00018047	Case_vs_Control	3	0	0	TRUE	3
GADD45B	Ast1	-2.60752	5.95668	30.7033	1e-07	0.00041953	0.002715	Case_vs_Control	21	0	0	TRUE	2
TUBB4A	Ast1	-1.40909	5.96767	19.7533	1.5e-05	0.0151653	0.0631319	Case_vs_Control	28	0	0	TRUE	1
OLFM2	Ast1	-0.991765	8.31484	15.9628	9.26e-05	0.0360729	0.147268	Case_vs_Control	32	0	0	TRUE	0
ZFP36	Ast1	-2.29881	5.81067	17.7695	3.86e-05	0.0217148	0.0960325	Case_vs_Control	23	0	0	TRUE	1
CADM4	Ast1	-1.14039	6.40013	15.2945	0.000128253	0.0416563	0.166825	Case_vs_Control	29	0	0	TRUE	0
APOE	Ast1	-1.56997	10.0972	27.7258	3.79e-07	0.00103309	0.00660996	Case_vs_Control	32	0	0	TRUE	1
TTYH1	Ast1	-1.01351	9.27075	15.0219	0.000146584	0.0441451	0.176604	Case_vs_Control	32	0	0	TRUE	0
LENG8-AS1	Ast1	2.15735	4.46974	17.0881	5.38e-05	0.0244424	0.113443	Case_vs_Control	15	0	0	TRUE	15
CST3	Ast1	-1.32967	10.3994	19.2712	1.89e-05	0.0160828	0.0717768	Case_vs_Control	31	0	0	TRUE	0
SDC4	Ast1	-1.60609	8.25076	32.5128	4.51e-08	0.000307501	0.0018792	Case_vs_Control	30	0	0	TRUE	1
PLTP	Ast1	-1.35755	6.2166	17.3327	4.77e-05	0.0231279	0.106983	Case_vs_Control	27	0	0	TRUE	0
PTTG1IP	Ast1	-1.13086	6.52081	14.7599	0.000166706	0.0473776	0.184035	Case_vs_Control	29	0	0	TRUE	0
TIMP3	Ast1	-1.19531	7.91446	21.5393	6.48e-06	0.00929915	0.0398567	Case_vs_Control	31	0	0	TRUE	0
Z73429.1	Ast1	-3.18122	3.91969	22.7337	1.81e-05	0.0160828	0.0700457	Case_vs_Control	5	0	0	TRUE	5
MLC1	Ast1	-0.9976	8.29085	14.9611	0.000151022	0.0443047	0.177781	Case_vs_Control	31	0	0	TRUE	0
CYBB	Ast1	2.64204	4.2369	20.7134	9.57e-06	0.0113494	0.0488034	Case_vs_Control	13	0	0	TRUE	13
GLUL	Ast2	-1.8526	10.9173	28.6752	8.57e-08	0.000549148	0.00261828	Case_vs_Control	24	7	2	TRUE	0
HES1	Ast2	-1.86177	8.35317	18.2235	1.97e-05	0.0310133	0.0724964	Case_vs_Control	22	7	2	TRUE	2
DUSP1	Ast2	-2.99262	7.30162	23.6415	1.16e-06	0.0049766	0.0136511	Case_vs_Control	14	7	2	TRUE	1
HSPA1B	Ast2	-4.01073	7.37164	28.3276	1.03e-07	0.000549148	0.002715	Case_vs_Control	12	7	2	TRUE	9
GJA1	Ast2	-1.7313	9.19161	18.1652	2.03e-05	0.0310133	0.0724964	Case_vs_Control	23	7	2	TRUE	0
AQP1	Ast2	-5.47576	7.77871	37.3509	9.88e-10	1.06e-05	0.000100663	Case_vs_Control	11	7	2	TRUE	11
HILPDA	Ast2	-5.53013	6.83886	20.6483	5.52e-06	0.0184497	0.0354028	Case_vs_Control	6	7	2	TRUE	6
NKAIN3	Ast2	-1.52469	10.2653	19.1697	1.2e-05	0.0256382	0.0547514	Case_vs_Control	23	7	2	TRUE	0
SLC1A2	Ast2	-1.25242	12.5129	18.2562	1.93e-05	0.0310133	0.0718193	Case_vs_Control	24	7	2	TRUE	0
FZD4-DT	Ast2	-4.35473	6.38946	18.3834	1.81e-05	0.0310133	0.0700457	Case_vs_Control	6	7	2	TRUE	6
ATP5MC2	Ast2	-2.47458	7.48551	17.7688	2.5e-05	0.0356471	0.0797462	Case_vs_Control	18	7	2	TRUE	0
SERPINA3	Ast2	-10.1825	7.44317	40.9753	1.54e-10	3.31e-06	2.9e-05	Case_vs_Control	4	7	2	TRUE	4
MT1E	Ast2	-1.99791	8.41808	20.2008	6.97e-06	0.0184497	0.0419366	Case_vs_Control	21	7	2	TRUE	0
ATP1B2	Ast2	-1.77418	9.38453	19.9997	7.75e-06	0.0184497	0.0446862	Case_vs_Control	22	7	2	TRUE	1
APOE	Ast2	-1.73403	9.79527	20.069	7.47e-06	0.0184497	0.0444974	Case_vs_Control	22	7	2	TRUE	2
CST3	Ast2	-1.48575	10.2517	17.3528	3.11e-05	0.041592	0.0873183	Case_vs_Control	24	7	2	TRUE	0
CHRM3-AS2	InN3_VIP	0.867302	7.70241	19.8314	8.46e-06	0.0165107	0.0456214	Case_vs_Control	31	0	1	TRUE	0
NLRC4	InN3_VIP	2.70389	4.57768	16.3718	5.21e-05	0.0470574	0.111545	Case_vs_Control	7	0	1	TRUE	7
RPS27A	InN3_VIP	1.07939	7.64115	28.8755	7.72e-08	0.000845061	0.00252878	Case_vs_Control	32	0	1	TRUE	0
AC077690.1	InN3_VIP	0.863045	7.43189	18.283	1.9e-05	0.0301223	0.0718193	Case_vs_Control	30	0	1	TRUE	0
EIF1B-AS1	InN3_VIP	0.989617	7.34049	22.9059	1.7e-06	0.0061528	0.0173395	Case_vs_Control	32	0	1	TRUE	0
PDE5A	InN3_VIP	0.783245	8.06353	18.9082	1.37e-05	0.0247999	0.0596215	Case_vs_Control	32	0	1	TRUE	0
AC096747.1	InN3_VIP	1.46775	5.91272	17.8517	2.39e-05	0.0335834	0.0787879	Case_vs_Control	29	0	1	TRUE	0
TENM3-AS1	InN3_VIP	0.957663	7.015	17.3991	3.03e-05	0.0348599	0.086298	Case_vs_Control	32	0	1	TRUE	0
AC091885.2	InN3_VIP	0.835902	7.40408	16.577	4.67e-05	0.0454797	0.106112	Case_vs_Control	32	0	1	TRUE	0
SEMA6A-AS1	InN3_VIP	1.72542	5.63201	17.5269	2.83e-05	0.0348599	0.0845949	Case_vs_Control	21	0	1	TRUE	0
PRRT1	InN3_VIP	-1.18906	6.06932	16.8303	4.09e-05	0.0413859	0.0983954	Case_vs_Control	28	0	1	TRUE	1
ACTB	InN3_VIP	-0.782948	8.3541	21.9309	2.83e-06	0.00882567	0.0242296	Case_vs_Control	32	0	1	TRUE	1
AC018647.3	InN3_VIP	3.21299	4.56448	18.3995	1.9e-05	0.0301223	0.0718193	Case_vs_Control	8	0	1	TRUE	8
SPDYE1	InN3_VIP	1.57872	5.80918	17.4667	2.92e-05	0.0348599	0.0851321	Case_vs_Control	25	0	1	TRUE	1
LINC00513	InN3_VIP	0.986843	7.95153	28.3715	1e-07	0.000845061	0.002715	Case_vs_Control	31	0	1	TRUE	0
RPL7	InN3_VIP	0.996846	7.61112	24.161	8.86e-07	0.00560821	0.0115096	Case_vs_Control	32	0	1	TRUE	2
AC090579.1	InN3_VIP	1.01889	7.19701	21.7304	3.14e-06	0.00882567	0.0256039	Case_vs_Control	31	0	1	TRUE	0
AP002370.2	InN3_VIP	1.21328	6.61749	21.0291	4.52e-06	0.0111948	0.0309643	Case_vs_Control	26	0	1	TRUE	0
AP001831.1	InN3_VIP	0.975685	6.8592	17.2688	3.25e-05	0.0357106	0.0889637	Case_vs_Control	30	0	1	TRUE	0
NRGN	InN3_VIP	-0.954719	7.32253	23.2941	1.39e-06	0.00586585	0.0151779	Case_vs_Control	32	0	1	TRUE	1
PCDH9-AS2	InN3_VIP	1.01648	7.36427	23.4928	1.25e-06	0.00586585	0.0140253	Case_vs_Control	31	0	1	TRUE	0
AC012409.2	InN3_VIP	1.06106	6.69251	17.9965	2.21e-05	0.0329536	0.0751789	Case_vs_Control	32	0	1	TRUE	0
LINC02253	InN3_VIP	1.98677	5.3572	16.459	4.97e-05	0.046607	0.10848	Case_vs_Control	21	0	1	TRUE	0
TUBB4A	InN3_VIP	-1.88307	6.07156	41.8742	9.74e-11	2.47e-06	2.9e-05	Case_vs_Control	32	0	1	TRUE	1
CD22	InN3_VIP	2.34477	4.46002	17.6502	2.91e-05	0.0348599	0.0850465	Case_vs_Control	5	0	1	TRUE	5
CLIP3	InN3_VIP	-0.970847	6.98683	20.8899	4.87e-06	0.0111948	0.0320525	Case_vs_Control	31	0	1	TRUE	1
PPP2R1A	InN3_VIP	-0.875596	7.34076	19.8267	8.48e-06	0.0165107	0.0456214	Case_vs_Control	30	0	1	TRUE	0
ASMT	InN3_VIP	2.67216	4.39651	18.936	3.73e-05	0.0393515	0.0952946	Case_vs_Control	5	0	1	TRUE	5
TUBB3	InN4_VIP	-0.874483	6.8397	24.0103	1.07e-06	0.0289214	0.0130904	Case_vs_Control	33	0	0	TRUE	0
LINC01515	InN2_SST	3.60432	4.67337	21.421	3.69e-06	0.031114	0.0281829	Case_vs_Control	8	0	0	TRUE	8
TDG	InN2_SST	1.1273	7.6886	38.0027	7.07e-10	1.79e-05	8.1e-05	Case_vs_Control	33	0	0	TRUE	0
PCDH9-AS2	InN2_SST	0.936483	7.39974	22.9151	1.69e-06	0.0214319	0.0173395	Case_vs_Control	32	0	0	TRUE	1
EGR4	InN7_Mix	4.01473	6.11257	24.1507	8.91e-07	0.0082056	0.0115096	Case_vs_Control	4	0	1	TRUE	4
SNCB	InN7_Mix	-0.954939	8.09223	19.2896	1.12e-05	0.0380194	0.0536539	Case_vs_Control	32	0	1	TRUE	0
CSMD1	InN7_Mix	0.938538	9.15497	25.7547	3.88e-07	0.0082056	0.00660996	Case_vs_Control	32	0	1	TRUE	1
PLXDC2	InN7_Mix	1.70599	6.54883	23.8549	1.04e-06	0.0082056	0.0128765	Case_vs_Control	27	0	1	TRUE	0
TDG	InN7_Mix	0.884831	8.53378	19.5033	1e-05	0.0380194	0.0503347	Case_vs_Control	32	0	1	TRUE	0
GALR1	InN7_Mix	1.90469	4.94269	19.3054	1.11e-05	0.0380194	0.0534918	Case_vs_Control	4	0	1	TRUE	4
PPP2R1A	InN7_Mix	-1.08826	7.60423	20.9703	4.67e-06	0.0276338	0.0312306	Case_vs_Control	31	0	1	TRUE	1
NPY	Oli3	-3.99035	7.00925	29.5836	5.36e-08	0.00116011	0.00200246	Case_vs_Control	5	2	1	TRUE	5
TMEM38B	Oli3	-3.26751	6.50914	24.3413	8.07e-07	0.00873814	0.0110495	Case_vs_Control	7	2	1	TRUE	7
AC073529.1	Oli3	-3.48538	6.59196	20.9833	4.63e-06	0.0334441	0.0312306	Case_vs_Control	8	2	1	TRUE	8
ADAMTS9	Oli1	1.87387	5.24711	22.7661	5.24e-06	0.0242757	0.0338409	Case_vs_Control	4	0	0	TRUE	4
ROBO2	Oli1	1.17884	9.16514	22.6313	1.96e-06	0.0151574	0.0185593	Case_vs_Control	33	0	0	TRUE	0
TENM2	Oli1	1.12704	8.47909	19.0503	1.27e-05	0.04916	0.0569243	Case_vs_Control	33	0	0	TRUE	0
HSPA1A	Oli1	-1.59832	7.53225	26.0009	3.41e-07	0.00395367	0.00628669	Case_vs_Control	30	0	0	TRUE	4
KIAA1217	Oli1	1.50745	7.06106	22.0271	2.69e-06	0.0155707	0.0232621	Case_vs_Control	28	0	0	TRUE	0
GRIK1	Oli1	1.66047	7.59031	30.8074	2.85e-08	0.000660357	0.00130718	Case_vs_Control	29	0	0	TRUE	2
ROBO2	OPC1	0.977203	9.38223	29.5474	5.46e-08	0.00131821	0.00200246	Case_vs_Control	31	2	0	TRUE	0
IQCJ-SCHIP1	OPC1	0.954669	8.22323	19.9259	8.05e-06	0.0324053	0.0455797	Case_vs_Control	30	2	0	TRUE	0
AC008696.2	OPC1	1.71418	6.37777	20.8276	5.03e-06	0.0279736	0.0326916	Case_vs_Control	25	2	0	TRUE	1
TENM2	OPC1	0.951482	8.7924	22.6357	1.96e-06	0.0157652	0.0185593	Case_vs_Control	30	2	0	TRUE	0
CNR1	OPC1	2.68396	5.90395	27.7049	1.41e-07	0.00170674	0.00341141	Case_vs_Control	20	2	0	TRUE	1
DDIT4	OPC1	-2.23857	5.99031	20.5561	5.79e-06	0.0279736	0.0366328	Case_vs_Control	20	2	0	TRUE	0
HSPA1B	OPC2	-3.5296	6.29897	26.59	2.52e-07	0.00231473	0.00501661	Case_vs_Control	13	2	0	TRUE	13
ACTB	OPC2	-0.980158	9.10528	26.1998	3.08e-07	0.00231473	0.00588375	Case_vs_Control	31	2	0	TRUE	0
GAPDH	OPC2	-0.97425	8.45968	19.7915	8.64e-06	0.0486962	0.0457914	Case_vs_Control	31	2	0	TRUE	0
CST3	OPC2	-1.21853	8.50936	30.5044	3.33e-08	0.000751489	0.00145538	Case_vs_Control	28	2	0	TRUE	0
SLC6A3	ExN7	-4.45862	2.33852	47.9753	8.03e-07	0.0238816	0.0110495	Case_vs_Control	3	0	0	TRUE	3
SLC6A3	ExN4_L35	-3.72028	3.96849	44.1782	1.5e-08	0.000394323	0.000811743	Case_vs_Control	3	0	0	TRUE	3
AC008945.2	ExN4_L35	-2.68082	3.50425	30.8429	1.19e-06	0.0156562	0.0136975	Case_vs_Control	4	0	0	TRUE	4
ID1	ExN4_L35	-2.36872	3.54599	26.9038	3.25e-06	0.0284257	0.0257271	Case_vs_Control	5	0	0	TRUE	5
BHLHE40	End1	-2.69855	8.40875	21.2465	4.04e-06	0.0366882	0.0289461	Case_vs_Control	15	5	3	TRUE	1
JUNB	End1	-2.98618	8.42815	24.6794	6.77e-07	0.012303	0.0101841	Case_vs_Control	15	5	3	TRUE	1

## Sheet: SupplementaryData6
Supplementary Data 6
gene	cluster_id	logFC	logCPM	F	p_val	p_adj.loc	p_adj.glb	contrast	NumNonZero	NumCaseExcluded	NumControlExcluded	Greater3	NumOutliers
TDRD5	Oli	3.746	2.01944	31.3094	9.81e-07	0.0288254	0.22345	Case_vs_Control	19	1	0	TRUE	8
ADGRG7	Oli	6.95334	2.52013	38.7053	2.97e-06	0.0374257	0.67546	Case_vs_Control	3	1	0	TRUE	3
AP006565.1	Oli	4.11353	1.31725	34.7766	3.82e-06	0.0374257	0.870322	Case_vs_Control	5	1	0	TRUE	5
ADGRG7	InN	7.88495	1.73471	42.364	1.4e-07	0.00443236	0.0317714	Case_vs_Control	8	0	0	TRUE	8
LINC00616	OPC	-2.56208	2.8137	29.7227	1.11e-06	0.0164654	0.251697	Case_vs_Control	4	1	0	TRUE	4
HIF3A	OPC	1.28652	8.03867	27.3681	1.21e-06	0.0164654	0.275682	Case_vs_Control	37	1	0	TRUE	0
SAMHD1	OPC	1.22517	6.08768	24.4967	3.77e-06	0.0342037	0.858992	Case_vs_Control	34	1	0	TRUE	0
PAIP2B	Mix (broad)	2.12013	6.82084	20.8686	4.92e-06	0.0432024	1	Case_vs_Control	22	1	2	TRUE	4
RPL22L1	Mix (broad)	3.52958	4.86785	20.5127	5.92e-06	0.0432024	1	Case_vs_Control	5	1	2	TRUE	5
PCDH9-AS1	Mix (broad)	3.55158	5.00676	20.1597	7.12e-06	0.0432024	1	Case_vs_Control	7	1	2	TRUE	7
S100B	Mix (broad)	2.12608	7.81613	24.0003	9.63e-07	0.0233676	0.219421	Case_vs_Control	26	1	2	TRUE	7
GRIK3	Mic	2.06938	5.52511	16.9821	0.00012522	0.0461343	1	Case_vs_Control	20	5	4	TRUE	0
NEGR1	Mic	1.31085	8.71116	16.9883	0.000124906	0.0461343	1	Case_vs_Control	29	5	4	TRUE	1
CACNA1E	Mic	2.2804	6.18434	22.9917	1.27e-05	0.017667	1	Case_vs_Control	22	5	4	TRUE	2
KCNH1	Mic	1.55575	6.95644	18.2722	7.48e-05	0.0398494	1	Case_vs_Control	27	5	4	TRUE	3
MARK1	Mic	1.63588	6.28046	19.3217	4.95e-05	0.033554	1	Case_vs_Control	26	5	4	TRUE	0
DNAH14	Mic	2.45994	5.01455	16.9146	0.000131041	0.0468996	1	Case_vs_Control	16	5	4	TRUE	1
SLC35F3	Mic	1.90348	6.99549	27.2916	2.64e-06	0.0061077	0.601896	Case_vs_Control	26	5	4	TRUE	1
RYR2	Mic	1.89917	8.21476	32.2709	4.93e-07	0.00272235	0.112353	Case_vs_Control	28	5	4	TRUE	3
RGS7	Mic	1.22548	8.33896	17.0539	0.000121644	0.0461343	1	Case_vs_Control	29	5	4	TRUE	2
MYT1L	Mic	1.36837	7.23293	16.7967	0.000134974	0.0476266	1	Case_vs_Control	28	5	4	TRUE	0
LINC01250	Mic	1.88751	5.79268	16.8862	0.000130174	0.0468996	1	Case_vs_Control	22	5	4	TRUE	2
LINC02613	Mic	4.49743	3.99605	25.318	1.26e-05	0.017667	1	Case_vs_Control	6	5	4	TRUE	6
LINC01122	Mic	1.79568	6.32825	18.7386	6.22e-05	0.0364383	1	Case_vs_Control	24	5	4	TRUE	1
AC073091.3	Mic	2.60731	5.07776	18.3309	7.46e-05	0.0398494	1	Case_vs_Control	16	5	4	TRUE	4
IL1B	Mic	-2.994	5.76966	25.2796	5.37e-06	0.00897316	1	Case_vs_Control	22	5	4	TRUE	3
KCNH7	Mic	1.64057	7.06236	20.8287	2.77e-05	0.0267128	1	Case_vs_Control	25	5	4	TRUE	2
KIAA2012	Mic	3.81086	4.38254	19.9579	3.96e-05	0.030821	1	Case_vs_Control	8	5	4	TRUE	8
VWC2L	Mic	2.88548	5.15607	21.4153	2.28e-05	0.0266104	1	Case_vs_Control	19	5	4	TRUE	1
AC019211.1	Mic	2.35173	5.7204	20.919	2.68e-05	0.0267128	1	Case_vs_Control	22	5	4	TRUE	3
AC093843.1	Mic	3.02531	4.75497	22.0363	1.76e-05	0.0220197	1	Case_vs_Control	16	5	4	TRUE	2
CACNA2D3	Mic	2.13997	7.74832	33.7719	3.03e-07	0.00272235	0.0690988	Case_vs_Control	28	5	4	TRUE	1
CADPS	Mic	1.57727	7.76191	25.7531	4.54e-06	0.00813256	1	Case_vs_Control	29	5	4	TRUE	2
SYNPR	Mic	1.79569	6.19337	19.8338	4.06e-05	0.030821	1	Case_vs_Control	23	5	4	TRUE	0
ROBO2	Mic	1.86217	9.23549	30.2427	9.65e-07	0.00302231	0.219793	Case_vs_Control	29	5	4	TRUE	1
STXBP5L	Mic	1.54546	7.95271	19.5307	4.57e-05	0.033554	1	Case_vs_Control	26	5	4	TRUE	1
CLSTN2	Mic	1.95602	7.02522	21.1026	2.5e-05	0.0267128	1	Case_vs_Control	25	5	4	TRUE	4
LDB2	Mic	1.43348	7.50246	16.5874	0.000146943	0.0497481	1	Case_vs_Control	25	5	4	TRUE	2
CCSER1	Mic	1.26599	8.24783	17.1407	0.000117459	0.0461343	1	Case_vs_Control	29	5	4	TRUE	0
TENM2	Mic	1.17928	8.12321	18.7247	6.25e-05	0.0364383	1	Case_vs_Control	27	5	4	TRUE	1
AL031123.1	Mic	3.28014	3.72293	18.6906	0.000110202	0.046015	1	Case_vs_Control	4	5	4	TRUE	4
NRM	Mic	3.11493	3.7094	18.7278	0.000108783	0.046015	1	Case_vs_Control	4	5	4	TRUE	4
GRM4	Mic	3.30058	4.27926	17.8466	8.85e-05	0.0430143	1	Case_vs_Control	12	5	4	TRUE	12
TINAG	Mic	-2.77728	3.70416	19.094	9.58e-05	0.0433233	1	Case_vs_Control	4	5	4	TRUE	4
RIMS1	Mic	1.33407	7.22216	20.0763	3.7e-05	0.029881	1	Case_vs_Control	29	5	4	TRUE	0
KCNQ5	Mic	1.69435	8.45179	29.2339	1.36e-06	0.00377484	0.308829	Case_vs_Control	29	5	4	TRUE	2
RAPGEF5	Mic	1.18582	7.54609	17.7843	9.07e-05	0.0430143	1	Case_vs_Control	29	5	4	TRUE	1
GALNT17	Mic	1.32696	7.0684	16.6902	0.000140933	0.0487218	1	Case_vs_Control	28	5	4	TRUE	0
ZNF804B	Mic	1.86615	6.55864	17.6165	9.7e-05	0.0433233	1	Case_vs_Control	24	5	4	TRUE	1
CNTNAP2	Mic	1.62303	9.67079	25.7494	4.54e-06	0.00813256	1	Case_vs_Control	29	5	4	TRUE	0
DLGAP2	Mic	1.67166	7.81396	21.2792	2.34e-05	0.0266104	1	Case_vs_Control	28	5	4	TRUE	1
NRG1	Mic	1.74827	7.36365	16.6722	0.000141967	0.0487218	1	Case_vs_Control	26	5	4	TRUE	2
SNTG1	Mic	1.23487	8.28817	18.1671	7.79e-05	0.040671	1	Case_vs_Control	29	5	4	TRUE	0
XKR4	Mic	1.46075	7.3543	17.7144	9.33e-05	0.043293	1	Case_vs_Control	28	5	4	TRUE	1
RALYL	Mic	1.52395	8.7534	17.0395	0.000122354	0.0461343	1	Case_vs_Control	29	5	4	TRUE	2
RIMS2	Mic	1.2952	8.27147	18.5245	6.77e-05	0.0385287	1	Case_vs_Control	28	5	4	TRUE	0
ADAMTSL1	Mic	4.38673	5.54873	30.9564	7.61e-07	0.00272235	0.173233	Case_vs_Control	17	5	4	TRUE	7
NR4A3	Mic	-6.09785	6.7167	32.169	5.1e-07	0.00272235	0.116159	Case_vs_Control	13	5	4	TRUE	13
NRARP	Mic	-3.75302	4.07723	17.8466	8.85e-05	0.0430143	1	Case_vs_Control	10	5	4	TRUE	10
CACNA1B	Mic	2.20555	7.10535	26.3349	3.69e-06	0.00771327	0.841376	Case_vs_Control	25	5	4	TRUE	2
VENTX	Mic	-3.22312	3.91822	18.5173	6.93e-05	0.0385783	1	Case_vs_Control	8	5	4	TRUE	8
NELL1	Mic	1.70687	6.41711	19.3793	4.84e-05	0.033554	1	Case_vs_Control	26	5	4	TRUE	0
EMP1	Mic	-5.32146	4.94564	32.2621	6.75e-07	0.00272235	0.153682	Case_vs_Control	6	5	4	TRUE	6
ATP8A2	Mic	1.35619	7.06339	19.2763	5.04e-05	0.033554	1	Case_vs_Control	26	5	4	TRUE	2
AC244502.1	Mic	-2.21699	3.84935	19.6346	7.95e-05	0.040671	1	Case_vs_Control	5	5	4	TRUE	5
SLC25A21-AS1	Mic	-2.73611	3.6828	20.5034	5.92e-05	0.0364383	1	Case_vs_Control	3	5	4	TRUE	3
MEG3	Mic	1.50996	8.84748	20.9926	2.6e-05	0.0267128	1	Case_vs_Control	28	5	4	TRUE	3
SNHG14	Mic	1.06681	9.73807	18.7866	6.1e-05	0.0364383	1	Case_vs_Control	29	5	4	TRUE	0
GABRG3	Mic	2.01039	6.75266	22.602	1.42e-05	0.0187758	1	Case_vs_Control	22	5	4	TRUE	1
BCL2A1	Mic	-3.99047	4.48992	18.3066	9.1e-05	0.0430143	1	Case_vs_Control	7	5	4	TRUE	7
RBFOX1	Mic	1.6016	10.2938	18.7829	6.11e-05	0.0364383	1	Case_vs_Control	29	5	4	TRUE	0
ASIC2	Mic	1.62383	7.71081	17.5773	9.86e-05	0.0433233	1	Case_vs_Control	27	5	4	TRUE	2
CCL4L2	Mic	-6.52343	4.76693	40.0043	5.78e-08	0.00144705	0.0131549	Case_vs_Control	8	5	4	TRUE	8
PPM1E	Mic	1.63916	6.4895	20.5513	3.08e-05	0.0280825	1	Case_vs_Control	24	5	4	TRUE	0
SOCS3	Mic	-3.4845	4.09115	36.1803	5.84e-07	0.00272235	0.132898	Case_vs_Control	4	5	4	TRUE	4
DLGAP1	Mic	1.20797	9.16116	19.2512	5.09e-05	0.033554	1	Case_vs_Control	29	5	4	TRUE	0
MEIS3	Mic	2.5837	4.87893	20.5677	3.14e-05	0.0280825	1	Case_vs_Control	17	5	4	TRUE	0
LENG1	Mic	-2.93052	4.10658	17.0607	0.00012131	0.0461343	1	Case_vs_Control	13	5	4	TRUE	13
PCSK2	Mic	2.20332	6.36916	27.2498	2.68e-06	0.0061077	0.610723	Case_vs_Control	25	5	4	TRUE	0
TSHZ2	Mic	2.06944	6.30632	17.1683	0.000116162	0.0461343	1	Case_vs_Control	25	5	4	TRUE	3
LINC01684	Mic	-1.75215	5.93905	23.6562	9.66e-06	0.0151246	1	Case_vs_Control	27	5	4	TRUE	0
GRIK1	Mic	1.59107	7.55734	20.1111	3.65e-05	0.029881	1	Case_vs_Control	28	5	4	TRUE	0
XBP1	Mic	-1.65063	5.48662	17.3221	0.000109191	0.046015	1	Case_vs_Control	27	5	4	TRUE	0
AL117329.1	Mic	1.87724	6.14877	17.0951	0.000119638	0.0461343	1	Case_vs_Control	22	5	4	TRUE	1
FRMPD4	Mic	1.80073	7.97348	20.1913	3.54e-05	0.029881	1	Case_vs_Control	27	5	4	TRUE	2
AC119673.2	InN9_PV	1.62322	6.97396	20.7232	5.31e-06	0.0174744	1	Case_vs_Control	22	6	5	TRUE	0
TAFA1	InN9_PV	1.91486	7.02847	39.1048	4.02e-10	4.63e-06	0.000379886	Case_vs_Control	23	6	5	TRUE	1
ABCG2	InN9_PV	5.03844	4.09791	25.0051	5.72e-07	0.00439353	0.540439	Case_vs_Control	5	6	5	TRUE	5
AC008691.1	InN9_PV	5.17424	4.1215	18.9719	1.33e-05	0.0305754	1	Case_vs_Control	5	6	5	TRUE	5
SLIT3	InN9_PV	3.55496	4.44194	18.7799	1.47e-05	0.030675	1	Case_vs_Control	7	6	5	TRUE	7
HSPB1	InN9_PV	-3.88025	5.60172	23.3612	1.34e-06	0.00618959	1	Case_vs_Control	18	6	5	TRUE	3
SGCZ	InN9_PV	-2.21104	7.28338	41.7343	1.05e-10	2.41e-06	9.89e-05	Case_vs_Control	25	6	5	TRUE	0
AC060765.1	InN9_PV	5.45088	4.10766	18.6179	1.6e-05	0.030675	1	Case_vs_Control	3	6	5	TRUE	3
GALNT18	InN9_PV	2.0649	5.63649	17.9557	2.26e-05	0.0347415	1	Case_vs_Control	23	6	5	TRUE	0
MALAT1	InN9_PV	0.750029	14.676	23.7432	1.1e-06	0.00618959	1	Case_vs_Control	27	6	5	TRUE	0
NTM	InN9_PV	0.921921	8.66387	18.019	2.19e-05	0.0347415	1	Case_vs_Control	27	6	5	TRUE	0
AC138305.1	InN9_PV	4.97375	4.25006	18.1514	2.04e-05	0.0347415	1	Case_vs_Control	5	6	5	TRUE	5
AJ009632.2	InN9_PV	3.34015	5.0292	20.398	6.29e-06	0.0181211	1	Case_vs_Control	13	6	5	TRUE	13
LINC00320	InN9_PV	4.6685	4.10758	22.9551	1.66e-06	0.00637075	1	Case_vs_Control	5	6	5	TRUE	5
AL117329.1	InN9_PV	3.98004	4.87521	19.7703	8.74e-06	0.0223645	1	Case_vs_Control	10	6	5	TRUE	10
CAMK2N1	InN1_PV	-0.799025	7.36382	21.5963	2.21e-05	0.0405753	1	Case_vs_Control	36	1	1	TRUE	3
LBH	InN1_PV	-0.979061	6.37515	22.1429	1.81e-05	0.0405753	1	Case_vs_Control	36	1	1	TRUE	2
AC073091.3	InN1_PV	1.02974	5.36737	21.0138	2.75e-05	0.0474643	1	Case_vs_Control	35	1	1	TRUE	0
ADGRG7	InN1_PV	6.80596	2.36689	26.9733	5.71e-06	0.0335169	1	Case_vs_Control	4	1	1	TRUE	4
SNCB	InN1_PV	-1.08851	7.36501	22.3142	1.7e-05	0.0405753	1	Case_vs_Control	36	1	1	TRUE	3
HSP90AB1	InN1_PV	-1.12068	7.97749	24.1983	8.57e-06	0.0370191	1	Case_vs_Control	36	1	1	TRUE	0
RAC1	InN1_PV	-0.914714	6.17177	21.7043	2.13e-05	0.0405753	1	Case_vs_Control	35	1	1	TRUE	3
ABO	InN1_PV	4.12767	1.39978	30.811	1.66e-06	0.0335169	1	Case_vs_Control	9	1	1	TRUE	9
TUBA1B	InN1_PV	-0.987125	7.2961	21.8555	2.01e-05	0.0405753	1	Case_vs_Control	36	1	1	TRUE	0
LINC00609	InN1_PV	1.74917	3.95649	27.0846	3.11e-06	0.0335169	1	Case_vs_Control	29	1	1	TRUE	1
CKB	InN1_PV	-0.955959	7.793	21.9915	1.91e-05	0.0405753	1	Case_vs_Control	36	1	1	TRUE	5
THSD4	InN1_PV	1.16727	5.08766	23.6654	1.04e-05	0.0370191	1	Case_vs_Control	34	1	1	TRUE	0
TUBB3	InN1_PV	-0.895702	6.58215	24.0257	9.12e-06	0.0370191	1	Case_vs_Control	36	1	1	TRUE	4
CCDC144A	InN1_PV	0.867035	5.44115	23.4153	1.14e-05	0.0370191	1	Case_vs_Control	34	1	1	TRUE	0
ATP5F1D	InN1_PV	-1.16261	5.60312	26.3237	4.05e-06	0.0335169	1	Case_vs_Control	36	1	1	TRUE	5
AP2S1	InN1_PV	-0.962396	4.81143	22.6743	1.49e-05	0.0405753	1	Case_vs_Control	36	1	1	TRUE	1
PRNP	InN1_PV	-0.982896	7.73207	25.5385	5.33e-06	0.0335169	1	Case_vs_Control	36	1	1	TRUE	0
MATN1	ExN12_L56	5.57015	2.89267	31.0496	4.16e-07	0.00564913	0.392734	Case_vs_Control	5	3	2	TRUE	5
ONECUT2	ExN12_L56	4.60777	2.70634	34.8245	2.24e-07	0.00564913	0.211942	Case_vs_Control	6	3	2	TRUE	6
SLC38A11	ExN16_L56	3.06211	4.93602	27.7429	5.27e-07	0.0134082	0.498206	Case_vs_Control	19	5	4	TRUE	2
LINC01393	ExN14	7.40325	4.10318	29.3023	7.27e-07	0.00949186	0.686498	Case_vs_Control	5	7	5	TRUE	5
BSPRY	ExN14	4.88297	3.18775	24.7256	3.96e-06	0.034501	1	Case_vs_Control	7	7	5	TRUE	7
ADARB2	ExN14	4.5103	4.18723	51.4983	3.01e-10	7.88e-06	0.000284853	Case_vs_Control	16	7	5	TRUE	2
AL117329.1	ExN14	2.00993	7.96793	22.9679	7.31e-06	0.0477698	1	Case_vs_Control	26	7	5	TRUE	2
SFMBT2	ExN3_L46	0.905157	6.22302	32.0828	9.06e-07	0.0275331	0.855537	Case_vs_Control	35	1	1	TRUE	0
ADGRG7	ExN2_L23	6.2852	1.67686	38.5905	7.08e-07	0.01131	0.668845	Case_vs_Control	6	0	0	TRUE	6
LINC01393	ExN2_L23	6.22402	0.989672	34.6472	6.48e-07	0.01131	0.612545	Case_vs_Control	9	0	0	TRUE	9
AC119673.2	ExN9_L23	1.9814	6.09141	33.9671	1.42e-08	0.000377688	0.0134434	Case_vs_Control	28	1	2	TRUE	1
AC008591.1	ExN9_L23	-1.14873	6.11632	21.5425	5.14e-06	0.0341336	1	Case_vs_Control	31	1	2	TRUE	0
MSR1	ExN9_L23	-2.92968	3.13146	20.7588	7.78e-06	0.0373604	1	Case_vs_Control	4	1	2	TRUE	4
AC060765.2	ExN9_L23	1.21065	7.43241	21.7195	4.72e-06	0.0341336	1	Case_vs_Control	31	1	2	TRUE	2
LINC02307	ExN9_L23	3.41418	3.8396	23.5196	1.99e-06	0.0264572	1	Case_vs_Control	11	1	2	TRUE	11
AC243829.2	ExN9_L23	-3.31127	3.52008	20.5411	8.44e-06	0.0373604	1	Case_vs_Control	9	1	2	TRUE	9
LINC01393	ExN10_L46	6.4751	4.77656	53.4621	4.82e-10	1.35e-05	0.000455843	Case_vs_Control	14	2	0	TRUE	14
AC105402.3	Ast2	-3.8712	6.29431	25.4394	4.57e-07	0.0103571	0.431429	Case_vs_Control	5	2	0	TRUE	5
SOX2-OT	InN10_ADARB2	1.24201	9.66324	22.9084	2.35e-06	0.0272174	1	Case_vs_Control	25	8	5	TRUE	0
SOX6	InN10_ADARB2	3.53241	5.47385	27.0155	3.14e-07	0.00728972	0.296712	Case_vs_Control	15	8	5	TRUE	2
AC119673.2	InN8_ADARB2	2.4101	6.09421	41.3431	1.28e-10	1.55e-06	0.000120845	Case_vs_Control	16	10	5	TRUE	0
ALK	InN8_ADARB2	1.45452	8.93119	33.7272	6.35e-09	3.85e-05	0.0059964	Case_vs_Control	23	10	5	TRUE	0
SGO1-AS1	InN8_ADARB2	1.1378	10.2114	21.585	3.39e-06	0.00822256	1	Case_vs_Control	23	10	5	TRUE	0
SH3D19	InN8_ADARB2	-1.7381	5.60348	17.3312	3.14e-05	0.0448601	1	Case_vs_Control	20	10	5	TRUE	0
LINC01060	InN8_ADARB2	-7.49268	4.3903	49.1656	2.36e-12	5.72e-08	2.23e-06	Case_vs_Control	5	10	5	TRUE	5
FBXL7	InN8_ADARB2	1.61601	7.96551	38.876	4.52e-10	3.66e-06	0.00042721	Case_vs_Control	22	10	5	TRUE	0
SV2C	InN8_ADARB2	1.06218	8.34556	18.7539	1.49e-05	0.0277865	1	Case_vs_Control	23	10	5	TRUE	0
RUNX2	InN8_ADARB2	2.32544	4.9552	17.4819	2.9e-05	0.0440326	1	Case_vs_Control	17	10	5	TRUE	0
PKHD1	InN8_ADARB2	-6.44828	3.67902	29.1134	6.83e-08	0.000276462	0.064542	Case_vs_Control	4	10	5	TRUE	4
EYA4	InN8_ADARB2	1.52178	6.93569	26.9327	2.11e-07	0.000731219	0.199159	Case_vs_Control	16	10	5	TRUE	0
NXPH1	InN8_ADARB2	1.26486	9.76674	25.2578	5.02e-07	0.00152321	0.474133	Case_vs_Control	23	10	5	TRUE	0
FREM1	InN8_ADARB2	1.22401	8.71071	24.2895	8.29e-07	0.00223744	0.7835	Case_vs_Control	23	10	5	TRUE	0
AC007368.1	InN8_ADARB2	1.05454	8.67318	18.4564	1.74e-05	0.0301594	1	Case_vs_Control	23	10	5	TRUE	0
GRIN2A	InN8_ADARB2	1.51279	10.6112	31.5009	2e-08	9.69e-05	0.0188503	Case_vs_Control	23	10	5	TRUE	0
IL1RAPL1	InN8_ADARB2	1.21352	11.212	20.6396	5.55e-06	0.0122422	1	Case_vs_Control	23	10	5	TRUE	0
HTR2C	InN8_ADARB2	-1.97652	5.6073	19.5789	9.66e-06	0.0195394	1	Case_vs_Control	15	10	5	TRUE	0
FGF13	InN8_ADARB2	1.02378	9.04568	18.2601	1.93e-05	0.0312031	1	Case_vs_Control	23	10	5	TRUE	0
AC011287.1	InN3_VIP	-1.93622	7.21301	21.1707	4.2e-06	0.0484411	1	Case_vs_Control	23	2	1	TRUE	2
LINC02645	InN3_VIP	3.32136	5.60378	22.6375	1.96e-06	0.0451132	1	Case_vs_Control	12	2	1	TRUE	12
AC099517.1	InN4_VIP	4.10162	2.74462	30.3235	5.48e-07	0.0153722	0.517402	Case_vs_Control	11	2	0	TRUE	11
AC119673.2	ExN15_L56	1.83403	6.60307	22.6381	4.29e-06	0.0269517	1	Case_vs_Control	21	6	4	TRUE	0
AL359313.1	ExN15_L56	2.64191	4.81598	24.5448	1.81e-06	0.0226966	1	Case_vs_Control	17	6	4	TRUE	1
DLX6-AS1	ExN15_L56	4.56861	3.69152	23.8464	2.73e-06	0.0228694	1	Case_vs_Control	4	6	4	TRUE	4
AL358944.1	ExN15_L56	3.26876	5.63297	64.1065	2.14e-13	5.37e-09	2.02e-07	Case_vs_Control	21	6	4	TRUE	0
PLD5	InN5_SST	1.0802	6.33683	24.3431	5.33e-06	0.049782	1	Case_vs_Control	35	2	1	TRUE	0
AC005323.2	InN5_SST	3.81792	2.81881	28.6652	1.32e-06	0.0369336	1	Case_vs_Control	11	2	1	TRUE	11
AC119673.2	InN2_SST	1.60206	6.5178	20.0017	7.74e-06	0.0251627	1	Case_vs_Control	26	0	1	TRUE	0
AC109466.1	InN2_SST	1.35601	6.80919	18.2908	1.9e-05	0.0425716	1	Case_vs_Control	28	0	1	TRUE	3
AC008415.1	InN2_SST	2.24279	6.25317	27.6159	1.48e-07	0.00116187	0.139833	Case_vs_Control	21	0	1	TRUE	2
FKBP5	InN2_SST	3.06226	5.08615	18.2006	1.99e-05	0.0425716	1	Case_vs_Control	9	0	1	TRUE	9
NPY	InN2_SST	-2.35397	7.82275	63.1155	1.95e-15	4.6e-11	1.84e-09	Case_vs_Control	24	0	1	TRUE	7
POLR3D	InN2_SST	2.79979	4.82977	21.7807	1.76e-05	0.0425716	1	Case_vs_Control	6	0	1	TRUE	6
PLAT	InN2_SST	-2.31056	4.78227	27.3648	1.62e-06	0.00637803	1	Case_vs_Control	4	0	1	TRUE	4
LINC02055	InN2_SST	2.7602	6.22294	38.0724	6.82e-10	8.03e-06	0.000644442	Case_vs_Control	27	0	1	TRUE	2
MRPL41	InN2_SST	1.24511	7.69814	25.7876	3.81e-07	0.0022446	0.360185	Case_vs_Control	36	0	1	TRUE	0
LINC02306	InN2_SST	2.30281	5.79618	19.8116	8.55e-06	0.0251627	1	Case_vs_Control	13	0	1	TRUE	13
ADCYAP1	InN2_SST	-1.97028	4.90414	24.1045	9.13e-07	0.00429907	0.862311	Case_vs_Control	5	0	1	TRUE	5
HSPA6	InN6_LAMP5	-3.35824	3.77172	23.4519	6.32e-06	0.0408524	1	Case_vs_Control	6	1	0	TRUE	6
LINC02196	InN6_LAMP5	2.11472	4.86493	23.7531	3.88e-06	0.0334808	1	Case_vs_Control	26	1	0	TRUE	1
LINC01393	InN6_LAMP5	5.81803	3.97226	29.9675	5.11e-07	0.00661027	0.483028	Case_vs_Control	3	1	0	TRUE	3
AC007773.1	InN6_LAMP5	3.8466	3.28711	31.566	2.83e-07	0.00661027	0.267439	Case_vs_Control	6	1	0	TRUE	6
SH3BP1	Oli3	5.42017	4.36629	35.4267	1.62e-07	0.00404716	0.153336	Case_vs_Control	6	2	1	TRUE	6
ZNF804B	Oli1	2.10483	6.00737	24.0668	3.82e-06	0.0327898	1	Case_vs_Control	26	1	0	TRUE	1
ADAMTSL1	Oli1	3.05566	4.74945	24.4608	3.33e-06	0.0327898	1	Case_vs_Control	20	1	0	TRUE	6
JHY	Oli1	5.02301	3.54156	28.4696	1.27e-06	0.0327843	1	Case_vs_Control	9	1	0	TRUE	9
AL445255.1	Oli1	4.23231	3.55176	22.0801	1.05e-05	0.0486397	1	Case_vs_Control	4	1	0	TRUE	4
C1QTNF1	Oli1	4.54899	3.31965	32.0069	9.48e-06	0.0486397	1	Case_vs_Control	5	1	0	TRUE	5
CLDN5	Oli1	3.87587	3.83264	21.4774	1.13e-05	0.0486397	1	Case_vs_Control	12	1	0	TRUE	12
LINC01239	Oli2	6.0022	2.27315	30.8678	1.59e-06	0.0148355	1	Case_vs_Control	7	2	0	TRUE	7
CUX2	Oli2	2.51189	5.19636	40.3674	2.92e-08	0.000816396	0.0276088	Case_vs_Control	28	2	0	TRUE	0
MAL	OPC1	1.89817	4.46321	22.8281	6.92e-06	0.0461923	1	Case_vs_Control	30	1	0	TRUE	2
LINC00616	OPC1	-2.70314	3.13097	31.0906	5.68e-07	0.0151607	0.536786	Case_vs_Control	4	1	0	TRUE	4
MBP	OPC1	1.00098	8.59003	22.9151	6.68e-06	0.0461923	1	Case_vs_Control	37	1	0	TRUE	1
HIF3A	OPC1	1.3249	8.10654	26.2632	1.71e-06	0.0228453	1	Case_vs_Control	36	1	0	TRUE	0
HTR2C	ExN7	4.64004	2.59273	36.8677	2.27e-07	0.00636517	0.214679	Case_vs_Control	13	4	2	TRUE	13
CACNG5	ExN4_L35	4.08101	3.32439	26.7565	1.81e-06	0.0487358	1	Case_vs_Control	9	0	0	TRUE	9
KCNE4	ExN5	4.0169	3.94478	25.9432	2.72e-06	0.034377	1	Case_vs_Control	3	7	5	TRUE	3
NPY	ExN5	3.8047	5.56546	23.9385	4.46e-06	0.0375999	1	Case_vs_Control	10	7	5	TRUE	10
RPL22L1	Mix (cluster level)	3.34133	5.03719	21.4389	3.89e-06	0.0472871	1	Case_vs_Control	5	0	0	TRUE	5
S100B	Mix (cluster level)	2.13587	7.89916	23.2353	1.43e-06	0.0348455	1	Case_vs_Control	27	0	0	TRUE	7
GRIK3	Mic1	2.06945	5.77755	19.1495	3.13e-05	0.0245693	1	Case_vs_Control	22	3	1	TRUE	0
OLFM3	Mic1	1.41044	6.94043	16.5716	9.77e-05	0.0430117	1	Case_vs_Control	28	3	1	TRUE	3
CACNA1E	Mic1	1.9348	6.40325	19.3372	2.89e-05	0.0245693	1	Case_vs_Control	24	3	1	TRUE	2
KCNH1	Mic1	1.5359	7.15118	20.1637	2.02e-05	0.0189672	1	Case_vs_Control	31	3	1	TRUE	3
DNAH14	Mic1	2.43787	5.26938	17.4123	6.99e-05	0.0380985	1	Case_vs_Control	16	3	1	TRUE	16
SLC35F3	Mic1	1.72558	7.18968	25.7753	1.94e-06	0.00538739	1	Case_vs_Control	29	3	1	TRUE	1
RYR2	Mic1	1.57655	8.36156	21.8972	9.65e-06	0.0158163	1	Case_vs_Control	31	3	1	TRUE	3
MYT1L	Mic1	1.30915	7.3948	16.2778	0.000111449	0.0443974	1	Case_vs_Control	29	3	1	TRUE	0
LINC01250	Mic1	1.84411	6.04474	18.7653	3.7e-05	0.0258191	1	Case_vs_Control	25	3	1	TRUE	1
LINC02613	Mic1	4.15265	4.34954	26.9948	1.93e-06	0.00538739	1	Case_vs_Control	6	3	1	TRUE	6
LINC01122	Mic1	1.62376	6.53034	17.7505	5.78e-05	0.0343819	1	Case_vs_Control	25	3	1	TRUE	1
BCL11A	Mic1	1.91088	5.93833	16.2184	0.000114464	0.0448858	1	Case_vs_Control	25	3	1	TRUE	0
AC073091.3	Mic1	2.60668	5.35849	21.0353	1.45e-05	0.0165824	1	Case_vs_Control	17	3	1	TRUE	13
IL1B	Mic1	-2.748	6.02039	25.6064	2.11e-06	0.00538739	1	Case_vs_Control	24	3	1	TRUE	4
AC011246.1	Mic1	2.19218	5.64798	17.4988	6.51e-05	0.036334	1	Case_vs_Control	23	3	1	TRUE	3
SLC4A10	Mic1	1.24183	7.46632	16.1805	0.000116433	0.0449558	1	Case_vs_Control	30	3	1	TRUE	1
KCNH7	Mic1	1.47043	7.2593	19.1887	3.08e-05	0.0245693	1	Case_vs_Control	29	3	1	TRUE	2
KIAA2012	Mic1	3.71498	4.71266	21.3214	1.29e-05	0.0165824	1	Case_vs_Control	9	3	1	TRUE	9
VWC2L	Mic1	2.69043	5.41932	21.0954	1.42e-05	0.0165824	1	Case_vs_Control	20	3	1	TRUE	1
AC019211.1	Mic1	2.23849	5.9351	21.1471	1.33e-05	0.0165824	1	Case_vs_Control	22	3	1	TRUE	4
AC093843.1	Mic1	2.85519	5.04989	21.273	1.27e-05	0.0165824	1	Case_vs_Control	17	3	1	TRUE	7
CACNA2D3	Mic1	1.80745	7.91568	25.9577	1.8e-06	0.00538739	1	Case_vs_Control	31	3	1	TRUE	1
CADPS	Mic1	1.39713	7.92877	21.6508	1.07e-05	0.0158163	1	Case_vs_Control	33	3	1	TRUE	2
ROBO2	Mic1	1.45821	9.48444	18.96	3.4e-05	0.0258191	1	Case_vs_Control	33	3	1	TRUE	1
CLSTN2	Mic1	1.99844	7.19119	25.486	2.18e-06	0.00538739	1	Case_vs_Control	26	3	1	TRUE	4
LINC02109	Mic1	3.8422	4.3124	18.7915	4.32e-05	0.0277701	1	Case_vs_Control	5	3	1	TRUE	5
CD14	Mic1	-1.46665	6.23761	16.962	8.27e-05	0.0406787	1	Case_vs_Control	27	3	1	TRUE	0
AL031123.1	Mic1	2.85149	4.11686	18.7889	0.000103352	0.0439633	1	Case_vs_Control	4	3	1	TRUE	4
NRM	Mic1	2.74059	4.10369	18.9161	6.18e-05	0.0352562	1	Case_vs_Control	4	3	1	TRUE	4
GRM4	Mic1	3.15559	4.60361	17.9008	5.46e-05	0.0333974	1	Case_vs_Control	12	3	1	TRUE	12
TINAG	Mic1	-2.52109	4.10102	19.4881	9.13e-05	0.0417961	1	Case_vs_Control	4	3	1	TRUE	4
KCNQ5	Mic1	1.38168	8.65322	18.5551	4.06e-05	0.0268146	1	Case_vs_Control	32	3	1	TRUE	2
RAPGEF5	Mic1	1.17558	7.69875	16.4727	0.000102116	0.0439633	1	Case_vs_Control	31	3	1	TRUE	0
GALNT17	Mic1	1.22234	7.28248	16.3831	0.0001063	0.0443974	1	Case_vs_Control	32	3	1	TRUE	0
DYNC1I1	Mic1	1.20725	7.18611	16.0653	0.000122633	0.0466321	1	Case_vs_Control	31	3	1	TRUE	1
CNTNAP2	Mic1	1.42799	9.8537	20.335	1.88e-05	0.0189151	1	Case_vs_Control	33	3	1	TRUE	0
DLGAP2	Mic1	1.39621	7.98228	16.3254	0.000109092	0.0443974	1	Case_vs_Control	32	3	1	TRUE	1
NRG1	Mic1	1.70752	7.54202	20.3263	1.88e-05	0.0189151	1	Case_vs_Control	29	3	1	TRUE	2
XKR4	Mic1	1.36949	7.59291	18.7866	3.67e-05	0.0258191	1	Case_vs_Control	33	3	1	TRUE	1
ADAMTSL1	Mic1	4.45576	5.84127	43.4073	2.56e-09	6.42e-05	0.00241611	Case_vs_Control	18	3	1	TRUE	9
NRARP	Mic1	-3.26099	4.43105	16.3036	0.000110163	0.0443974	1	Case_vs_Control	10	3	1	TRUE	10
CACNA1B	Mic1	2.15434	7.29872	30.9532	2.49e-07	0.00155996	0.234903	Case_vs_Control	28	3	1	TRUE	2
KIAA1217	Mic1	1.51576	7.9265	17.1304	7.61e-05	0.0384718	1	Case_vs_Control	31	3	1	TRUE	1
VENTX	Mic1	-3.08638	4.29005	18.7523	3.9e-05	0.0264424	1	Case_vs_Control	8	3	1	TRUE	8
NELL1	Mic1	1.44226	6.63031	15.8629	0.000134356	0.0495873	1	Case_vs_Control	29	3	1	TRUE	0
CD6	Mic1	3.25251	4.64148	16.8822	8.57e-05	0.0413393	1	Case_vs_Control	12	3	1	TRUE	12
EMP1	Mic1	-5.09434	5.23455	36.8857	3.53e-08	0.000442533	0.0333193	Case_vs_Control	6	3	1	TRUE	6
AC024901.1	Mic1	2.16005	5.74371	15.8939	0.000132486	0.0495873	1	Case_vs_Control	18	3	1	TRUE	8
RIMBP2	Mic1	1.63116	6.04656	17.7087	5.89e-05	0.0343819	1	Case_vs_Control	27	3	1	TRUE	0
ATP8A2	Mic1	1.35472	7.22439	18.8908	3.54e-05	0.0258191	1	Case_vs_Control	27	3	1	TRUE	2
MTUS2	Mic1	1.40584	6.94356	16.6752	9.33e-05	0.0417961	1	Case_vs_Control	29	3	1	TRUE	0
AC244502.1	Mic1	-2.28215	4.22353	23.5631	7.11e-06	0.0137285	1	Case_vs_Control	5	3	1	TRUE	5
SLC25A21-AS1	Mic1	-2.4997	4.08377	21.3144	3.05e-05	0.0245693	1	Case_vs_Control	3	3	1	TRUE	3
MEG3	Mic1	1.25693	9.0202	17.1151	7.66e-05	0.0384718	1	Case_vs_Control	33	3	1	TRUE	2
GABRG3	Mic1	2.06112	6.94109	27.7285	8.83e-07	0.00443105	0.834035	Case_vs_Control	25	3	1	TRUE	1
BCL2A1	Mic1	-3.7098	4.79932	18.3217	5.15e-05	0.0322896	1	Case_vs_Control	7	3	1	TRUE	7
AC138305.1	Mic1	3.14378	4.60415	17.3229	7.27e-05	0.0380985	1	Case_vs_Control	9	3	1	TRUE	9
ASIC2	Mic1	1.50592	7.88505	17.2288	7.29e-05	0.0380985	1	Case_vs_Control	31	3	1	TRUE	2
CCL4L2	Mic1	-5.53911	5.05852	33.8782	9.16e-08	0.000766179	0.0865306	Case_vs_Control	8	3	1	TRUE	8
PPM1E	Mic1	1.60759	6.69227	21.7591	1.02e-05	0.0158163	1	Case_vs_Control	26	3	1	TRUE	0
SOCS3	Mic1	-3.26524	4.44841	21.3414	1.54e-05	0.0168314	1	Case_vs_Control	4	3	1	TRUE	4
AC005306.1	Mic1	2.72245	4.79372	16.8079	8.85e-05	0.0417961	1	Case_vs_Control	16	3	1	TRUE	16
LENG1	Mic1	-2.73548	4.45629	16.7226	9.2e-05	0.0417961	1	Case_vs_Control	13	3	1	TRUE	13
PCSK2	Mic1	1.78503	6.58768	20.0221	2.15e-05	0.0192482	1	Case_vs_Control	27	3	1	TRUE	2
PTPRT	Mic1	1.35659	7.77545	20.1408	2.04e-05	0.0189672	1	Case_vs_Control	32	3	1	TRUE	2
TSHZ2	Mic1	2.12791	6.53103	21.7179	1.04e-05	0.0158163	1	Case_vs_Control	27	3	1	TRUE	2
LINC01684	Mic1	-1.74171	6.16109	25.2897	2.36e-06	0.00538739	1	Case_vs_Control	28	3	1	TRUE	0
GRIK1	Mic1	1.66848	7.89645	23.5103	4.91e-06	0.0102745	1	Case_vs_Control	30	3	1	TRUE	1

## Sheet: SupplementaryData7
Supplementary Data 7
gene	cluster_id.male	logFC.male	p_val.male	p_adj.loc.male	cluster_id.female	logFC.female	p_val.female	p_adj.loc.female	TestStatistic	rawpval	adjpval	signs	type
PLPP3	Ast	-1.07	5.97e-06	0.00659	Ast	-0.0909106	0.710293	1	24.7417	5.67e-05	0.0304835	1	broad
DDAH1	Ast	-0.863	7.26e-05	0.0304	Ast	-0.396514	0.07538	0.955157	24.2315	7.18e-05	0.032416	1	broad
F3	Ast	-1.36	1.86e-07	0.000733	Ast	-0.307023	0.254606	1	33.7311	8.46e-07	0.00318413	1	broad
S1PR1	Ast	-1.47	6.72e-07	0.00141	Ast	-0.354232	0.2164	1	31.4873	2.43e-06	0.00532528	1	broad
GLUL	Ast	-1.5	3.77e-08	0.000208	Ast	-0.590533	0.0228822	0.813164	41.742	1.89e-08	0.000142013	1	broad
GPR37L1	Ast	-1.86	2.9e-10	8.01e-06	Ast	-0.500081	0.0930806	0.970635	48.6709	6.84e-10	1.54e-05	1	broad
NID1	Ast	-1.62	7.59e-05	0.0305	Ast	-0.519113	0.0419297	0.867181	25.3157	4.35e-05	0.0259756	1	broad
SERPINE2	Ast	-1.01	1.3e-05	0.0103	Ast	-0.408619	0.0450695	0.879005	28.7002	8.99e-06	0.0106887	1	broad
AC066585.1	Ast	1.91	0.000374	0.0743	Ast	2.4144	0.0197545	0.796135	23.6313	9.47e-05	0.0368632	1	broad
CSPG5	Ast	-0.958	5.52e-05	0.0254	Ast	-0.268018	0.193644	1	22.8926	0.00013304	0.0448386	1	broad
HES1	Ast	-1.14	1e-05	0.00919	Ast	-0.201531	0.514893	1	24.3534	6.78e-05	0.0318233	1	broad
TFRC	Ast	-1.08	8.52e-05	0.0314	Ast	-0.82326	0.10934	0.974477	23.1676	0.000117227	0.0433953	1	broad
NAT8L	Ast	-0.952	3.7e-05	0.0209	Ast	-0.409941	0.0523889	0.905513	26.3073	2.74e-05	0.0206505	1	broad
WFS1	Ast	-1.24	6.73e-06	0.00714	Ast	-0.243219	0.343942	1	25.9524	3.24e-05	0.0214859	1	broad
GABRA2	Ast	-0.835	0.000127	0.0423	Ast	-0.439876	0.0804269	0.9629	22.9835	0.000127593	0.044119	1	broad
GALNTL6	Ast	1.21	5.42e-07	0.00136	Ast	0.165516	0.653354	1	29.7073	5.61e-06	0.0079004	1	broad
SLC1A3	Ast	-1.15	2.23e-05	0.0141	Ast	-0.277311	0.316928	1	23.72	9.09e-05	0.036379	1	broad
TUBB2B	Ast	-1.28	6.81e-07	0.00141	Ast	-0.160967	0.553058	1	29.584	5.95e-06	0.0079004	1	broad
HSPA1B	Ast	-2.08	3.99e-07	0.00122	Ast	-0.668691	0.389871	1	31.3525	2.59e-06	0.00532528	1	broad
ELOVL5	Ast	-1	1.57e-05	0.0117	Ast	-1.03754	0.0416555	0.864514	28.4803	9.97e-06	0.0112532	1	broad
GJA1	Ast	-1.65	5.32e-09	4.9e-05	Ast	-0.171056	0.545012	1	39.3175	5.99e-08	0.000338146	1	broad
EZR	Ast	-1.04	1.49e-05	0.0114	Ast	-0.382652	0.100307	0.970635	26.8273	2.15e-05	0.0187807	1	broad
TRIL	Ast	-1.52	1.41e-06	0.00243	Ast	-0.452277	0.13594	1	30.9349	3.16e-06	0.00548267	1	broad
PTN	Ast	-1.13	3.53e-06	0.00465	Ast	-0.579541	0.018587	0.778005	33.079	1.15e-06	0.00324829	1	broad
AC120193.1	Ast	1.21	3.02e-05	0.0174	Ast	0.646118	0.173786	1	24.3152	6.91e-05	0.0318233	1	broad
PMP2	Ast	-1.2	1.26e-05	0.0103	Ast	-0.491986	0.103517	0.970635	27.0997	1.9e-05	0.0186318	1	broad
MYORG	Ast	-1.45	5.28e-06	0.00659	Ast	-0.155131	0.647006	1	25.174	4.64e-05	0.0265501	1	broad
SLC39A12	Ast	-1.05	7.56e-05	0.0305	Ast	-0.417078	0.132123	1	23.0282	0.000124997	0.044119	1	broad
CTSD	Ast	-1.12	1.96e-05	0.0129	Ast	-0.322069	0.223731	1	24.6746	5.85e-05	0.0307132	1	broad
USH1C	Ast	1.28	0.00443	0.201	Ast	1.56808	0.000511944	0.407362	25.9933	3.17e-05	0.0214859	1	broad
HEPACAM	Ast	-0.976	1.89e-05	0.0127	Ast	-0.204927	0.339316	1	23.9143	8.31e-05	0.0347477	1	broad
HEPN1	Ast	-1.17	5.93e-06	0.00659	Ast	-0.0788576	0.824647	1	24.4566	6.47e-05	0.0310793	1	broad
ARHGDIB	Ast	2.32	0.00395	0.193	Ast	2.30162	0.00296713	0.571269	22.7084	0.000144793	0.0467082	1	broad
TMBIM6	Ast	-1	1.89e-05	0.0127	Ast	-0.117967	0.607879	1	22.7483	0.000142165	0.0467082	1	broad
WIF1	Ast	-1.25	9.08e-06	0.00895	Ast	-0.439531	0.207899	1	26.3603	2.68e-05	0.0206505	1	broad
EDNRB	Ast	-1.19	1.88e-05	0.0127	Ast	-0.336702	0.240041	1	24.6172	6.01e-05	0.0308224	1	broad
CLDN10	Ast	-1.06	2.33e-05	0.0141	Ast	-0.486047	0.0881	0.968622	26.1927	2.89e-05	0.0210775	1	broad
CKB	Ast	-0.855	0.000107	0.037	Ast	-0.323341	0.0965652	0.970635	22.9604	0.000128952	0.044119	1	broad
ADGRG1	Ast	-1.12	5.74e-06	0.00659	Ast	-0.234984	0.254589	1	26.8723	2.11e-05	0.0187807	1	broad
ATP1B2	Ast	-1.57	4.15e-09	4.9e-05	Ast	-0.337553	0.12343	0.993859	42.7845	1.15e-08	0.000129503	1	broad
CD300A	Ast	0.854	0.262	0.78	Ast	3.60047	9.39e-06	0.246112	25.8303	3.42e-05	0.0216603	1	broad
SOCS3	Ast	-7.51	2.25e-06	0.00346	Ast	-0.543601	0.971733	1	26.0665	3.07e-05	0.0214859	1	broad
GADD45B	Ast	-2.46	2.4e-06	0.00348	Ast	-0.329538	0.625286	1	26.8192	2.16e-05	0.0187807	1	broad
TUBB4A	Ast	-1.33	1.78e-05	0.0127	Ast	-0.321793	0.351039	1	23.9663	8.11e-05	0.0345639	1	broad
OLFM2	Ast	-0.928	4.28e-05	0.0219	Ast	-0.329495	0.135044	1	24.1223	7.55e-05	0.0334251	1	broad
NCAN	Ast	-0.882	8.88e-05	0.0323	Ast	-0.331521	0.108144	0.97398	23.1068	0.000120553	0.0439064	1	broad
APOE	Ast	-1.49	3.19e-08	0.000208	Ast	-0.20757	0.465518	1	36.0505	2.83e-07	0.00127594	1	broad
TTYH1	Ast	-1.02	9.83e-06	0.00919	Ast	-0.253624	0.172688	1	26.5727	2.43e-05	0.0202823	1	broad
CST3	Ast	-1.31	7.14e-07	0.00141	Ast	-0.101754	0.684088	1	29.0641	7.59e-06	0.00951721	1	broad
SDC4	Ast	-1.49	7.43e-08	0.000342	Ast	-0.0839393	0.753776	1	33.3956	9.91e-07	0.00319739	1	broad
TIMP3	Ast	-1.14	3.43e-06	0.00465	Ast	-0.542516	0.0700351	0.949905	30.4834	3.9e-06	0.00629299	1	broad
ANOS1	Ast	-0.979	7.82e-05	0.0306	Ast	-0.506426	0.0913927	0.970635	23.6977	9.18e-05	0.036379	1	broad
CYBB	Ast	2.65	1.12e-05	0.0097	Ast	0.250738	0.673117	1	23.5909	9.65e-05	0.0369194	1	broad
KAZN	Oli	0.613	0.00322	0.315	Oli	0.837256	0.001315	0.287415	24.7446	5.66e-05	0.0432656	1	broad
AC062021.1	Oli	1.59	0.0144	0.468	Oli	4.01059	0.000122606	0.121337	26.4941	2.52e-05	0.0315115	1	broad
MYO3B-AS1	Oli	1.35	0.00469	0.335	Oli	3.13404	0.000729151	0.226829	25.1719	4.65e-05	0.0368154	1	broad
P2RY12	Oli	2.38	9.01e-06	0.0395	Oli	0.912229	0.146349	0.922562	27.0779	1.92e-05	0.0292976	1	broad
NPY2R	Oli	0.272	0.214	0.886	Oli	4.95282	7.77e-06	0.0570658	26.6141	2.38e-05	0.0315115	1	broad
GALNTL6	Oli	1.13	6.08e-06	0.032	Oli	0.816201	0.01241	0.531476	32.7995	1.31e-06	0.00718673	1	broad
C1QTNF2	Oli	1.34	0.0201	0.522	Oli	3.15692	0.000121988	0.121337	25.8372	3.41e-05	0.0321202	1	broad
HSPA1A	Oli	-1.42	1.72e-07	0.00226	Oli	-0.859636	0.258926	1	33.854	7.98e-07	0.00718673	1	broad
HSPA1B	Oli	-1.55	3e-05	0.0791	Oli	-1.47722	0.087347	0.856561	25.7044	3.63e-05	0.0322675	1	broad
DLX6-AS1	Oli	1.06	0.00386	0.326	Oli	1.84861	0.000462328	0.214634	26.4726	2.54e-05	0.0315115	1	broad
AC012213.4	Oli	2.01	0.00119	0.251	Oli	3.23127	0.00047367	0.214634	28.7776	8.67e-06	0.0179991	1	broad
FRMD4A	Oli	0.629	0.00403	0.326	Oli	1.19021	0.000537931	0.226829	26.0835	3.04e-05	0.0316615	1	broad
KIAA1217	Oli	1.01	2.31e-05	0.0695	Oli	0.812039	0.0261178	0.639963	28.6416	9.24e-06	0.0179991	1	broad
CNTN5	Oli	1.07	1.74e-06	0.0115	Oli	0.520234	0.14883	0.923428	30.3332	4.19e-06	0.0131095	1	broad
PLBD1	Oli	0.91	0.022	0.535	Oli	4.2484	0.00012409	0.121337	25.6224	3.77e-05	0.0322675	1	broad
MTUS2	Oli	1	4.86e-05	0.107	Oli	0.766761	0.044832	0.75557	26.0734	3.06e-05	0.0316615	1	broad
TEX26	Oli	1.37	0.00489	0.345	Oli	3.26188	0.000382051	0.207857	26.381	2.65e-05	0.0315115	1	broad
PTPRM	Oli	0.87	0.000325	0.16	Oli	0.692411	0.0068206	0.463848	26.039	3.11e-05	0.0316615	1	broad
AP006565.1	Oli	0.572	0.751	1	Oli	4.11353	3.82e-06	0.0374257	25.5223	3.95e-05	0.0325003	1	broad
AL160412.1	Oli	1.51	0.00349	0.321	Oli	4.03065	7.61e-05	0.121337	30.2815	4.29e-06	0.0131095	1	broad
GRIK1	Oli	1.36	2.14e-08	0.000563	Oli	0.448386	0.246372	1	38.1216	1.06e-07	0.0022629	1	broad
SRM	InN	-0.335	0.0422	0.582	InN	-0.706318	6.94e-06	0.0734672	30.088	4.7e-06	0.0339203	1	broad
ADGRG7	InN	0.545	0.423	0.925	InN	7.88495	1.4e-07	0.00443236	33.2912	1.04e-06	0.0288175	1	broad
TUBB3	InN	-0.717	0.00385	0.546	InN	-0.735453	0.000144696	0.230636	28.8011	8.58e-06	0.0339203	1	broad
UBTF	InN	-0.53	0.000376	0.546	InN	-0.558901	0.00101963	0.230636	29.5485	6.05e-06	0.0339203	1	broad
ATP5F1D	InN	-0.667	0.00631	0.546	InN	-0.948418	4.95e-05	0.230636	29.9569	4.99e-06	0.0339203	1	broad
APOE	InN	-1.46	3.01e-06	0.094	InN	-0.487374	0.129415	0.690772	29.5166	6.14e-06	0.0339203	1	broad
HES5	OPC	-1.03	0.00121	0.199	OPC	-1.03652	0.00528271	0.48293	23.9209	8.28e-05	0.0346392	1	broad
MARCKSL1	OPC	-0.828	3.89e-06	0.00454	OPC	-0.421381	0.139866	0.926463	28.8484	8.39e-06	0.007535	1	broad
RNF220	OPC	0.776	0.00267	0.272	OPC	0.884789	0.00368799	0.462426	23.0567	0.000123366	0.0450173	1	broad
MAL	OPC	0.508	0.325	0.974	OPC	1.59782	1.04e-05	0.0706376	25.1979	4.59e-05	0.0217939	1	broad
ROBO2	OPC	0.91	5.33e-10	4.56e-06	OPC	0.101567	0.723055	1	43.3535	8.74e-09	4.38e-05	1	broad
SEMA5A	OPC	-0.555	2.84e-05	0.0228	OPC	-0.418397	0.0138272	0.610641	29.5005	6.18e-06	0.00657896	1	broad
HSPA1A	OPC	-1.31	0.00045	0.117	OPC	-1.29573	0.0153685	0.629998	23.7634	8.91e-05	0.0357597	1	broad
HSPA1B	OPC	-2.65	1.06e-06	0.00278	OPC	-1.04984	0.0562272	0.796199	33.2712	1.05e-06	0.00301364	1	broad
MARCKS	OPC	-0.638	3.75e-05	0.0243	OPC	-0.479417	0.0401487	0.76218	26.8127	2.17e-05	0.0136036	1	broad
LINC01624	OPC	1.37	0.0051	0.316	OPC	2.54392	9.22e-05	0.250946	29.1391	7.32e-06	0.00735041	1	broad
ACTB	OPC	-0.777	5.16e-08	0.000265	OPC	-0.453723	0.0377517	0.735671	40.1129	4.1e-08	0.000164645	1	broad
RELN	OPC	1.45	0.000273	0.0874	OPC	1.29822	0.0103927	0.581734	25.5454	3.91e-05	0.0196064	1	broad
PLAT	OPC	-1.28	1.82e-06	0.00312	OPC	-0.482287	0.0568813	0.796199	32.1669	1.77e-06	0.00354947	1	broad
ST18	OPC	0.831	0.00111	0.19	OPC	1.07896	0.00801343	0.54636	23.2601	0.000112343	0.0423628	1	broad
ENPP2	OPC	1.17	0.00088	0.172	OPC	0.760013	0.00810571	0.548527	23.7015	9.17e-05	0.0360728	1	broad
KIRREL3	OPC	1.15	5.47e-07	0.00175	OPC	0.0175629	0.939007	1	28.9635	7.95e-06	0.007535	1	broad
GLDN	OPC	2.15	0.000354	0.104	OPC	1.105	0.00463634	0.470195	26.6401	2.35e-05	0.0142941	1	broad
LIPC	OPC	2.34	0.000331	0.102	OPC	1.82333	0.023693	0.694213	23.5119	0.000100037	0.0386105	1	broad
AC133065.1	OPC	1.33	0.00275	0.273	OPC	2.56281	0.00011301	0.256193	29.9684	4.97e-06	0.00657896	1	broad
MBP	OPC	0.342	0.0249	0.489	OPC	0.772408	7.22e-05	0.250946	26.4577	2.56e-05	0.0151013	1	broad
AC011509.3	OPC	1.76	0.000106	0.0495	OPC	2.46653	0.00130801	0.404353	31.5826	2.33e-06	0.00389375	1	broad
CST3	OPC	-1.12	5.08e-11	6.52e-07	OPC	-0.0468399	0.861115	1	47.7053	1.09e-09	1.09e-05	1	broad
RPL22L1	Mix (broad)	0.496	0.0205	0.801	Mix (broad)	3.52958	5.92e-06	0.0432024	31.8474	2.06e-06	0.0334725	1	broad
GRIK3	Mic	1.06	0.238	1	Mic	2.06938	0.00012522	0.0461343	20.8419	0.00034037	0.0346029	1	broad
AL353604.1	Mic	1.58	0.0632	0.817	Mic	3.4812	0.000608647	0.099789	20.3314	0.000429506	0.0404199	1	broad
YRDC	Mic	2.67	0.0109	0.649	Mic	2.9991	0.000921953	0.120522	23.016	0.000125697	0.0170297	1	broad
GLIS1	Mic	2.39	0.0124	0.66	Mic	2.5588	0.000624488	0.10002	23.5373	9.89e-05	0.0149417	1	broad
NEGR1	Mic	0.888	0.0265	0.724	Mic	1.31085	0.000124906	0.0461343	25.2371	4.51e-05	0.00944586	1	broad
AL513166.1	Mic	2.44	0.00149	0.404	Mic	1.08711	0.00775016	0.291245	22.738	0.000142834	0.0185772	1	broad
ST6GALNAC5	Mic	1.58	0.00613	0.581	Mic	1.42358	0.000987946	0.126066	24.0289	7.88e-05	0.0131057	1	broad
ADGRL2	Mic	1.52	0.0052	0.571	Mic	1.47417	0.000196692	0.0597817	27.5859	1.51e-05	0.00516927	1	broad
MIR137HG	Mic	2.52	0.000646	0.311	Mic	1.60688	0.000767313	0.112417	29.0347	7.69e-06	0.00355537	1	broad
AL445433.2	Mic	3.11	0.00719	0.595	Mic	1.79486	0.00465729	0.243291	20.6088	0.000378537	0.0374157	1	broad
OLFM3	Mic	1.31	0.029	0.731	Mic	1.42577	0.000295524	0.0724419	23.3344	0.000108561	0.0156526	1	broad
ILDR2	Mic	5.22	3.34e-05	0.117	Mic	0.289888	0.550128	1	21.8091	0.000218738	0.0256543	1	broad
BX284613.2	Mic	4.05	0.000148	0.208	Mic	1.05067	0.0474514	0.517995	23.7327	9.04e-05	0.0142237	1	broad
CACNA1E	Mic	1.46	0.0115	0.653	Mic	2.2804	1.27e-05	0.017667	31.4797	2.44e-06	0.002272	1	broad
BRINP3	Mic	1.92	0.000989	0.343	Mic	0.792062	0.0218813	0.416481	21.4819	0.000254081	0.0282589	1	broad
ELF3-AS1	Mic	1.25	0.039	0.766	Mic	3.61993	0.000498239	0.092423	21.6972	0.000230235	0.026719	1	broad
MARK1	Mic	0.877	0.168	1	Mic	1.63588	4.95e-05	0.033554	23.394	0.000105622	0.0155706	1	broad
SLC35F3	Mic	0.846	0.25	1	Mic	1.90348	2.64e-06	0.0061077	28.4598	1.01e-05	0.0040551	1	broad
RYR2	Mic	0.943	0.0373	0.761	Mic	1.89917	4.93e-07	0.00272235	35.6217	3.46e-07	0.000906645	1	broad
CHRM3	Mic	0.934	0.0459	0.786	Mic	1.54031	0.000437431	0.0869758	21.6318	0.00023724	0.0270966	1	broad
RGS7	Mic	1.25	0.00459	0.567	Mic	1.22548	0.000121644	0.0461343	28.7966	8.6e-06	0.00375332	1	broad
MYT1L	Mic	0.703	0.167	1	Mic	1.36837	0.000134974	0.0476266	21.4004	0.000263729	0.0286086	1	broad
LINC01250	Mic	1.91	0.0134	0.665	Mic	1.88751	0.000130174	0.0468996	26.5183	2.49e-05	0.00710724	1	broad
LINC02613	Mic	2.22	1	1	Mic	4.49743	1.26e-05	0.017667	22.5669	0.000154515	0.0197428	1	broad
KCNG3	Mic	3.27	0.000645	0.311	Mic	1.87812	0.0282833	0.449893	21.8235	0.000217303	0.0256543	1	broad
NRXN1	Mic	1.13	0.00161	0.421	Mic	0.611409	0.0300083	0.45912	19.8756	0.000528442	0.0477299	1	broad
LINC01122	Mic	0.84	0.172	1	Mic	1.79568	6.22e-05	0.0364383	22.8908	0.000133146	0.0177332	1	broad
AC110614.1	Mic	3.9	0.000665	0.312	Mic	2.1019	0.0046922	0.244158	25.3552	4.27e-05	0.00906396	1	broad
AC073091.3	Mic	1.53	0.0581	0.81	Mic	2.60731	7.46e-05	0.0398494	24.699	5.78e-05	0.0108196	1	broad
LRRTM4	Mic	1.12	0.00245	0.483	Mic	1.03104	0.00124917	0.138963	25.3939	4.19e-05	0.00906396	1	broad
AC011246.1	Mic	1.29	0.131	0.947	Mic	2.10201	0.000324483	0.076012	20.1317	0.000470379	0.0434851	1	broad
CNTNAP5	Mic	1.9	0.000281	0.259	Mic	1.17723	0.000358157	0.0793954	32.2234	1.72e-06	0.00197861	1	broad
LRP1B	Mic	1.17	0.00168	0.429	Mic	0.916681	0.00277385	0.192373	24.553	6.19e-05	0.0110493	1	broad
SLC4A10	Mic	1.05	0.0362	0.756	Mic	1.27722	0.000230714	0.064223	23.3861	0.00010601	0.0155706	1	broad
KCNH7	Mic	1.69	0.00292	0.522	Mic	1.64057	2.77e-05	0.0267128	32.6589	1.4e-06	0.00197861	1	broad
ZNF385B	Mic	1.07	0.0538	0.807	Mic	1.53228	0.000284809	0.0713533	22.1723	0.000185193	0.0227383	1	broad
ZNF804A	Mic	2.24	0.00203	0.444	Mic	1.29252	0.00145577	0.151964	25.4639	4.06e-05	0.0090086	1	broad
KIAA2012	Mic	0.486	0.707	1	Mic	3.81086	3.96e-05	0.030821	20.9659	0.000321642	0.0334763	1	broad
ICA1L	Mic	1.23	0.0746	0.84	Mic	1.30604	0.000519194	0.0949443	20.3177	0.000432203	0.0404316	1	broad
ADAM23	Mic	1.44	0.0197	0.678	Mic	1.20192	0.000592329	0.099789	22.7172	0.000144211	0.0185772	1	broad
UNC80	Mic	0.901	0.0884	0.859	Mic	1.17028	0.000255218	0.0673051	21.3985	0.000263951	0.0286086	1	broad
VWC2L	Mic	2.8	0.0106	0.645	Mic	2.88548	2.28e-05	0.0266104	30.4726	3.92e-06	0.00272882	1	broad
AC019211.1	Mic	1.89	0.0299	0.735	Mic	2.35173	2.68e-05	0.0267128	28.0751	1.2e-05	0.00455466	1	broad
AC093843.1	Mic	2.6	0.00553	0.571	Mic	3.02531	1.76e-05	0.0220197	32.2928	1.67e-06	0.00197861	1	broad
PASK	Mic	2.93	0.000724	0.326	Mic	1.49259	0.0427781	0.501029	20.7649	0.00035253	0.0355151	1	broad
CHL1	Mic	1.59	0.00349	0.542	Mic	0.809584	0.0046613	0.243291	22.0526	0.000195643	0.0234712	1	broad
CNTN4	Mic	0.88	0.0656	0.818	Mic	1.31849	0.00020967	0.0610799	22.3883	0.000167723	0.0207554	1	broad
THRB	Mic	0.892	0.0721	0.831	Mic	1.17091	0.000329843	0.076012	21.2932	0.000276976	0.0298148	1	broad
MYRIP	Mic	2.1	0.000606	0.311	Mic	0.974669	0.00583656	0.261113	25.1045	4.79e-05	0.00991217	1	broad
CACNA2D3	Mic	1.23	0.00763	0.596	Mic	2.13997	3.03e-07	0.00272235	39.7678	4.83e-08	0.000521556	1	broad
CADPS	Mic	1.48	0.00109	0.372	Mic	1.57727	4.54e-06	0.00813256	38.2489	9.96e-08	0.000521556	1	broad
SYNPR	Mic	0.509	0.384	1	Mic	1.79569	4.06e-05	0.030821	22.1378	0.000188148	0.022922	1	broad
ROBO2	Mic	1.1	0.0076	0.596	Mic	1.86217	9.65e-07	0.00302231	37.4613	1.45e-07	0.000568599	1	broad
CADM2	Mic	0.997	0.00721	0.595	Mic	0.7013	0.00612695	0.268824	20.0547	0.000487137	0.0445107	1	broad
LINC00882	Mic	1.82	0.00181	0.437	Mic	0.968149	0.00288525	0.195934	24.3251	6.87e-05	0.0120033	1	broad
STXBP5L	Mic	0.893	0.0514	0.799	Mic	1.54546	4.57e-05	0.033554	25.9251	3.28e-05	0.0083051	1	broad
KALRN	Mic	0.952	0.0384	0.766	Mic	1.29729	0.000281441	0.0712216	22.8706	0.000134392	0.0177488	1	broad
CLSTN2	Mic	0.461	0.519	1	Mic	1.95602	2.5e-05	0.0267128	22.5063	0.000158876	0.0199751	1	broad
KCNMB2	Mic	2.16	3.71e-05	0.117	Mic	0.767679	0.0631413	0.581463	25.9285	3.27e-05	0.0083051	1	broad
CCDC39	Mic	2.28	0.00178	0.433	Mic	2.68544	0.00719706	0.279981	22.5305	0.000157127	0.0199146	1	broad
FGF12	Mic	1.65	0.000213	0.251	Mic	0.822638	0.0107373	0.330898	25.9765	3.2e-05	0.0083051	1	broad
LDB2	Mic	1.09	0.0275	0.726	Mic	1.43348	0.000146943	0.0497481	24.8381	5.42e-05	0.0105211	1	broad
KCNIP4	Mic	1.12	0.00196	0.444	Mic	1.20068	0.00057806	0.099789	27.3813	1.66e-05	0.00544967	1	broad
PCDH7	Mic	1.46	0.00152	0.404	Mic	0.734831	0.0165259	0.379159	21.1837	0.00029118	0.0311305	1	broad
AC107068.1	Mic	1.22	0.0433	0.78	Mic	3.27147	0.000466679	0.0902134	21.6189	0.000238636	0.0270966	1	broad
MAPK10	Mic	1.07	0.0148	0.672	Mic	0.850509	0.0019419	0.168293	20.9144	0.000329282	0.0339745	1	broad
CCSER1	Mic	1.31	0.00369	0.542	Mic	1.26599	0.000117459	0.0461343	29.3031	6.78e-06	0.00339587	1	broad
LINC02263	Mic	3.86	0.00092	0.337	Mic	1.65393	0.0112361	0.331031	22.9595	0.000129006	0.0173287	1	broad
GALNTL6	Mic	1.75	0.000582	0.311	Mic	1.36956	0.000607532	0.099789	29.7103	5.61e-06	0.00293686	1	broad
WDR17	Mic	1.79	0.0104	0.645	Mic	1.06602	0.00365425	0.216861	20.3556	0.000424803	0.0402181	1	broad
SORBS2	Mic	1.6	0.00304	0.522	Mic	1.24029	0.0020388	0.168293	23.9826	8.05e-05	0.0131057	1	broad
CDH18	Mic	1.71	0.000635	0.311	Mic	1.22796	0.00026402	0.0681905	31.2027	2.78e-06	0.00237098	1	broad
CDH12	Mic	1.27	0.0152	0.676	Mic	1.55338	0.00041873	0.0852881	23.9295	8.25e-05	0.013233	1	broad
PDE4D	Mic	0.924	0.0176	0.678	Mic	0.938177	0.00197652	0.168293	20.5325	0.000391917	0.0382569	1	broad
PDE8B	Mic	1.52	0.036	0.756	Mic	1.1749	0.000568365	0.099789	21.594	0.00024138	0.0270966	1	broad
TENM2	Mic	1.29	0.00351	0.542	Mic	1.17928	6.25e-05	0.0364383	30.6636	3.59e-06	0.00272882	1	broad
LY86-AS1	Mic	2.81	0.000108	0.202	Mic	1.00617	0.0213737	0.416481	25.9579	3.23e-05	0.0083051	1	broad
ADGRB3	Mic	1.31	0.000494	0.299	Mic	0.96946	0.000498501	0.092423	30.4338	3.99e-06	0.00272882	1	broad
RIMS1	Mic	1.41	0.00748	0.596	Mic	1.33407	3.7e-05	0.029881	30.2016	4.45e-06	0.00291594	1	broad
KCNQ5	Mic	1.11	0.0132	0.665	Mic	1.69435	1.36e-06	0.00377484	35.6769	3.37e-07	0.000906645	1	broad
GRIK2	Mic	1.43	0.00119	0.383	Mic	1.01378	0.00105492	0.126337	27.1762	1.83e-05	0.0057562	1	broad
AL033504.1	Mic	2.17	0.00542	0.571	Mic	2.00057	0.0036018	0.215024	21.688	0.000231215	0.026719	1	broad
PDE10A	Mic	1.42	0.00824	0.607	Mic	1.32228	0.000309071	0.0737443	25.7614	3.54e-05	0.00844278	1	broad
AC011287.1	Mic	1.15	0.0248	0.708	Mic	1.22189	0.000663209	0.103846	22.0307	0.000197623	0.0235291	1	broad
DGKB	Mic	1.71	0.00053	0.305	Mic	1.0736	0.00327232	0.20675	26.5298	2.47e-05	0.00710724	1	broad
GALNT17	Mic	1.32	0.0302	0.735	Mic	1.32696	0.000140933	0.0487218	24.7343	5.69e-05	0.0107727	1	broad
ZNF804B	Mic	1.09	0.056	0.807	Mic	1.86615	9.7e-05	0.0433233	24.2456	7.13e-05	0.0123155	1	broad
LHFPL3	Mic	2.15	6.01e-06	0.0539	Mic	0.335556	0.398227	0.999778	25.8856	3.34e-05	0.00832448	1	broad
CADPS2	Mic	1.62	0.00299	0.522	Mic	1.02865	0.00727655	0.282197	21.4712	0.00025533	0.0282589	1	broad
DGKI	Mic	1.72	0.0015	0.404	Mic	1.16712	0.000751739	0.111377	27.3908	1.66e-05	0.00544967	1	broad
TMEM178B	Mic	1.28	0.00713	0.595	Mic	0.731216	0.00553344	0.259697	20.2808	0.000439526	0.0408733	1	broad
CNTNAP2	Mic	1.32	0.000894	0.337	Mic	1.62303	4.54e-06	0.00813256	38.6428	8.26e-08	0.000521556	1	broad
PTPRN2	Mic	1.03	0.0601	0.81	Mic	1.26201	0.000432587	0.0867008	21.1149	0.000300477	0.0316932	1	broad
DLGAP2	Mic	1.41	0.00475	0.571	Mic	1.67166	2.34e-05	0.0266104	32.0275	1.89e-06	0.00197861	1	broad
CSMD1	Mic	1.01	0.00777	0.598	Mic	1.00228	0.00328425	0.20675	21.1522	0.000295406	0.031369	1	broad
NRG1	Mic	1.04	0.0695	0.829	Mic	1.74827	0.000141967	0.0487218	23.0527	0.000123594	0.0170297	1	broad
SNTG1	Mic	1.09	0.0113	0.653	Mic	1.23487	7.79e-05	0.040671	27.8852	1.32e-05	0.00470029	1	broad
XKR4	Mic	1.24	0.0221	0.692	Mic	1.46075	9.33e-05	0.043293	26.1834	2.91e-05	0.00801262	1	broad
RALYL	Mic	0.902	0.0378	0.763	Mic	1.52395	0.000122354	0.0461343	24.5681	6.14e-05	0.0110493	1	broad
MMP16	Mic	2.32	3.76e-05	0.117	Mic	0.653123	0.0429373	0.501029	26.673	2.31e-05	0.00699529	1	broad
RUNX1T1	Mic	1.83	0.000805	0.334	Mic	1.10086	0.000604493	0.099789	29.0716	7.56e-06	0.00355537	1	broad
RIMS2	Mic	0.968	0.0235	0.698	Mic	1.2952	6.77e-05	0.0385287	26.7033	2.28e-05	0.00699529	1	broad
CSMD3	Mic	1.86	7.35e-05	0.173	Mic	0.593664	0.0521883	0.538933	24.9422	5.17e-05	0.0102797	1	broad
PTPRD	Mic	0.9	0.0157	0.678	Mic	1.0735	0.000538461	0.0977541	23.3618	0.000107202	0.0155999	1	broad
ADAMTSL1	Mic	0.812	0.463	1	Mic	4.38673	7.61e-07	0.00272235	29.7183	5.59e-06	0.00293686	1	broad
LINGO2	Mic	1.25	0.00994	0.645	Mic	1.26009	0.00336864	0.20675	20.6089	0.000378521	0.0374157	1	broad
TRPM3	Mic	0.694	0.201	1	Mic	1.67759	0.000215512	0.0620601	20.0939	0.000478531	0.0439801	1	broad
NR4A3	Mic	-1.24	0.188	1	Mic	-6.09785	5.1e-07	0.00272235	32.3202	1.65e-06	0.00197861	1	broad
CACNA1B	Mic	1.26	0.0183	0.678	Mic	2.20555	3.69e-06	0.00771327	33.019	1.18e-06	0.00197861	1	broad
KIAA1217	Mic	1.52	0.00248	0.483	Mic	1.64549	0.000178368	0.0558581	29.2623	6.91e-06	0.00339587	1	broad
PCDH15	Mic	2.48	7.58e-06	0.0539	Mic	0.344618	0.391032	0.993528	25.4579	4.07e-05	0.0090086	1	broad
ATRNL1	Mic	1.53	0.000532	0.305	Mic	1.2602	0.000205493	0.060637	32.0579	1.86e-06	0.00197861	1	broad
NELL1	Mic	1.11	0.0482	0.791	Mic	1.70687	4.84e-05	0.033554	25.936	3.26e-05	0.0083051	1	broad
LRRC4C	Mic	1.69	3.88e-05	0.117	Mic	0.406301	0.101135	0.662449	24.8968	5.28e-05	0.010367	1	broad
GRM5	Mic	1.37	0.00343	0.542	Mic	1.29337	0.000173563	0.0550415	28.6683	9.13e-06	0.0038775	1	broad
CNTN5	Mic	2.28	7.64e-06	0.0539	Mic	0.847319	0.0430521	0.5019	29.8549	5.24e-06	0.00293686	1	broad
GRIA4	Mic	1.78	0.000297	0.259	Mic	0.865558	0.00181003	0.167331	28.8724	8.3e-06	0.00372612	1	broad
OPCML	Mic	1.1	0.00428	0.562	Mic	0.971829	0.00217121	0.172414	23.1725	0.000116962	0.016267	1	broad
CACNA1C	Mic	1.27	0.0129	0.66	Mic	1.24412	0.000198055	0.0597817	25.755	3.55e-05	0.00844278	1	broad
AC024901.1	Mic	2.23	0.0109	0.649	Mic	2.11602	0.000692578	0.105159	23.5882	9.66e-05	0.0148815	1	broad
GRIP1	Mic	1.35	0.0125	0.66	Mic	1.25398	0.000709446	0.107071	23.2661	0.000112031	0.0160062	1	broad
TRHDE	Mic	1.66	0.014	0.667	Mic	1.53674	0.000222278	0.0625699	25.3606	4.26e-05	0.00906396	1	broad
ANKS1B	Mic	1.09	0.00561	0.571	Mic	0.781496	0.00532781	0.257679	20.836	0.000341273	0.0346029	1	broad
KSR2	Mic	2.33	0.00473	0.571	Mic	1.38643	0.000361277	0.0793954	26.5594	2.44e-05	0.00710724	1	broad
TMEM132D	Mic	0.887	0.0769	0.841	Mic	1.34009	0.000471718	0.0902134	20.4488	0.000407166	0.0387819	1	broad
ATP8A2	Mic	1.51	0.0058	0.571	Mic	1.35619	5.04e-05	0.033554	30.0909	4.69e-06	0.00293686	1	broad
MTUS2	Mic	1.33	0.0188	0.678	Mic	1.44412	0.000331318	0.076012	23.9727	8.09e-05	0.0131057	1	broad
GPC6	Mic	1.78	0.000319	0.259	Mic	1.11459	0.00195936	0.168293	28.5709	9.55e-06	0.00395131	1	broad
HS6ST3	Mic	1.22	0.00682	0.595	Mic	1.06593	0.00103155	0.126066	23.7292	9.05e-05	0.0142237	1	broad
FGF14	Mic	1.17	0.00483	0.571	Mic	1.13692	0.000771795	0.112417	24.9994	5.03e-05	0.0102713	1	broad
FAM155A	Mic	1.21	0.0028	0.512	Mic	0.943208	0.00105872	0.126337	25.4577	4.07e-05	0.0090086	1	broad
LRFN5	Mic	1.42	0.00864	0.617	Mic	0.944652	0.00578816	0.259697	19.8066	0.00054527	0.0489684	1	broad
MDGA2	Mic	1.42	0.000784	0.334	Mic	1.10245	0.00115242	0.133049	27.834	1.35e-05	0.00470694	1	broad
TRIM9	Mic	0.865	0.0574	0.81	Mic	0.891627	0.000815006	0.115878	19.9401	0.000513192	0.0466204	1	broad
NRXN3	Mic	1	0.00826	0.607	Mic	1.15938	0.000498288	0.092423	24.8013	5.52e-05	0.010571	1	broad
LINC02296	Mic	3.57	0.000126	0.205	Mic	0.927249	0.278285	0.908721	20.5167	0.000394761	0.0382967	1	broad
MEG3	Mic	0.887	0.0126	0.66	Mic	1.50996	2.6e-05	0.0267128	29.8593	5.23e-06	0.00293686	1	broad
MEG8	Mic	1.58	0.00439	0.562	Mic	1.07348	0.00227424	0.175853	23.0291	0.000124944	0.0170297	1	broad
SNHG14	Mic	0.934	0.0127	0.66	Mic	1.06681	6.1e-05	0.0364383	28.1403	1.17e-05	0.00455466	1	broad
GABRG3	Mic	0.799	0.178	1	Mic	2.01039	1.42e-05	0.0187758	25.7709	3.52e-05	0.00844278	1	broad
FAM189A1	Mic	1.49	0.0676	0.821	Mic	1.5905	0.000233906	0.064396	22.1095	0.00019061	0.0230433	1	broad
RBFOX1	Mic	1.12	0.00283	0.512	Mic	1.6016	6.11e-05	0.0364383	31.1401	2.87e-06	0.00237098	1	broad
SHISA9	Mic	1.4	0.0109	0.649	Mic	1.34911	0.000408263	0.0838379	24.6452	5.93e-05	0.0109617	1	broad
CDH8	Mic	1.49	0.0184	0.678	Mic	1.57458	0.000277403	0.0709161	24.3709	6.73e-05	0.0118844	1	broad
ASIC2	Mic	1.7	0.00149	0.404	Mic	1.62383	9.86e-05	0.0433233	31.4675	2.46e-06	0.002272	1	broad
CCL4L2	Mic	-0.787	0.472	1	Mic	-6.52343	5.78e-08	0.00144705	34.8355	5.02e-07	0.00112732	1	broad
PPM1E	Mic	0.981	0.15	0.991	Mic	1.63916	3.08e-05	0.0280825	24.5692	6.14e-05	0.0110493	1	broad
CEP112	Mic	1.74	0.0347	0.746	Mic	1.46028	0.000649744	0.102378	21.3999	0.000263789	0.0286086	1	broad
ABCA6	Mic	2.31	0.000399	0.272	Mic	1.38576	0.033477	0.474128	22.4469	0.000163272	0.020365	1	broad
RBFOX3	Mic	1.43	0.0224	0.692	Mic	1.39349	0.00159464	0.158534	20.4796	0.000401484	0.0386137	1	broad
DLGAP1	Mic	1.31	0.00113	0.379	Mic	1.20797	5.09e-05	0.033554	33.3426	1.02e-06	0.00197861	1	broad
LIPG	Mic	-2.08	0.00308	0.522	Mic	-1.74751	0.002489	0.183403	23.5574	9.8e-05	0.0149417	1	broad
GADD45B	Mic	-2.43	0.000677	0.312	Mic	-1.96821	0.0133877	0.352216	23.2225	0.000114302	0.0161835	1	broad
AC022098.1	Mic	2.46	0.000617	0.311	Mic	1.15077	0.0187821	0.39441	22.731	0.000143298	0.0185772	1	broad
IFI30	Mic	-3.07	6.95e-05	0.173	Mic	-2.02135	0.00476461	0.246037	29.8414	5.27e-06	0.00293686	1	broad
HPN-AS1	Mic	1.53	0.0345	0.745	Mic	1.94277	0.00146901	0.152267	19.7799	0.000551914	0.049005	1	broad
SPTBN4	Mic	1.57	0.00497	0.571	Mic	1.17203	0.000579359	0.099789	25.5158	3.96e-05	0.0090086	1	broad
TMEM145	Mic	2.83	0.002	0.444	Mic	2.52251	0.00398633	0.225949	23.479	0.000101568	0.0152022	1	broad
MEIS3	Mic	1.17	0.192	1	Mic	2.5837	3.14e-05	0.0280825	24.0388	7.85e-05	0.0131057	1	broad
PLCB1	Mic	1.34	0.00123	0.389	Mic	1.00331	0.00311754	0.204823	24.9429	5.17e-05	0.0102797	1	broad
PCSK2	Mic	0.466	0.46	1	Mic	2.20332	2.68e-06	0.0061077	27.2112	1.8e-05	0.0057562	1	broad
PTPRT	Mic	1.54	0.00528	0.571	Mic	1.28917	0.00016568	0.0539061	27.8986	1.31e-05	0.00470029	1	broad
TSHZ2	Mic	1.59	0.0479	0.791	Mic	2.06944	0.000116162	0.0461343	24.1983	7.29e-05	0.0124508	1	broad
GRIK1	Mic	1.32	0.00614	0.581	Mic	1.59107	3.65e-05	0.029881	30.6233	3.65e-06	0.00272882	1	broad
MIAT	Mic	1.48	0.00255	0.49	Mic	1.02932	0.00800757	0.295455	21.5981	0.000240928	0.0270966	1	broad
XBP1	Mic	-0.609	0.461	1	Mic	-1.65063	0.000109191	0.046015	19.7935	0.000548511	0.0489796	1	broad
SLC5A4-AS1	Mic	3.17	0.000407	0.272	Mic	1.52271	0.0149964	0.364593	24.0133	7.94e-05	0.0131057	1	broad
SMC1B	Mic	1.81	0.00786	0.598	Mic	2.93311	0.00456264	0.240953	20.4716	0.000402943	0.0386137	1	broad
FRMPD4	Mic	1.06	0.0229	0.693	Mic	1.80073	3.54e-05	0.029881	28.0523	1.22e-05	0.00455466	1	broad
DMD	Mic	0.794	0.0574	0.81	Mic	0.97224	0.000461508	0.0902134	21.0774	0.000305667	0.0320258	1	broad
DCX	Mic	2.6	0.0129	0.66	Mic	1.59165	0.00262181	0.1876	20.5888	0.000381992	0.0375212	1	broad
LINC00632	Mic	1.29	0.0107	0.647	Mic	1.08926	0.00068833	0.105151	23.6375	9.44e-05	0.0146908	1	broad
AC119673.2	InN9_PV	0.387265	0.272295	1	InN9_PV	1.62322	5.31e-06	0.0174744	26.8941	2.09e-05	0.0312051	1	cluster
TAFA1	InN9_PV	0.222067	0.509985	1	InN9_PV	1.91486	4.02e-10	4.63e-06	44.6155	4.78e-09	3.82e-05	1	cluster
ABCG2	InN9_PV	1.19806	0.999838	1	InN9_PV	5.03844	5.72e-07	0.00439353	28.7485	8.79e-06	0.0234451	1	cluster
GALNTL6	InN9_PV	0.741813	2e-05	0.307563	InN9_PV	0.236952	0.184189	1	25.0259	4.97e-05	0.049705	1	cluster
SLC1A3	InN9_PV	-1.80418	0.00447302	0.60934	InN9_PV	-2.28895	6.14e-05	0.0785537	30.2167	4.42e-06	0.0176839	1	cluster
HSP90AB1	InN9_PV	-0.581555	0.0173485	0.641668	InN9_PV	-1.03463	0.000145979	0.12458	25.7726	3.52e-05	0.0432775	1	cluster
HSPB1	InN9_PV	-0.206967	0.637774	1	InN9_PV	-3.88025	1.34e-06	0.00618959	27.9406	1.28e-05	0.0293074	1	cluster
SGCZ	InN9_PV	-0.0723619	0.823646	1	InN9_PV	-2.21104	1.05e-10	2.41e-06	46.3482	2.08e-09	3.33e-05	1	cluster
AC060765.1	InN9_PV	0.535973	0.0634717	0.811201	InN9_PV	5.45088	1.6e-05	0.030675	27.6033	1.5e-05	0.0300131	1	cluster
MALAT1	InN9_PV	0.171093	0.131993	0.875399	InN9_PV	0.750029	1.1e-06	0.00618959	31.4882	2.43e-06	0.012979	1	cluster
LINC00507	InN9_PV	2.49778	0.000452943	0.508487	InN9_PV	3.63466	0.00508597	0.600979	25.962	3.22e-05	0.0429379	1	cluster
CKB	InN9_PV	-0.86997	5.33e-05	0.307563	InN9_PV	-0.497411	0.0664962	0.981554	25.1006	4.8e-05	0.049705	1	cluster
AL117329.1	InN9_PV	0.621815	0.352083	1	InN9_PV	3.98004	8.74e-06	0.0223645	25.384	4.21e-05	0.0481206	1	cluster
LBH	InN1_PV	-0.411128	0.126376	0.804757	InN1_PV	-0.979061	1.81e-05	0.0405753	25.9787	3.2e-05	0.0453831	1	cluster
TUBA4A	InN1_PV	-0.713709	0.00529823	0.638559	InN1_PV	-0.858664	0.00030973	0.0924379	26.6404	2.35e-05	0.0409187	1	cluster
TAGLN3	InN1_PV	-0.594199	0.0112743	0.650115	InN1_PV	-0.776821	0.00010721	0.075256	27.2519	1.77e-05	0.0409187	1	cluster
SNCB	InN1_PV	-0.737495	0.010125	0.650115	InN1_PV	-1.08851	1.7e-05	0.0405753	31.1533	2.85e-06	0.0255649	1	cluster
TUBB	InN1_PV	-0.83972	0.00286614	0.638559	InN1_PV	-1.09691	0.000207435	0.0826354	28.671	9.12e-06	0.0316073	1	cluster
HSP90AB1	InN1_PV	-0.533739	0.0347492	0.699545	InN1_PV	-1.12068	8.57e-06	0.0370191	30.0539	4.77e-06	0.028802	1	cluster
ABO	InN1_PV	0.0810837	0.85283	1	InN1_PV	4.12767	1.66e-06	0.0335169	26.9414	2.04e-05	0.0409187	1	cluster
LINC00842	InN1_PV	1.90931	0.00347438	0.638559	InN1_PV	2.39879	0.000479056	0.104094	26.6121	2.38e-05	0.0409187	1	cluster
TUBA1B	InN1_PV	-0.424528	0.0885778	0.773689	InN1_PV	-0.987125	2.01e-05	0.0405753	26.4771	2.54e-05	0.0409187	1	cluster
LINC00609	InN1_PV	0.430495	0.26249	0.925383	InN1_PV	1.74917	3.11e-06	0.0335169	28.0345	1.23e-05	0.0370376	1	cluster
CKB	InN1_PV	-0.543639	0.0305503	0.689454	InN1_PV	-0.955959	1.91e-05	0.0405753	28.7067	8.97e-06	0.0316073	1	cluster
TUBB3	InN1_PV	-0.613738	0.0211728	0.655603	InN1_PV	-0.895702	9.12e-06	0.0370191	30.9211	3.18e-06	0.0255649	1	cluster
ATP5F1D	InN1_PV	-0.747127	0.00750036	0.6441	InN1_PV	-1.16261	4.05e-06	0.0335169	34.619	5.56e-07	0.0134277	1	cluster
APOE	InN1_PV	-1.57895	1.39e-05	0.406559	InN1_PV	-0.70368	0.137253	0.672487	26.3322	2.71e-05	0.0409187	1	cluster
AP2S1	InN1_PV	-0.443662	0.0809749	0.761599	InN1_PV	-0.962396	1.49e-05	0.0405753	27.2592	1.76e-05	0.0409187	1	cluster
PPP2R1A	InN1_PV	-0.5358	0.0445858	0.702993	InN1_PV	-0.942842	5.82e-05	0.071106	25.7247	3.6e-05	0.048224	1	cluster
UBE2M	InN1_PV	-0.914851	0.00207781	0.638559	InN1_PV	-1.08467	0.000287729	0.0924379	28.6599	9.16e-06	0.0316073	1	cluster
PRNP	InN1_PV	-0.230305	0.350888	0.97289	InN1_PV	-0.982896	5.33e-06	0.0335169	26.3795	2.65e-05	0.0409187	1	cluster
TACR3	ExN12_L56	1.36607	0.00086881	0.586681	ExN12_L56	1.51513	0.000331234	0.25286	30.1221	4.62e-06	0.0166625	1	cluster
RPL7	ExN12_L56	1.51482	3.59e-07	0.00852046	ExN12_L56	0.584804	0.14782	0.967151	33.5014	9.43e-07	0.00566544	1	cluster
ONECUT2	ExN12_L56	2.21408	0.018792	0.898376	ExN12_L56	4.60777	2.24e-07	0.00564913	38.569	8.55e-08	0.00154131	1	cluster
AC097528.1	ExN13_L56	2.00739	0.00364755	0.538972	ExN13_L56	3.03377	4.28e-05	0.203641	31.3435	2.61e-06	0.0137672	1	cluster
RPL31	ExN16_L56	1.07416	2.24e-06	0.0543919	ExN16_L56	0.417218	0.119384	1	30.272	4.31e-06	0.0393827	1	cluster
SLC38A11	ExN16_L56	0.789928	0.147826	1	ExN16_L56	3.06211	5.27e-07	0.0134082	32.7343	1.35e-06	0.0247502	1	cluster
ADARB2	ExN14	0.0782056	0.821464	1	ExN14	4.5103	3.01e-10	7.88e-06	44.2379	5.73e-09	0.000106069	1	cluster
AC051619.5	ExN14	2.56652	0.00768513	0.766772	ExN14	2.64094	7.47e-05	0.216137	28.7421	8.82e-06	0.040844	1	cluster
HPCA	ExN1_L24	-0.751273	0.000180621	0.0954396	ExN1_L24	-1.09369	0.00193266	0.470827	29.7359	5.54e-06	0.0183255	1	cluster
AC008280.3	ExN1_L24	2.39583	0.000216202	0.108253	ExN1_L24	2.0041	0.00679036	0.546972	26.8631	2.12e-05	0.0347696	1	cluster
TUBB2A	ExN1_L24	-0.678973	0.00183022	0.190711	ExN1_L24	-1.47395	1.76e-05	0.159898	34.504	5.87e-07	0.00803301	1	cluster
TUBB	ExN1_L24	-1.05762	1.86e-05	0.0621166	ExN1_L24	-1.09456	0.00237718	0.496702	33.8674	7.93e-07	0.00803301	1	cluster
PRRT1	ExN1_L24	-0.868224	1.67e-05	0.0621166	ExN1_L24	-0.68834	0.0737824	0.708856	27.2124	1.8e-05	0.0342071	1	cluster
AL391807.1	ExN1_L24	0.624605	0.000196905	0.100745	ExN1_L24	0.951442	0.00121638	0.448591	30.4893	3.89e-06	0.0183255	1	cluster
TUBB4B	ExN1_L24	-1.01598	8.36e-06	0.0546055	ExN1_L24	-0.611229	0.102284	0.760232	27.9441	1.28e-05	0.0342071	1	cluster
FIBIN	ExN1_L24	-1.73593	0.000732586	0.145821	ExN1_L24	-1.64322	0.00285953	0.496702	26.1521	2.95e-05	0.0347696	1	cluster
NRGN	ExN1_L24	-0.573354	0.00057131	0.134653	ExN1_L24	-0.705501	0.00424719	0.528674	25.8582	3.38e-05	0.0373877	1	cluster
GAPDH	ExN1_L24	-0.840333	6.52e-05	0.0796907	ExN1_L24	-0.56792	0.0319541	0.596935	26.1639	2.93e-05	0.0347696	1	cluster
TPI1	ExN1_L24	-0.893424	2.49e-05	0.0632399	ExN1_L24	-0.735903	0.0445894	0.610123	27.4248	1.63e-05	0.0342071	1	cluster
TUBA1B	ExN1_L24	-0.601192	0.00307044	0.219624	ExN1_L24	-0.879019	0.000613182	0.389085	26.3656	2.67e-05	0.0347696	1	cluster
FAIM2	ExN1_L24	-0.63015	0.00017465	0.0954396	ExN1_L24	-0.691952	0.0180798	0.564755	25.3314	4.32e-05	0.0433945	1	cluster
TUBB3	ExN1_L24	-0.974351	6.09e-06	0.0546055	ExN1_L24	-0.594007	0.0601676	0.661781	29.6384	5.8e-06	0.0183255	1	cluster
ATP5F1D	ExN1_L24	-0.76749	8.85e-05	0.0798592	ExN1_L24	-0.924564	0.01439	0.557121	27.1482	1.86e-05	0.0342071	1	cluster
DIRAS1	ExN1_L24	-0.686917	0.000424035	0.128065	ExN1_L24	-1.11932	0.0029197	0.496702	27.2039	1.81e-05	0.0342071	1	cluster
TUBB4A	ExN1_L24	-1.17701	1.83e-06	0.0546055	ExN1_L24	-0.719409	0.03378	0.599276	33.1955	1.09e-06	0.00803301	1	cluster
RAB3A	ExN1_L24	-0.640623	0.00435065	0.238944	ExN1_L24	-1.39085	0.000351971	0.344824	26.7788	2.2e-05	0.0347696	1	cluster
PNMA8B	ExN1_L24	-0.798828	0.000175432	0.0954396	ExN1_L24	-1.06634	0.0121037	0.550276	26.125	2.99e-05	0.0347696	1	cluster
KCNJ4	ExN1_L24	-0.82971	4.12e-06	0.0546055	ExN1_L24	-0.132796	0.714529	1	25.4715	4.04e-05	0.0426027	1	cluster
BEX4	ExN1_L24	-0.315849	0.11372	0.568827	ExN1_L24	-1.60248	1.69e-05	0.159898	26.3185	2.73e-05	0.0347696	1	cluster
AC022498.1	ExN6	1.90607	0.00031405	0.506109	ExN6	3.50522	0.000156123	0.304641	33.6616	8.74e-07	0.0205677	1	cluster
GABRD	ExN2_L23	-0.524937	0.00232796	0.228543	ExN2_L23	-0.578734	0.000977347	0.378295	25.9869	3.18e-05	0.0358498	1	cluster
CADM3	ExN2_L23	-0.652965	0.00146868	0.213633	ExN2_L23	-0.57619	0.000841485	0.378295	27.2075	1.8e-05	0.0295857	1	cluster
RNF187	ExN2_L23	-0.962163	0.000371401	0.151804	ExN2_L23	-0.746575	0.00277821	0.410969	27.5684	1.53e-05	0.0295857	1	cluster
SLC30A3	ExN2_L23	-0.450953	0.00272155	0.234179	ExN2_L23	-0.53032	0.000314648	0.335122	27.9412	1.28e-05	0.0295857	1	cluster
NRBP1	ExN2_L23	-0.671316	6.75e-05	0.101953	ExN2_L23	-0.398674	0.0287848	0.587313	26.302	2.75e-05	0.0358498	1	cluster
TUBA4A	ExN2_L23	-0.876517	2.1e-05	0.084429	ExN2_L23	-0.833654	0.000273381	0.334426	37.9488	1.15e-07	0.00323206	1	cluster
BTNL9	ExN2_L23	1.21147	3e-05	0.084429	ExN2_L23	0.610231	0.0241526	0.558605	28.276	1.1e-05	0.0295857	1	cluster
TUBB2A	ExN2_L23	-0.754088	0.00614277	0.284777	ExN2_L23	-1.17304	0.000182676	0.334426	27.4006	1.65e-05	0.0295857	1	cluster
TUBB	ExN2_L23	-1.00824	0.000555686	0.167182	ExN2_L23	-1.10972	0.000276389	0.334426	31.378	2.56e-06	0.0180385	1	cluster
PRRT1	ExN2_L23	-0.83478	0.000799164	0.188263	ExN2_L23	-0.820462	0.00415649	0.420895	25.2301	4.52e-05	0.0435248	1	cluster
RHBDD2	ExN2_L23	-0.733341	0.00180783	0.220829	ExN2_L23	-0.736056	0.00123622	0.385236	26.0227	3.13e-05	0.0358498	1	cluster
LINC01393	ExN2_L23	0.203262	0.808767	1	ExN2_L23	6.22402	6.48e-07	0.01131	28.9222	8.11e-06	0.0253574	1	cluster
TUBB4B	ExN2_L23	-1.06041	5.57e-05	0.0904978	ExN2_L23	-0.725576	0.00255671	0.408459	31.5301	2.39e-06	0.0180385	1	cluster
NDUFS3	ExN2_L23	-0.744824	2.02e-05	0.084429	ExN2_L23	-0.35974	0.0566765	0.679831	27.3573	1.68e-05	0.0295857	1	cluster
C1QTNF4	ExN2_L23	-0.676942	0.00590912	0.282081	ExN2_L23	-1.3125	5.44e-05	0.266187	29.9023	5.12e-06	0.024039	1	cluster
SERPING1	ExN2_L23	-1.14478	3.46e-05	0.084429	ExN2_L23	-0.427316	0.117911	0.801763	24.8182	5.47e-05	0.0496213	1	cluster
NRGN	ExN2_L23	-0.6542	0.00285247	0.234179	ExN2_L23	-0.747621	0.000102204	0.266187	30.0962	4.68e-06	0.024039	1	cluster
TUBA1B	ExN2_L23	-0.525241	0.0145953	0.329002	ExN2_L23	-0.714745	0.000288926	0.334426	24.7528	5.64e-05	0.0496213	1	cluster
AC002070.1	ExN2_L23	0.513423	0.00655874	0.289141	ExN2_L23	0.695521	6.9e-05	0.266187	29.2162	7.07e-06	0.0253574	1	cluster
UBALD1	ExN2_L23	-0.708098	0.000601828	0.168461	ExN2_L23	-0.634057	0.00348193	0.418059	26.1514	2.95e-05	0.0358498	1	cluster
AARS	ExN2_L23	-0.579977	2.8e-05	0.084429	ExN2_L23	-0.224196	0.0941291	0.76075	25.6956	3.64e-05	0.0379982	1	cluster
TUBB3	ExN2_L23	-0.924269	0.000184128	0.126928	ExN2_L23	-0.857242	0.000230904	0.334426	33.9468	7.64e-07	0.0107555	1	cluster
EIF5A	ExN2_L23	-1.01505	0.000387421	0.151804	ExN2_L23	-0.806801	0.00810238	0.459825	25.3432	4.29e-05	0.0431455	1	cluster
MAP2K2	ExN2_L23	-0.709215	7e-06	0.084429	ExN2_L23	-0.162239	0.263375	0.942073	26.4085	2.62e-05	0.0358498	1	cluster
TUBB4A	ExN2_L23	-1.16684	0.000127552	0.118961	ExN2_L23	-0.967116	0.00723456	0.448745	27.7918	1.37e-05	0.0295857	1	cluster
PRDX2	ExN2_L23	-0.881574	0.000891525	0.189733	ExN2_L23	-0.809301	0.00101726	0.378295	27.8264	1.35e-05	0.0295857	1	cluster
PNMA8B	ExN2_L23	-0.962176	0.00029841	0.151804	ExN2_L23	-0.859725	0.00831118	0.459825	25.8144	3.45e-05	0.0373439	1	cluster
RPS11	ExN2_L23	-0.666328	0.00193158	0.221922	ExN2_L23	-0.678085	0.001174	0.385236	25.9935	3.17e-05	0.0358498	1	cluster
ADRM1	ExN2_L23	-0.992438	3.1e-06	0.084429	ExN2_L23	-0.143106	0.638975	1	26.2637	2.8e-05	0.0358498	1	cluster
LEXM	ExN9_L23	1.80755	0.0108427	0.348827	ExN9_L23	2.66052	0.000532574	0.29331	24.1241	7.54e-05	0.0426836	1	cluster
PKN2-AS1	ExN9_L23	0.48668	0.0048395	0.293022	ExN9_L23	0.683335	0.000510257	0.29331	25.8231	3.44e-05	0.0318109	1	cluster
AC119673.2	ExN9_L23	0.387807	0.11912	0.652642	ExN9_L23	1.9814	1.42e-08	0.000377688	40.3912	3.59e-08	0.000365934	1	cluster
PDZD2	ExN9_L23	0.610442	6.51e-05	0.0602836	ExN9_L23	0.330862	0.0372916	0.766184	25.8584	3.38e-05	0.0318109	1	cluster
GHR	ExN9_L23	0.941619	0.00017706	0.104811	ExN9_L23	0.591785	0.0121678	0.601876	26.096	3.03e-05	0.0308283	1	cluster
MEIKIN	ExN9_L23	0.536157	0.130894	0.676513	ExN9_L23	1.27547	5.58e-05	0.129626	23.6542	9.37e-05	0.0454431	1	cluster
LY86-AS1	ExN9_L23	0.628646	0.000162755	0.104811	ExN9_L23	0.413136	0.0201437	0.67411	25.2563	4.47e-05	0.0361123	1	cluster
HSP90AB1	ExN9_L23	-0.637176	0.00032032	0.130549	ExN9_L23	-0.535429	0.0214658	0.687319	23.775	8.86e-05	0.0445448	1	cluster
LINC01624	ExN9_L23	1.2842	0.00373283	0.273193	ExN9_L23	2.22911	0.000295091	0.248712	27.4376	1.62e-05	0.0216446	1	cluster
LINC00513	ExN9_L23	0.827928	4.45e-07	0.00296316	ExN9_L23	0.430397	0.117444	0.926207	33.5342	9.28e-07	0.00315242	1	cluster
RPL7	ExN9_L23	0.856878	4.01e-06	0.00889678	ExN9_L23	0.475141	0.131172	0.954134	28.917	8.13e-06	0.0137966	1	cluster
LINC01515	ExN9_L23	3.80067	9.91e-07	0.00483391	ExN9_L23	3.52331	0.000478153	0.29331	42.9393	1.07e-08	0.000217011	1	cluster
AP002762.2	ExN9_L23	1.82219	0.000743815	0.172293	ExN9_L23	1.67385	0.00815241	0.53638	24.0263	7.89e-05	0.0434476	1	cluster
GAPDH	ExN9_L23	-0.849885	2.26e-06	0.00668763	ExN9_L23	-0.280108	0.330877	1	28.2128	1.13e-05	0.0176982	1	cluster
LINC00349	ExN9_L23	0.529139	0.00228685	0.238879	ExN9_L23	0.996655	0.00196264	0.428579	24.6281	5.98e-05	0.0383829	1	cluster
AL356295.1	ExN9_L23	0.526676	0.0215297	0.409356	ExN9_L23	0.882164	0.000165638	0.19985	25.0881	4.83e-05	0.0361123	1	cluster
ANKRD10	ExN9_L23	0.843487	1.54e-05	0.0227791	ExN9_L23	0.233684	0.305046	1	24.5379	6.23e-05	0.0383829	1	cluster
LINC02307	ExN9_L23	1.37966	0.0157136	0.380593	ExN9_L23	3.41418	1.99e-06	0.0264572	34.5577	5.73e-07	0.00291612	1	cluster
CES4A	ExN9_L23	0.6928	0.000294857	0.126388	ExN9_L23	0.504868	0.0223739	0.695933	23.8578	8.53e-05	0.0445448	1	cluster
AC137932.3	ExN9_L23	2.52987	3.16e-06	0.00799398	ExN9_L23	0.479892	0.486007	1	26.7761	2.21e-05	0.0264382	1	cluster
ALOX12B	ExN9_L23	-2.89259	2.49e-05	0.0315411	ExN9_L23	-0.979598	0.26953	1	23.8262	8.65e-05	0.0445448	1	cluster
LINC02080	ExN9_L23	2.87786	8.31e-06	0.0161881	ExN9_L23	2.0975	0.00496363	0.503318	34.0078	7.42e-07	0.00302505	1	cluster
TUBB4A	ExN9_L23	-1.27343	1.87e-06	0.00621447	ExN9_L23	-0.160067	0.604845	1	27.3886	1.66e-05	0.0216446	1	cluster
RAB3A	ExN9_L23	-1.12339	1.58e-06	0.00600648	ExN9_L23	-0.130916	0.734257	1	27.336	1.7e-05	0.0216446	1	cluster
LINC01721	ExN9_L23	1.17951	0.0441879	0.498528	ExN9_L23	1.94885	7.8e-05	0.147972	25.1551	4.68e-05	0.0361123	1	cluster
DYNLRB1	ExN9_L23	-0.957676	0.000765735	0.174339	ExN9_L23	-1.14895	0.00464365	0.489546	25.0939	4.82e-05	0.0361123	1	cluster
EEF1A2	ExN9_L23	-1.15813	3.89e-07	0.00296316	ExN9_L23	-0.0957291	0.713891	1	30.1922	4.47e-06	0.00911164	1	cluster
ENO1	ExN10_L46	-0.77362	0.000660333	0.0636256	ExN10_L46	-0.54326	0.0279071	0.592644	21.8033	0.000219323	0.0244493	1	cluster
CLSTN1	ExN10_L46	-0.685855	1.99e-05	0.00670911	ExN10_L46	-0.283129	0.0481037	0.669505	27.7175	1.42e-05	0.00332325	1	cluster
CAMK2N1	ExN10_L46	-0.727979	4.65e-06	0.00238425	ExN10_L46	-0.494639	0.015148	0.53823	32.9391	1.23e-06	0.000653105	1	cluster
PINK1	ExN10_L46	-1.17088	8.26e-06	0.00378995	ExN10_L46	-0.245863	0.383145	1	25.3265	4.32e-05	0.00707018	1	cluster
STMN1	ExN10_L46	-0.708346	1.81e-05	0.00629978	ExN10_L46	-0.771145	0.00316748	0.399697	33.3515	1.01e-06	0.000565998	1	cluster
HPCA	ExN10_L46	-1.2253	1.4e-08	3.74e-05	ExN10_L46	-0.758078	0.0104729	0.495506	45.2833	3.47e-09	7.38e-06	1	cluster
NCDN	ExN10_L46	-0.82242	1.2e-05	0.0046918	ExN10_L46	-0.677165	0.0129126	0.523706	31.3602	2.58e-06	0.00109863	1	cluster
ATP6V0B	ExN10_L46	-0.62629	0.00241276	0.126516	ExN10_L46	-0.653399	0.0196535	0.550534	19.913	0.000519548	0.043499	1	cluster
PRDX1	ExN10_L46	-1.10427	0.000106176	0.0208371	ExN10_L46	-0.887117	0.0187211	0.543533	26.257	2.81e-05	0.00518989	1	cluster
DAB1	ExN10_L46	0.551203	0.00680699	0.222373	ExN10_L46	0.558493	0.00665344	0.439127	20.0049	0.000498299	0.0425295	1	cluster
SV2A	ExN10_L46	-0.587416	0.00137024	0.0964953	ExN10_L46	-0.567088	0.00501616	0.411301	23.7757	8.86e-05	0.0126814	1	cluster
CADM3	ExN10_L46	-0.719008	0.000163951	0.0278717	ExN10_L46	-0.689826	0.00108008	0.335832	31.0933	2.93e-06	0.00115315	1	cluster
PEA15	ExN10_L46	-1.07197	3.42e-05	0.00939886	ExN10_L46	-0.451496	0.0947037	0.787635	25.283	4.41e-05	0.00715906	1	cluster
NDUFS2	ExN10_L46	-0.799721	0.000654468	0.0635191	ExN10_L46	-0.81385	0.0105443	0.495506	23.7677	8.89e-05	0.0126814	1	cluster
RGS4	ExN10_L46	-0.809461	4.19e-06	0.00227982	ExN10_L46	-0.471756	0.0850352	0.763307	29.6971	5.64e-06	0.00176413	1	cluster
ATP1B1	ExN10_L46	-0.754483	1.78e-06	0.00136095	ExN10_L46	-0.369518	0.0511121	0.677877	32.42	1.57e-06	0.0007414	1	cluster
LINC01221	ExN10_L46	1.86463	0.0097452	0.251547	ExN10_L46	3.08043	0.000138334	0.226107	27.0336	1.96e-05	0.00392265	1	cluster
NUCKS1	ExN10_L46	-0.789539	4.01e-06	0.00224133	ExN10_L46	-0.413657	0.037129	0.622258	31.4402	2.49e-06	0.00109863	1	cluster
AC119673.2	ExN10_L46	0.402791	0.128167	0.644095	ExN10_L46	1.58703	0.000292439	0.237037	20.3833	0.000419477	0.0374568	1	cluster
C1orf115	ExN10_L46	-0.751985	0.000259776	0.0352687	ExN10_L46	-0.549853	0.0281982	0.593231	23.6484	9.39e-05	0.0133094	1	cluster
H3F3A	ExN10_L46	-0.858174	0.000167603	0.0279583	ExN10_L46	-0.272371	0.269612	0.994212	20.0094	0.000497279	0.0425295	1	cluster
ARF1	ExN10_L46	-0.926925	1.28e-05	0.00483032	ExN10_L46	-0.565783	0.00662221	0.439127	32.5591	1.47e-06	0.000726694	1	cluster
RNF187	ExN10_L46	-1.0387	2.01e-05	0.00670911	ExN10_L46	-0.666508	0.0298918	0.601186	28.649	9.21e-06	0.00254246	1	cluster
KCNF1	ExN10_L46	-1.09491	0.000351434	0.0424424	ExN10_L46	-0.722165	0.0252675	0.58154	23.2635	0.000112168	0.0148061	1	cluster
VSNL1	ExN10_L46	-0.611823	0.00018179	0.0294059	ExN10_L46	-0.190628	0.238204	0.969186	20.0946	0.000478383	0.0411603	1	cluster
SNX17	ExN10_L46	-1.43428	3.64e-05	0.00981812	ExN10_L46	-1.19133	0.0169407	0.543278	28.597	9.44e-06	0.00257158	1	cluster
PPP1CB	ExN10_L46	-0.70786	0.000187338	0.0295861	ExN10_L46	-0.590532	0.00646968	0.437934	27.2464	1.77e-05	0.00376662	1	cluster
PREPL	ExN10_L46	-0.528012	0.000804764	0.0706551	ExN10_L46	-0.413006	0.0214528	0.563984	21.9337	0.000206601	0.0233548	1	cluster
CALM2	ExN10_L46	-0.595729	0.000145151	0.0258792	ExN10_L46	-0.49913	0.0189374	0.543533	25.6087	3.79e-05	0.00660992	1	cluster
FSHR	ExN10_L46	1.66632	2.55e-05	0.00782178	ExN10_L46	0.525111	0.238541	0.969674	24.0204	7.91e-05	0.0116778	1	cluster
MDH1	ExN10_L46	-0.736338	0.000153666	0.0264602	ExN10_L46	-0.480619	0.0143091	0.534391	26.0552	3.08e-05	0.00555508	1	cluster
AC012368.1	ExN10_L46	-0.307653	0.691222	1	ExN10_L46	-3.41628	5.39e-05	0.226107	20.3938	0.000417487	0.0374364	1	cluster
ANTXR1	ExN10_L46	1.25088	0.000186699	0.0295861	ExN10_L46	0.323215	0.08456	0.761964	22.1126	0.000190336	0.021865	1	cluster
DCTN1	ExN10_L46	-0.896104	0.000101266	0.0201701	ExN10_L46	-0.330246	0.211459	0.953338	21.503	0.000251642	0.0266158	1	cluster
TGOLN2	ExN10_L46	-0.837169	0.000149414	0.0262358	ExN10_L46	-0.407573	0.108729	0.817621	22.0554	0.000195398	0.0223257	1	cluster
CREG2	ExN10_L46	-0.541939	0.00119686	0.0880002	ExN10_L46	-0.713006	0.000341431	0.239088	29.4208	6.42e-06	0.0019491	1	cluster
TBR1	ExN10_L46	-0.829718	2.48e-05	0.00773468	ExN10_L46	-0.419373	0.0549739	0.68974	27.014	1.97e-05	0.00392265	1	cluster
CHN1	ExN10_L46	-0.502001	0.000665469	0.0636608	ExN10_L46	-0.426456	0.0192661	0.545215	22.5289	0.000157242	0.0190955	1	cluster
ERBB4	ExN10_L46	0.194773	0.295027	0.84491	ExN10_L46	0.962883	0.000146695	0.226107	20.0957	0.000478139	0.0411603	1	cluster
LINC00607	ExN10_L46	-1.81657	0.000319949	0.0402803	ExN10_L46	-1.25901	0.0595618	0.700596	21.7362	0.000226167	0.0247758	1	cluster
AC007563.2	ExN10_L46	0.703161	0.0170759	0.310883	ExN10_L46	0.667196	0.00176233	0.377137	20.8224	0.000343401	0.0329261	1	cluster
TUBA4A	ExN10_L46	-0.999997	1.34e-05	0.004982	ExN10_L46	-0.628747	0.053128	0.682596	28.3047	1.08e-05	0.00273723	1	cluster
SCG2	ExN10_L46	-1.00122	1.43e-05	0.00517246	ExN10_L46	-0.792138	0.0104537	0.495506	31.4264	2.51e-06	0.00109863	1	cluster
PTMA	ExN10_L46	-0.906711	1.68e-07	0.000248958	ExN10_L46	-0.625477	0.0144103	0.534391	39.6794	5.04e-08	5.1e-05	1	cluster
SATB1	ExN10_L46	-0.653343	0.000258184	0.0352687	ExN10_L46	-0.421213	0.0679291	0.728604	21.9023	0.000209601	0.0235685	1	cluster
SGO1-AS1	ExN10_L46	0.640533	0.024407	0.357476	ExN10_L46	1.06912	0.000877691	0.318235	21.5022	0.00025173	0.0266158	1	cluster
CCK	ExN10_L46	-0.703325	1.97e-05	0.00670911	ExN10_L46	-0.613935	0.005701	0.4243	32.0011	1.91e-06	0.000883411	1	cluster
WDR82	ExN10_L46	-0.676397	0.00917929	0.250763	ExN10_L46	-0.688373	0.00510835	0.411301	19.9354	0.000514286	0.0433714	1	cluster
TKT	ExN10_L46	-1.4707	1.41e-06	0.00121125	ExN10_L46	-0.249703	0.381957	1	28.8732	8.29e-06	0.00238222	1	cluster
SELENOK	ExN10_L46	-0.97726	0.00147031	0.100365	ExN10_L46	-1.25246	0.00136542	0.350549	26.2372	2.83e-05	0.00519286	1	cluster
TAFA1	ExN10_L46	0.734743	0.000192895	0.0299324	ExN10_L46	0.399523	0.144741	0.87031	20.9724	0.000320691	0.031407	1	cluster
H1FX	ExN10_L46	-1.23636	1.82e-05	0.00629978	ExN10_L46	-0.750967	0.0327298	0.610164	28.6699	9.12e-06	0.00254246	1	cluster
AP2M1	ExN10_L46	-0.583656	0.00226871	0.121104	ExN10_L46	-0.946946	0.000211357	0.226107	29.101	7.46e-06	0.00217079	1	cluster
EIF4A2	ExN10_L46	-0.614824	0.000199061	0.030309	ExN10_L46	-0.411265	0.118518	0.83889	21.3092	0.00027496	0.0285046	1	cluster
MRFAP1	ExN10_L46	-0.968858	0.0010411	0.0814869	ExN10_L46	-0.95556	0.0310956	0.601368	20.6763	0.000367059	0.0343644	1	cluster
LINC02109	ExN10_L46	0.862671	0.302368	0.852007	ExN10_L46	3.66407	0.000171621	0.226107	19.7327	0.000563883	0.0464482	1	cluster
PLK2	ExN10_L46	-0.998677	4.5e-06	0.00235404	ExN10_L46	-0.550321	0.0494238	0.674244	30.6383	3.63e-06	0.00135268	1	cluster
MCTP1	ExN10_L46	0.310882	0.0962638	0.574831	ExN10_L46	0.630305	0.000270042	0.237037	21.1152	0.000300443	0.0298365	1	cluster
EGR1	ExN10_L46	-0.696985	0.00408507	0.172517	ExN10_L46	-0.99518	0.00652698	0.437934	21.0645	0.000307486	0.0302532	1	cluster
CXXC5	ExN10_L46	-0.753826	0.000545577	0.0560056	ExN10_L46	-0.522117	0.0239826	0.570422	22.4882	0.000160206	0.0193449	1	cluster
ANXA6	ExN10_L46	-0.992111	3.77e-05	0.0100232	ExN10_L46	-0.422009	0.0747738	0.748647	25.559	3.88e-05	0.00661212	1	cluster
CLTB	ExN10_L46	-0.620805	0.0122524	0.280262	ExN10_L46	-0.902875	0.00079992	0.315281	23.0661	0.000122835	0.0156317	1	cluster
SNCB	ExN10_L46	-1.02891	7e-08	0.000143657	ExN10_L46	-1.03795	0.000272989	0.237037	49.3625	4.91e-10	1.49e-06	1	cluster
TUBB2A	ExN10_L46	-1.29696	3.67e-09	1.63e-05	ExN10_L46	-1.08231	0.00124593	0.342269	52.224	1.24e-10	6.58e-07	1	cluster
TUBB	ExN10_L46	-1.60381	2.8e-10	1.87e-06	ExN10_L46	-0.675794	0.0587471	0.696399	49.6647	4.24e-10	1.49e-06	1	cluster
ATP6V1G2	ExN10_L46	-0.95273	8.38e-06	0.00378995	ExN10_L46	-0.502226	0.13278	0.856643	27.4179	1.64e-05	0.00354835	1	cluster
HSPA1A	ExN10_L46	-1.66223	3.84e-06	0.00223185	ExN10_L46	-1.05049	0.0438352	0.650439	31.1973	2.79e-06	0.00114041	1	cluster
PRRT1	ExN10_L46	-0.964399	0.000913431	0.0750515	ExN10_L46	-0.844235	0.0148797	0.537169	22.4121	0.0001659	0.0196966	1	cluster
MTCH1	ExN10_L46	-0.685315	0.000781787	0.0694332	ExN10_L46	-0.496258	0.0335494	0.610164	21.0973	0.000302904	0.029941	1	cluster
KLHDC3	ExN10_L46	-0.734601	0.000747941	0.0682281	ExN10_L46	-0.48063	0.0275117	0.590462	21.5827	0.000242632	0.0259955	1	cluster
YIPF3	ExN10_L46	-1.32702	9.1e-05	0.0186613	ExN10_L46	-0.250955	0.576221	1	19.712	0.000569192	0.0465249	1	cluster
HSP90AB1	ExN10_L46	-0.687964	8.27e-05	0.0173772	ExN10_L46	-0.854017	0.00106771	0.335832	32.4854	1.52e-06	0.000735262	1	cluster
MARCKS	ExN10_L46	-0.676558	0.000207437	0.0305457	ExN10_L46	-0.837955	0.00452067	0.411273	27.7596	1.4e-05	0.00332325	1	cluster
TSPYL4	ExN10_L46	-1.15745	1.04e-05	0.00441996	ExN10_L46	-1.04657	0.00238935	0.386495	35.0145	4.61e-07	0.000284921	1	cluster
TSPYL1	ExN10_L46	-0.808335	4.89e-06	0.00246423	ExN10_L46	-0.506382	0.0595125	0.700596	30.0984	4.67e-06	0.00157662	1	cluster
SERINC1	ExN10_L46	-0.755045	4.6e-05	0.0115864	ExN10_L46	-0.519244	0.0322562	0.610164	26.8411	2.14e-05	0.0042119	1	cluster
IPCEF1	ExN10_L46	-0.695755	4.59e-05	0.0115864	ExN10_L46	-0.158692	0.428852	1	21.6695	0.00023318	0.0252834	1	cluster
PRKAR1B	ExN10_L46	-0.715942	0.000136632	0.0250879	ExN10_L46	-0.223808	0.182245	0.91808	21.2013	0.00028886	0.0290941	1	cluster
ACTB	ExN10_L46	-1.08741	1.58e-10	1.41e-06	ExN10_L46	-1.05074	0.000309166	0.237037	61.2986	1.55e-12	1.1e-08	1	cluster
RAC1	ExN10_L46	-0.743281	0.000203422	0.0303539	ExN10_L46	-0.49957	0.0404983	0.639923	23.4134	0.000104681	0.0142608	1	cluster
NDUFA4	ExN10_L46	-0.853769	2.15e-05	0.00698724	ExN10_L46	-0.618953	0.0277299	0.59163	28.6685	9.13e-06	0.00254246	1	cluster
THSD7A	ExN10_L46	-1.40494	9.28e-08	0.000165089	ExN10_L46	-0.902803	0.00180837	0.377652	45.0167	3.94e-09	7.62e-06	1	cluster
CYCS	ExN10_L46	-0.913025	0.000138149	0.0250879	ExN10_L46	-0.43165	0.178094	0.910194	21.2252	0.000285711	0.028914	1	cluster
MTURN	ExN10_L46	-0.74405	5.89e-05	0.0134874	ExN10_L46	-0.397597	0.0451383	0.652454	25.6757	3.68e-05	0.0065144	1	cluster
NEUROD6	ExN10_L46	-0.773786	0.000139829	0.0252165	ExN10_L46	-0.767873	0.00784645	0.455363	27.4456	1.62e-05	0.00353907	1	cluster
CAMK2B	ExN10_L46	-0.531136	0.00189314	0.112284	ExN10_L46	-0.344567	0.0307867	0.601186	19.5004	0.00062656	0.0492155	1	cluster
PPIA	ExN10_L46	-0.725302	0.000220548	0.0318185	ExN10_L46	-0.543915	0.041185	0.640717	23.2182	0.000114532	0.0150249	1	cluster
RHBDD2	ExN10_L46	-0.637385	0.00360349	0.161371	ExN10_L46	-0.915548	0.000350293	0.239088	27.1652	1.84e-05	0.00381949	1	cluster
YWHAG	ExN10_L46	-0.709705	2.85e-05	0.0083061	ExN10_L46	-0.65703	0.00556701	0.420756	31.3133	2.64e-06	0.00110108	1	cluster
TMEM130	ExN10_L46	-0.734702	0.000186819	0.0295861	ExN10_L46	-0.466844	0.0143711	0.534391	25.6558	3.71e-05	0.00652053	1	cluster
VGF	ExN10_L46	-0.778318	0.000317296	0.0401357	ExN10_L46	-0.761392	0.0275481	0.590462	23.295	0.000110551	0.0147814	1	cluster
LINC01393	ExN10_L46	0.29065	0.926059	1	ExN10_L46	6.4751	4.82e-10	1.35e-05	43.0578	1.01e-08	1.34e-05	1	cluster
AC246817.1	ExN10_L46	1.0598	9.18e-06	0.00408295	ExN10_L46	0.0153313	0.950375	1	23.2991	0.000110343	0.0147814	1	cluster
AC027251.1	ExN10_L46	-2.73729	0.000277561	0.0364932	ExN10_L46	-1.88235	0.0356379	0.615797	23.0476	0.000123882	0.0156711	1	cluster
ATP6V1B2	ExN10_L46	-0.618032	0.000716626	0.0664405	ExN10_L46	-0.569777	0.0143164	0.534391	22.9746	0.000128114	0.0160157	1	cluster
PHYHIP	ExN10_L46	-0.989327	8.31e-08	0.000158495	ExN10_L46	-0.764223	0.00297049	0.399697	44.2436	5.71e-09	9.38e-06	1	cluster
PNMA2	ExN10_L46	-0.68738	0.000199865	0.030309	ExN10_L46	-0.60498	0.00989249	0.490836	26.2677	2.79e-05	0.00518989	1	cluster
CLU	ExN10_L46	-0.958241	1.87e-07	0.000262984	ExN10_L46	-0.740656	0.00264679	0.399697	42.8509	1.11e-08	1.34e-05	1	cluster
VXN	ExN10_L46	-0.809955	0.000579543	0.0580247	ExN10_L46	-0.457399	0.0575261	0.694906	20.6176	0.000377022	0.0348368	1	cluster
RPL7	ExN10_L46	0.723658	0.00105219	0.0817866	ExN10_L46	0.730912	0.0443403	0.650439	19.9455	0.000511928	0.0433446	1	cluster
STMN2	ExN10_L46	-0.868648	2.15e-06	0.00159488	ExN10_L46	-0.441599	0.0370684	0.622258	32.6889	1.38e-06	0.000699837	1	cluster
YWHAZ	ExN10_L46	-0.578296	0.000639836	0.062554	ExN10_L46	-0.39	0.0301524	0.601186	21.7116	0.000228729	0.0249279	1	cluster
GRINA	ExN10_L46	-0.848627	8.7e-05	0.0181512	ExN10_L46	-0.531632	0.0350127	0.610567	25.4022	4.18e-05	0.00693323	1	cluster
HNRNPK	ExN10_L46	-0.613396	0.00302189	0.143513	ExN10_L46	-0.569097	0.0193219	0.545615	19.4968	0.000627584	0.0492155	1	cluster
NINJ1	ExN10_L46	-1.95024	0.000567173	0.0575584	ExN10_L46	-0.915089	0.0999508	0.799606	19.5558	0.000610994	0.0488152	1	cluster
ZNF483	ExN10_L46	-0.603166	0.000522737	0.0550831	ExN10_L46	-0.301763	0.0925428	0.782156	19.873	0.00052906	0.0439203	1	cluster
OLFM1	ExN10_L46	-0.675705	2.8e-05	0.00830124	ExN10_L46	-0.479167	0.0088902	0.481524	30.4128	4.03e-06	0.00147777	1	cluster
TUBB4B	ExN10_L46	-1.24495	3.76e-06	0.00223185	ExN10_L46	-1.07112	0.00134412	0.350549	38.2039	1.02e-07	8.65e-05	1	cluster
LINC01515	ExN10_L46	1.78905	0.00886975	0.250172	ExN10_L46	3.57814	0.000550905	0.270466	24.4581	6.46e-05	0.0098833	1	cluster
PSAP	ExN10_L46	-0.834695	3.23e-06	0.00211564	ExN10_L46	-0.590446	0.00399572	0.407046	36.3331	2.47e-07	0.000181098	1	cluster
GHITM	ExN10_L46	-0.541976	0.0164714	0.30894	ExN10_L46	-0.955548	0.00146236	0.364811	21.2677	0.000280225	0.0288656	1	cluster
PGAM1	ExN10_L46	-0.585221	0.0089158	0.250172	ExN10_L46	-0.850101	0.00416213	0.407251	20.4033	0.000415679	0.0374364	1	cluster
INA	ExN10_L46	-0.993153	0.000470212	0.0516421	ExN10_L46	-0.579113	0.0521827	0.681737	21.2307	0.000285005	0.028914	1	cluster
CEND1	ExN10_L46	-0.969554	1.19e-06	0.00106074	ExN10_L46	-0.408135	0.158075	0.883301	30.9686	3.11e-06	0.00120047	1	cluster
CTSD	ExN10_L46	-0.990807	2.8e-05	0.00830124	ExN10_L46	-0.518459	0.105137	0.811185	25.4726	4.04e-05	0.00676773	1	cluster
EIF4G2	ExN10_L46	-0.735344	0.000347036	0.0421018	ExN10_L46	-0.443492	0.0916719	0.779977	20.7112	0.000361262	0.0339714	1	cluster
CD59	ExN10_L46	-1.09377	0.000131085	0.0244661	ExN10_L46	-0.288088	0.323096	1	20.1389	0.000468825	0.0408339	1	cluster
C1QTNF4	ExN10_L46	-1.18921	5.54e-05	0.013309	ExN10_L46	-0.485838	0.148353	0.874612	23.42	0.000104366	0.0142608	1	cluster
BSCL2	ExN10_L46	-0.792506	6.38e-05	0.0143023	ExN10_L46	-0.267984	0.164656	0.891762	22.9283	0.000130871	0.0162648	1	cluster
GNG3	ExN10_L46	-0.898292	0.000124789	0.0237901	ExN10_L46	-0.786515	0.0368298	0.620766	24.5807	6.11e-05	0.00954491	1	cluster
CFL1	ExN10_L46	-0.909938	1.74e-06	0.00136095	ExN10_L46	-0.793432	0.00487144	0.411301	37.1683	1.66e-07	0.0001309	1	cluster
B4GAT1	ExN10_L46	-0.862059	0.000146413	0.0258792	ExN10_L46	-0.735029	0.0189781	0.543585	25.5871	3.83e-05	0.00661212	1	cluster
NDUFC2	ExN10_L46	-0.926166	0.000242471	0.0340608	ExN10_L46	-0.339215	0.223537	0.95686	19.6456	0.000586609	0.0474015	1	cluster
PAFAH1B2	ExN10_L46	-0.774484	0.00155388	0.10457	ExN10_L46	-0.531293	0.0353901	0.613351	19.6166	0.000594371	0.0478468	1	cluster
FXYD6	ExN10_L46	-0.709623	1.18e-05	0.0046918	ExN10_L46	-0.1249	0.466045	1	24.2217	7.21e-05	0.0109258	1	cluster
THY1	ExN10_L46	-0.924639	2.95e-07	0.000357302	ExN10_L46	-0.399694	0.0861711	0.765577	34.9787	4.69e-07	0.000284921	1	cluster
NRGN	ExN10_L46	-0.741576	1.14e-06	0.00104747	ExN10_L46	-0.778996	0.000218156	0.226107	44.2329	5.74e-09	9.38e-06	1	cluster
KIRREL3	ExN10_L46	0.73627	2.47e-05	0.00773468	ExN10_L46	0.165542	0.235302	0.968011	24.1148	7.58e-05	0.011337	1	cluster
GAPDH	ExN10_L46	-1.45804	5.83e-16	1.55e-11	ExN10_L46	-0.682215	0.0189309	0.543533	78.0922	4.44e-16	9.44e-12	1	cluster
PTMS	ExN10_L46	-0.923757	3e-05	0.00861069	ExN10_L46	-0.332293	0.226376	0.957318	23.7995	8.76e-05	0.0126668	1	cluster
TPI1	ExN10_L46	-0.918235	7.8e-06	0.00365077	ExN10_L46	-0.623036	0.041188	0.640717	29.9028	5.12e-06	0.00167482	1	cluster
ENO2	ExN10_L46	-0.806175	1.74e-06	0.00136095	ExN10_L46	-0.289535	0.199208	0.939627	29.7489	5.51e-06	0.00176413	1	cluster
ARF3	ExN10_L46	-0.808385	9.12e-05	0.0186613	ExN10_L46	-0.634649	0.0109539	0.50334	27.6321	1.48e-05	0.0033839	1	cluster
TUBA1B	ExN10_L46	-0.97868	2.22e-08	5.4e-05	ExN10_L46	-0.832821	0.000343582	0.239088	51.194	2.03e-10	8.64e-07	1	cluster
TUBA1A	ExN10_L46	-1.27752	7.04e-09	2.09e-05	ExN10_L46	-0.560113	0.0484257	0.672108	43.5981	7.78e-09	1.1e-05	1	cluster
FAIM2	ExN10_L46	-1.05482	1.14e-09	6.06e-06	ExN10_L46	-0.366404	0.0961018	0.791746	45.8764	2.61e-09	6.17e-06	1	cluster
ATP5F1B	ExN10_L46	-0.810881	0.000376377	0.0438668	ExN10_L46	-0.347999	0.142232	0.866164	19.6704	0.000580041	0.0471805	1	cluster
ATXN7L3B	ExN10_L46	-0.772171	0.00334377	0.154137	ExN10_L46	-0.689868	0.0175501	0.543278	19.4867	0.000630458	0.0492592	1	cluster
NUAK1	ExN10_L46	-0.639123	5.91e-05	0.0134874	ExN10_L46	-0.175795	0.259822	0.984894	22.1673	0.000185626	0.0216755	1	cluster
PEBP1	ExN10_L46	-0.969996	1.04e-07	0.000172856	ExN10_L46	-0.571078	0.0350186	0.610567	38.8688	7.42e-08	7.16e-05	1	cluster
DYNLL1	ExN10_L46	-0.758823	2.49e-05	0.00773468	ExN10_L46	-0.585358	0.0142915	0.534391	29.6957	5.64e-06	0.00176413	1	cluster
UBC	ExN10_L46	-1.09364	5.91e-07	0.000630915	ExN10_L46	-0.94353	0.00405025	0.407046	39.701	4.99e-08	5.1e-05	1	cluster
PCDH20	ExN10_L46	-0.605146	0.022537	0.346294	ExN10_L46	-0.86114	0.00156154	0.373309	20.5094	0.00039608	0.0362823	1	cluster
AC004817.5	ExN10_L46	1.03261	0.00347733	0.158649	ExN10_L46	1.32702	0.00453643	0.411273	22.1142	0.000190197	0.021865	1	cluster
RGS6	ExN10_L46	0.371961	0.0230248	0.350051	ExN10_L46	0.546551	0.00227282	0.380854	19.7158	0.000568209	0.0465249	1	cluster
PNMA1	ExN10_L46	-1.05963	5.83e-05	0.0134874	ExN10_L46	-0.252177	0.433413	1	21.172	0.000292747	0.0293465	1	cluster
IRF2BPL	ExN10_L46	-1.34683	9.62e-06	0.00414018	ExN10_L46	-0.657376	0.0988853	0.796691	27.7314	1.41e-05	0.00332325	1	cluster
CALM1	ExN10_L46	-0.580727	0.000212354	0.0308029	ExN10_L46	-0.506509	0.016537	0.543278	25.1188	4.76e-05	0.00760864	1	cluster
DDX24	ExN10_L46	-0.762847	0.000167435	0.0279583	ExN10_L46	-0.560209	0.0353749	0.613351	24.0733	7.72e-05	0.0114755	1	cluster
HSP90AA1	ExN10_L46	-0.981201	4.86e-08	0.000108098	ExN10_L46	-0.522992	0.0450631	0.652207	39.8786	4.59e-08	5.1e-05	1	cluster
CKB	ExN10_L46	-0.983781	4.86e-09	1.85e-05	ExN10_L46	-0.428018	0.0652775	0.720601	43.7444	7.25e-09	1.1e-05	1	cluster
KLC1	ExN10_L46	-0.630038	0.000323923	0.0405892	ExN10_L46	-0.471099	0.0170762	0.543278	24.2102	7.25e-05	0.0109258	1	cluster
SCG5	ExN10_L46	-0.791446	4.56e-05	0.0115864	ExN10_L46	-0.3001	0.103677	0.806812	24.5235	6.27e-05	0.00965872	1	cluster
SRP14	ExN10_L46	-0.547504	0.00946815	0.250796	ExN10_L46	-0.898887	0.00614956	0.434627	19.5024	0.000625987	0.0492155	1	cluster
ARPP19	ExN10_L46	-0.664454	9.3e-05	0.0188009	ExN10_L46	-0.718652	0.00393952	0.407046	29.6396	5.79e-06	0.00178484	1	cluster
PKM	ExN10_L46	-1.06653	6.65e-09	2.09e-05	ExN10_L46	-0.573557	0.00819186	0.462179	47.2656	1.34e-09	3.57e-06	1	cluster
FBXL16	ExN10_L46	-0.966552	5.65e-05	0.0133389	ExN10_L46	-0.577463	0.0227537	0.563984	27.1295	1.87e-05	0.00382448	1	cluster
ATP6V0C	ExN10_L46	-0.862742	5.33e-07	0.000592249	ExN10_L46	-0.510563	0.0235136	0.567734	36.3915	2.4e-07	0.000181098	1	cluster
CDIP1	ExN10_L46	-0.845956	0.000913891	0.0750515	ExN10_L46	-0.664743	0.00957687	0.483368	23.2924	0.000110682	0.0147814	1	cluster
ARL6IP1	ExN10_L46	-0.802664	3.36e-06	0.00213299	ExN10_L46	-0.647953	0.015192	0.53823	33.5832	9.07e-07	0.000521098	1	cluster
PRRT2	ExN10_L46	-1.03327	4.92e-05	0.0121607	ExN10_L46	-0.327699	0.164336	0.890815	23.4506	0.000102904	0.0142608	1	cluster
YPEL3	ExN10_L46	-0.757193	6.66e-05	0.0145682	ExN10_L46	-0.227261	0.333933	1	21.4275	0.000260479	0.0271358	1	cluster
VPS35	ExN10_L46	-0.693213	0.00117957	0.0873632	ExN10_L46	-0.500681	0.0187139	0.543533	21.4422	0.000258737	0.0271358	1	cluster
GNAO1	ExN10_L46	-0.716959	0.000146196	0.0258792	ExN10_L46	-0.191227	0.175852	0.907106	21.1373	0.000297418	0.0296748	1	cluster
NDRG4	ExN10_L46	-0.584565	0.000306216	0.0392928	ExN10_L46	-0.512692	0.00381166	0.407046	27.3218	1.71e-05	0.00367339	1	cluster
CES4A	ExN10_L46	0.717392	0.00108404	0.0825954	ExN10_L46	0.59172	0.0175782	0.543533	21.7363	0.000226153	0.0247758	1	cluster
ATP6V0D1	ExN10_L46	-0.842993	0.000889418	0.0744155	ExN10_L46	-0.788536	0.00222802	0.380854	26.2632	2.8e-05	0.00518989	1	cluster
TERF2IP	ExN10_L46	-0.554338	0.00278301	0.137553	ExN10_L46	-0.545235	0.0117889	0.512636	20.6496	0.000371551	0.0346325	1	cluster
TUBB3	ExN10_L46	-1.12771	2.25e-06	0.00162172	ExN10_L46	-0.503477	0.117547	0.838714	30.2926	4.27e-06	0.00148265	1	cluster
GABARAP	ExN10_L46	-0.769982	0.000599997	0.0593109	ExN10_L46	-0.679891	0.0331118	0.610164	21.6529	0.000234956	0.0253466	1	cluster
EIF5A	ExN10_L46	-1.2776	3.25e-06	0.00211564	ExN10_L46	-0.535514	0.217835	0.953595	28.3218	1.07e-05	0.00273723	1	cluster
EIF4A1	ExN10_L46	-0.899176	0.000172276	0.028383	ExN10_L46	-0.561672	0.0274383	0.590462	24.5245	6.27e-05	0.00965872	1	cluster
VAMP2	ExN10_L46	-0.731717	9.48e-06	0.00414018	ExN10_L46	-0.658545	0.0163317	0.543278	31.3612	2.58e-06	0.00109863	1	cluster
UBB	ExN10_L46	-1.0321	1.4e-05	0.00511541	ExN10_L46	-0.623738	0.0753792	0.749578	27.5246	1.56e-05	0.00344658	1	cluster
ALDOC	ExN10_L46	-1.40339	4.45e-07	0.00051696	ExN10_L46	-0.779771	0.0333858	0.610164	36.0474	2.83e-07	0.000193968	1	cluster
PIP4K2B	ExN10_L46	-0.886773	0.00028857	0.0377545	ExN10_L46	-0.370096	0.0655212	0.721288	21.7519	0.000224544	0.0247758	1	cluster
HEXIM1	ExN10_L46	-1.14319	0.000189962	0.029824	ExN10_L46	-0.764413	0.0818011	0.759368	22.1443	0.00018759	0.0217851	1	cluster
NSF	ExN10_L46	-0.778953	1.18e-05	0.0046918	ExN10_L46	-0.285754	0.136046	0.862316	26.6814	2.31e-05	0.00445444	1	cluster
NFE2L1	ExN10_L46	-0.863374	0.000331387	0.0409477	ExN10_L46	-0.324885	0.145086	0.871553	19.8853	0.000526119	0.0438474	1	cluster
DYNLL2	ExN10_L46	-0.918503	1.22e-05	0.0046918	ExN10_L46	-0.495067	0.108205	0.817496	27.0837	1.91e-05	0.00386976	1	cluster
AC091059.1	ExN10_L46	0.363031	0.0242265	0.357476	ExN10_L46	2.9868	0.000401013	0.23964	23.0837	0.000121845	0.0155991	1	cluster
WBP2	ExN10_L46	-1.03236	1.6e-05	0.00569378	ExN10_L46	-0.597079	0.039123	0.633027	28.568	9.57e-06	0.00257369	1	cluster
ACTG1	ExN10_L46	-0.945379	8.5e-07	0.000810553	ExN10_L46	-0.638513	0.0265769	0.588393	35.2107	4.2e-07	0.000270782	1	cluster
ARHGDIA	ExN10_L46	-0.962897	0.000550201	0.0562638	ExN10_L46	-0.760156	0.0210409	0.562531	22.733	0.000143164	0.0176891	1	cluster
ATP5F1A	ExN10_L46	-0.718094	0.00252554	0.129972	ExN10_L46	-0.694611	0.00875893	0.480151	21.438	0.000259236	0.0271358	1	cluster
BSG	ExN10_L46	-0.84757	5.52e-05	0.013309	ExN10_L46	-0.562827	0.0189298	0.543533	27.5419	1.54e-05	0.00344658	1	cluster
GPX4	ExN10_L46	-0.775449	0.000138176	0.0250879	ExN10_L46	-0.327295	0.269105	0.994212	20.3993	0.000416447	0.0374364	1	cluster
ATP5F1D	ExN10_L46	-1.05724	6.67e-06	0.00323888	ExN10_L46	-0.722011	0.0453351	0.652769	30.0218	4.84e-06	0.00160872	1	cluster
DIRAS1	ExN10_L46	-0.96672	3.79e-05	0.0100232	ExN10_L46	-0.502899	0.0951753	0.78962	25.0636	4.88e-05	0.00774737	1	cluster
TLE5	ExN10_L46	-0.956527	2.5e-06	0.00171308	ExN10_L46	-0.0288559	0.893952	1	26.0201	3.14e-05	0.00559887	1	cluster
TUBB4A	ExN10_L46	-1.81817	2.88e-12	3.85e-08	ExN10_L46	-1.06052	0.00379437	0.407046	64.293	3.63e-13	3.85e-09	1	cluster
TRAPPC5	ExN10_L46	-1.06721	9.16e-05	0.0186613	ExN10_L46	-0.280144	0.389843	1	20.4803	0.000401353	0.0366076	1	cluster
CTXN1	ExN10_L46	-0.733622	0.00109116	0.0825954	ExN10_L46	-0.650954	0.0225271	0.563984	21.2271	0.000285468	0.028914	1	cluster
LINC01862	ExN10_L46	1.09305	0.00533398	0.201079	ExN10_L46	2.08754	0.00650601	0.437934	20.5374	0.000391056	0.0359772	1	cluster
AC114271.1	ExN10_L46	-2.28872	0.000211384	0.0308029	ExN10_L46	-1.47297	0.171748	0.904712	20.4471	0.000407469	0.0370066	1	cluster
PRDX2	ExN10_L46	-0.963449	4.67e-05	0.0116608	ExN10_L46	-0.361517	0.289168	1	22.423	0.000165075	0.0196966	1	cluster
RAB3A	ExN10_L46	-1.13558	2.48e-07	0.000314845	ExN10_L46	-1.03533	0.00204108	0.380854	42.8105	1.13e-08	1.34e-05	1	cluster
JUND	ExN10_L46	-0.614177	0.00196768	0.114199	ExN10_L46	-0.725785	0.0051531	0.411301	22.9981	0.000126736	0.0159373	1	cluster
FKBP8	ExN10_L46	-0.710027	0.000460263	0.0509727	ExN10_L46	-0.508508	0.0267237	0.589565	22.6118	0.000151362	0.018487	1	cluster
FXYD7	ExN10_L46	-0.856398	3.85e-06	0.00223185	ExN10_L46	-0.59098	0.00347675	0.403547	36.26	2.56e-07	0.000181235	1	cluster
COX6B1	ExN10_L46	-0.880337	3.35e-05	0.00930097	ExN10_L46	-0.388953	0.196703	0.935988	23.8628	8.51e-05	0.0124397	1	cluster
APLP1	ExN10_L46	-1.04036	2.2e-07	0.000293358	ExN10_L46	-0.604306	0.0210373	0.562531	38.3838	9.34e-08	8.27e-05	1	cluster
CLIP3	ExN10_L46	-0.716812	0.00212414	0.119969	ExN10_L46	-0.593123	0.0136498	0.530825	20.8968	0.000331936	0.032221	1	cluster
TBCB	ExN10_L46	-1.07799	6.95e-05	0.015085	ExN10_L46	-0.645642	0.0423542	0.645402	25.4712	4.04e-05	0.00676773	1	cluster
CAPNS1	ExN10_L46	-1.22632	7.09e-05	0.0152537	ExN10_L46	-0.819476	0.0174469	0.543278	27.2066	1.81e-05	0.00379924	1	cluster
SPINT2	ExN10_L46	-1.21565	4.49e-06	0.00235404	ExN10_L46	-0.243747	0.374265	1	26.5911	2.4e-05	0.00460365	1	cluster
ATP1A3	ExN10_L46	-0.843521	6.56e-05	0.0145682	ExN10_L46	-0.564374	0.00639046	0.436172	29.3711	6.57e-06	0.00196693	1	cluster
PNMA8B	ExN10_L46	-1.2509	4.03e-06	0.00224133	ExN10_L46	-0.953839	0.00785639	0.455363	34.5359	5.79e-07	0.000341514	1	cluster
CALM3	ExN10_L46	-0.89444	1.25e-07	0.000196002	ExN10_L46	-0.460445	0.0455914	0.653936	37.9685	1.14e-07	9.3e-05	1	cluster
AP2S1	ExN10_L46	-1.00791	0.000201617	0.0303539	ExN10_L46	-0.672219	0.0171832	0.543278	25.1459	4.7e-05	0.00757061	1	cluster
NAPA	ExN10_L46	-0.80634	0.000480157	0.0520951	ExN10_L46	-0.364373	0.119287	0.83889	19.5352	0.000616732	0.0490891	1	cluster
SELENOW	ExN10_L46	-0.718064	2.73e-05	0.00826937	ExN10_L46	-0.366575	0.10353	0.80589	25.5556	3.89e-05	0.00661212	1	cluster
SLC17A7	ExN10_L46	-0.698428	1.16e-05	0.0046918	ExN10_L46	-0.651731	0.000362691	0.23964	38.5657	8.56e-08	7.91e-05	1	cluster
RPS11	ExN10_L46	-0.774507	0.00285801	0.138944	ExN10_L46	-0.915784	0.00468841	0.411301	22.4406	0.000163746	0.0196606	1	cluster
PPP2R1A	ExN10_L46	-0.743508	0.000686726	0.0647658	ExN10_L46	-0.860421	0.0010713	0.335832	28.2449	1.11e-05	0.00278162	1	cluster
PEG3	ExN10_L46	-0.544516	0.00182304	0.111644	ExN10_L46	-0.545549	0.017155	0.543278	20.7454	0.000355673	0.0335945	1	cluster
UBE2M	ExN10_L46	-1.03635	0.000419151	0.0478083	ExN10_L46	-0.542597	0.128109	0.850777	19.6643	0.000581653	0.0471805	1	cluster
FKBP1A	ExN10_L46	-0.678017	0.00140052	0.0975975	ExN10_L46	-0.679898	0.00224182	0.380854	25.3428	4.29e-05	0.00707018	1	cluster
MRPS26	ExN10_L46	-1.18585	3.27e-05	0.00921238	ExN10_L46	-0.0198505	0.951087	1	20.7548	0.000354165	0.0335945	1	cluster
PRNP	ExN10_L46	-0.727205	5.98e-06	0.0029578	ExN10_L46	-0.465737	0.0294604	0.601186	31.1022	2.92e-06	0.00115315	1	cluster
NAPB	ExN10_L46	-0.877779	2.44e-06	0.00171308	ExN10_L46	-0.529338	0.0253046	0.581677	33.2006	1.09e-06	0.000592168	1	cluster
DYNLRB1	ExN10_L46	-0.950025	7.44e-05	0.0158934	ExN10_L46	-0.871777	0.0170613	0.543278	27.1531	1.85e-05	0.00381949	1	cluster
NORAD	ExN10_L46	-0.615888	0.000126858	0.0240131	ExN10_L46	-0.559878	0.0143242	0.534391	26.4365	2.58e-05	0.00490249	1	cluster
SERINC3	ExN10_L46	-0.710465	0.0002528	0.0348056	ExN10_L46	-0.802535	0.00101026	0.335832	30.3609	4.13e-06	0.00148265	1	cluster
YWHAB	ExN10_L46	-0.684628	0.000132319	0.0245249	ExN10_L46	-0.670947	0.00519018	0.411301	28.3826	1.04e-05	0.00270386	1	cluster
GNAS	ExN10_L46	-0.597872	0.000541778	0.0559215	ExN10_L46	-0.470464	0.0264813	0.58785	22.3039	0.000174344	0.0204705	1	cluster
ADRM1	ExN10_L46	-1.1995	0.00137543	0.0966056	ExN10_L46	-1.26044	0.00669331	0.440719	23.1913	0.000115957	0.0151186	1	cluster
EEF1A2	ExN10_L46	-0.895766	3.28e-05	0.00921238	ExN10_L46	-0.750912	0.0081771	0.462179	30.2636	4.33e-06	0.00148265	1	cluster
SOD1	ExN10_L46	-0.928635	5.64e-05	0.0133389	ExN10_L46	-0.390205	0.144336	0.869619	23.4375	0.000103529	0.0142608	1	cluster
ATP6V1E1	ExN10_L46	-0.926681	0.000271993	0.0362975	ExN10_L46	-0.57132	0.0323683	0.610164	23.2806	0.000111285	0.0147814	1	cluster
RTN4R	ExN10_L46	-1.14262	2.09e-05	0.00687919	ExN10_L46	-0.651618	0.0228717	0.563984	29.1094	7.43e-06	0.00217079	1	cluster
CHCHD10	ExN10_L46	-0.762096	0.000194147	0.0299525	ExN10_L46	-0.305662	0.21993	0.955056	20.1227	0.000472306	0.0409691	1	cluster
MIF	ExN10_L46	-0.840989	4.99e-05	0.0122237	ExN10_L46	-0.513167	0.132432	0.856083	23.8535	8.55e-05	0.0124397	1	cluster
YWHAH	ExN10_L46	-0.734302	2.23e-05	0.00717315	ExN10_L46	-0.522767	0.0459858	0.655227	27.5801	1.52e-05	0.00343008	1	cluster
NPTXR	ExN10_L46	-0.517693	0.00221791	0.120562	ExN10_L46	-0.392873	0.0252699	0.58154	19.5787	0.000604703	0.0484949	1	cluster
CBX6	ExN10_L46	-0.984608	1.47e-06	0.00122399	ExN10_L46	-0.311482	0.148073	0.87403	30.684	3.55e-06	0.00134763	1	cluster
EIF1AX	ExN10_L46	-0.793135	0.000102573	0.0202791	ExN10_L46	-0.625186	0.0204721	0.561107	26.1473	2.96e-05	0.00536805	1	cluster
ATP6AP2	ExN10_L46	-0.691579	0.000494323	0.0527739	ExN10_L46	-0.45374	0.078573	0.753876	20.3121	0.000433305	0.0380521	1	cluster
USP11	ExN10_L46	-0.691587	0.0002649	0.0357079	ExN10_L46	-0.642809	0.00243618	0.391806	28.507	9.84e-06	0.00261499	1	cluster
SYN1	ExN10_L46	-0.790111	0.000157993	0.027031	ExN10_L46	-0.650234	0.00584725	0.42606	27.7895	1.38e-05	0.00332307	1	cluster
PCSK1N	ExN10_L46	-0.981109	6.3e-07	0.000647021	ExN10_L46	-0.50689	0.0346056	0.610164	35.2816	4.07e-07	0.000270025	1	cluster
SYP	ExN10_L46	-0.558379	0.000435155	0.0485953	ExN10_L46	-0.328184	0.042435	0.645852	21.7992	0.000219735	0.0244493	1	cluster
UBQLN2	ExN10_L46	-0.962381	0.000292026	0.0378358	ExN10_L46	-0.473544	0.158826	0.884682	19.9572	0.000509203	0.0432864	1	cluster
NAP1L2	ExN10_L46	-0.828003	6.61e-05	0.0145682	ExN10_L46	-0.658289	0.0613869	0.705194	24.8302	5.44e-05	0.00856751	1	cluster
PGK1	ExN10_L46	-1.05434	3.64e-06	0.00223185	ExN10_L46	-0.264579	0.268937	0.994212	27.676	1.45e-05	0.00335131	1	cluster
NAP1L3	ExN10_L46	-0.818376	0.000170178	0.0282115	ExN10_L46	-0.964319	0.00927559	0.48212	26.7181	2.27e-05	0.00441921	1	cluster
TCEAL2	ExN10_L46	-0.609891	0.00621967	0.215829	ExN10_L46	-0.84745	0.00805928	0.457466	19.8019	0.000546422	0.0451851	1	cluster
BEX1	ExN10_L46	-0.805976	1.23e-05	0.0046918	ExN10_L46	-0.765565	0.00619516	0.436172	32.7789	1.33e-06	0.000687139	1	cluster
BEX2	ExN10_L46	-0.708924	0.000303586	0.0391436	ExN10_L46	-0.790885	0.00218435	0.380854	28.4526	1.01e-05	0.00264919	1	cluster
BEX3	ExN10_L46	-0.579378	0.000629863	0.0620333	ExN10_L46	-0.577826	0.0185488	0.543533	22.7147	0.000144374	0.0177354	1	cluster
PRPS1	ExN10_L46	-1.75587	1.18e-05	0.0046918	ExN10_L46	-0.995484	0.065601	0.721288	28.1428	1.17e-05	0.00285036	1	cluster
IDS	ExN10_L46	-0.53726	0.000365609	0.0429873	ExN10_L46	-0.346047	0.0261526	0.586893	23.1155	0.000120073	0.0154654	1	cluster
PNMA6A	ExN10_L46	-1.01522	0.00253223	0.129972	ExN10_L46	-0.842726	0.023053	0.564047	19.4972	0.000627457	0.0492155	1	cluster
GDI1	ExN10_L46	-0.812417	7.66e-06	0.00365077	ExN10_L46	-0.502324	0.0341046	0.610164	30.3148	4.22e-06	0.00148265	1	cluster
DDAH1	Ast1	-0.996342	0.000100661	0.0381433	Ast1	-0.46496	0.0500865	0.905159	24.3955	6.65e-05	0.0342895	1	cluster
F3	Ast1	-1.46589	3.43e-07	0.00103309	Ast1	-0.297023	0.277826	1	32.3339	1.63e-06	0.00312358	1	cluster
S1PR1	Ast1	-1.50573	4.29e-07	0.00106452	Ast1	-0.4812	0.109842	0.981795	33.7401	8.42e-07	0.00250689	1	cluster
GLUL	Ast1	-1.52253	3.08e-06	0.00467026	Ast1	-0.614468	0.019012	0.781088	33.3057	1.03e-06	0.00250689	1	cluster
GPR37L1	Ast1	-1.93545	2.32e-10	6.33e-06	Ast1	-0.470602	0.13931	1	48.3092	8.14e-10	1.8e-05	1	cluster
NID1	Ast1	-1.64375	7.6e-05	0.0325051	Ast1	-0.64813	0.0111431	0.731791	27.9637	1.27e-05	0.0128268	1	cluster
DAPL1	Ast1	-2.57286	0.000405706	0.0813889	Ast1	-1.42782	0.0207035	0.788211	23.3747	0.000106568	0.046309	1	cluster
SERPINE2	Ast1	-1.0808	4.05e-05	0.0217148	Ast1	-0.390779	0.0820389	0.951303	25.2298	4.52e-05	0.0270881	1	cluster
AC066585.1	Ast1	1.66811	0.000580944	0.0904931	Ast1	2.8819	0.00407259	0.639118	25.9087	3.3e-05	0.026128	1	cluster
NAT8L	Ast1	-1.00991	0.000137052	0.0429792	Ast1	-0.525194	0.022709	0.799721	25.3603	4.26e-05	0.0270881	1	cluster
WFS1	Ast1	-1.31621	2.68e-06	0.00429873	Ast1	-0.27085	0.317429	1	27.9555	1.27e-05	0.0128268	1	cluster
AC104072.1	Ast1	-1.24685	0.000426631	0.0837394	Ast1	-0.85006	0.0257987	0.814564	22.834	0.000136668	0.049734	1	cluster
GALNTL6	Ast1	1.14413	7.66e-06	0.0100654	Ast1	0.375444	0.331268	1	25.7692	3.52e-05	0.0269134	1	cluster
TUBB2B	Ast1	-1.32323	1.36e-06	0.00231785	Ast1	-0.226522	0.432594	1	28.693	9.02e-06	0.0106131	1	cluster
NHLRC1	Ast1	1.3161	0.000525628	0.0899433	Ast1	2.53132	0.00805835	0.710174	24.7439	5.66e-05	0.0306116	1	cluster
HSPA1B	Ast1	-1.86648	1.24e-06	0.00226241	Ast1	-0.867799	0.264857	1	29.8517	5.25e-06	0.00775075	1	cluster
ELOVL5	Ast1	-0.97219	0.000148402	0.0441451	Ast1	-1.11726	0.0239944	0.805272	25.091	4.82e-05	0.0281263	1	cluster
FAM184A	Ast1	-0.805377	0.00106715	0.113662	Ast1	-0.600168	0.0108877	0.731791	22.7258	0.000143642	0.049734	1	cluster
GJA1	Ast1	-1.75098	1.73e-08	0.000157422	Ast1	-0.17257	0.558259	1	36.9098	1.88e-07	0.000833184	1	cluster
EZR	Ast1	-1.09847	3.35e-05	0.0203112	Ast1	-0.430795	0.0699606	0.934345	25.9275	3.27e-05	0.026128	1	cluster
TRIL	Ast1	-1.71466	6.16e-08	0.00033632	Ast1	-0.546395	0.0898931	0.96988	38.0223	1.11e-07	0.00081895	1	cluster
HILPDA	Ast1	-2.94253	1.14e-05	0.0124712	Ast1	-0.0138469	0.978073	1	22.8033	0.000138614	0.049734	1	cluster
PTN	Ast1	-1.09621	5.32e-05	0.0244424	Ast1	-0.627493	0.0119036	0.731791	28.5438	9.68e-06	0.0107204	1	cluster
PMP2	Ast1	-1.1817	4.06e-05	0.0217148	Ast1	-0.578367	0.0531393	0.90906	26.0936	3.03e-05	0.0258228	1	cluster
MYORG	Ast1	-1.57903	9.66e-07	0.00188304	Ast1	-0.171751	0.614037	1	28.6751	9.1e-06	0.0106131	1	cluster
CTSD	Ast1	-1.11642	3.45e-05	0.0204644	Ast1	-0.289898	0.300168	1	22.9557	0.000129232	0.049734	1	cluster
USH1C	Ast1	1.31288	0.00496847	0.208225	Ast1	1.77189	0.000362722	0.43905	26.453	2.56e-05	0.0247011	1	cluster
PAX6	Ast1	-1.10657	4.56e-05	0.0230235	Ast1	-0.302083	0.194453	1	23.2677	0.00011195	0.0468056	1	cluster
HEPACAM	Ast1	-1.03752	7.74e-05	0.0325051	Ast1	-0.327359	0.139711	1	22.8683	0.00013453	0.049734	1	cluster
WIF1	Ast1	-1.21191	2.9e-05	0.0197598	Ast1	-0.553542	0.1144	0.986354	25.2346	4.51e-05	0.0270881	1	cluster
EDNRB	Ast1	-1.26196	1.78e-05	0.0160828	Ast1	-0.412045	0.171196	1	25.4042	4.17e-05	0.0270881	1	cluster
CLDN10	Ast1	-1.12003	2.83e-05	0.0197598	Ast1	-0.470046	0.102698	0.973093	25.4979	3.99e-05	0.0270881	1	cluster
AC073941.1	Ast1	1.44525	0.000650796	0.0937859	Ast1	1.02265	0.0168698	0.775093	22.8391	0.000136352	0.049734	1	cluster
MFGE8	Ast1	-0.912748	0.000306335	0.0702331	Ast1	-0.600447	0.00674192	0.710174	26.1805	2.91e-05	0.0257934	1	cluster
ADGRG1	Ast1	-1.17498	1.04e-05	0.0118464	Ast1	-0.230122	0.285728	1	25.4488	4.09e-05	0.0270881	1	cluster
ATP1B2	Ast1	-1.54364	1.08e-07	0.00041953	Ast1	-0.415524	0.0725386	0.941771	37.3362	1.54e-07	0.000833184	1	cluster
CD300A	Ast1	0.930548	0.269729	0.779395	Ast1	3.52293	1.17e-05	0.2443	25.3353	4.31e-05	0.0270881	1	cluster
SOCS3	Ast1	-7.86414	2.16e-09	2.95e-05	Ast1	-0.605275	0.909325	1	40.092	4.14e-08	0.000459012	1	cluster
GADD45B	Ast1	-2.60752	1e-07	0.00041953	Ast1	-0.319716	0.643589	1	33.1152	1.13e-06	0.00250689	1	cluster
TUBB4A	Ast1	-1.40909	1.5e-05	0.0151653	Ast1	-0.393491	0.27282	1	24.8117	5.49e-05	0.0304078	1	cluster
OLFM2	Ast1	-0.991765	9.26e-05	0.0360729	Ast1	-0.362426	0.101375	0.973093	23.1533	0.000118001	0.0484217	1	cluster
APOE	Ast1	-1.56997	3.79e-07	0.00103309	Ast1	-0.314921	0.260771	1	32.2615	1.69e-06	0.00312358	1	cluster
CST3	Ast1	-1.32967	1.89e-05	0.0160828	Ast1	-0.23081	0.370412	1	23.7429	8.99e-05	0.0452926	1	cluster
SDC4	Ast1	-1.60609	4.51e-08	0.000307501	Ast1	-0.191061	0.512791	1	35.1653	4.3e-07	0.00158658	1	cluster
TIMP3	Ast1	-1.19531	6.48e-06	0.00929915	Ast1	-0.626098	0.0287991	0.83368	30.9896	3.08e-06	0.00524371	1	cluster
ANOS1	Ast1	-0.990034	0.000186255	0.0508013	Ast1	-0.573717	0.0623207	0.924767	22.7277	0.000143514	0.049734	1	cluster
CYBB	Ast1	2.64204	9.57e-06	0.0113494	Ast1	0.129989	0.816146	1	23.5206	9.96e-05	0.046309	1	cluster
GLUL	Ast2	-1.8526	8.57e-08	0.000549148	Ast2	-1.00723	0.0126444	0.727889	41.2869	2.34e-08	0.000119433	1	cluster
AC105402.3	Ast2	-0.12192	0.827697	1	Ast2	-3.8712	4.57e-07	0.0103571	29.577	5.97e-06	0.015202	1	cluster
HSPA1B	Ast2	-4.01073	1.03e-07	0.000549148	Ast2	-0.114605	0.82703	1	32.5666	1.47e-06	0.00559861	1	cluster
NKAIN3	Ast2	-1.52469	1.2e-05	0.0256382	Ast2	-0.537167	0.159271	0.978535	26.3416	2.7e-05	0.0426194	1	cluster
BX664615.2	Ast2	-2.03009	0.0175777	0.323199	Ast2	-2.63552	0.000148853	0.370092	25.7073	3.62e-05	0.0426194	1	cluster
ATP1B2	Ast2	-1.77418	7.75e-06	0.0184497	Ast2	-0.506726	0.200335	0.978535	26.7516	2.23e-05	0.0426194	1	cluster
CCBE1	Ast2	-3.14051	0.00229463	0.195134	Ast2	-1.73124	0.000905329	0.48151	26.1688	2.93e-05	0.0426194	1	cluster
AC119673.2	InN10_ADARB2	1.19843	0.017027	0.542206	InN10_ADARB2	1.86249	1.05e-05	0.0571472	31.0812	2.95e-06	0.0383535	1	cluster
AC119673.2	InN8_ADARB2	1.2633	0.0176962	0.58069	InN8_ADARB2	2.4101	1.28e-10	1.55e-06	53.6283	6.3e-11	5.26e-07	1	cluster
KCNE4	InN8_ADARB2	1.07883	0.00203535	0.482105	InN8_ADARB2	4.21669	0.000997834	0.37276	26.214	2.87e-05	0.0399125	1	cluster
PKHD1	InN8_ADARB2	-0.129772	0.82978	1	InN8_ADARB2	-6.44828	6.83e-08	0.000276462	33.3715	1e-06	0.00279316	1	cluster
EYA4	InN8_ADARB2	0.120492	0.759687	1	InN8_ADARB2	1.52178	2.11e-07	0.000731219	31.2945	2.67e-06	0.00636646	1	cluster
GRIN2A	InN8_ADARB2	0.0467391	0.838229	1	InN8_ADARB2	1.51279	2e-08	9.69e-05	35.8128	3.16e-07	0.00105715	1	cluster
SLC6A9	InN3_VIP	-1.19638	0.069601	0.574773	InN3_VIP	-2.68864	6.48e-05	0.21333	24.6192	6e-05	0.04073	1	cluster
LINC01681	InN3_VIP	0.729964	0.000189741	0.0901649	InN3_VIP	0.73163	0.0164847	0.683586	25.3504	4.28e-05	0.0357036	1	cluster
RPS27A	InN3_VIP	1.07939	7.72e-08	0.000845061	InN3_VIP	0.77193	0.0484242	0.821502	38.8089	7.63e-08	0.000661063	1	cluster
EIF1B-AS1	InN3_VIP	0.989617	1.7e-06	0.0061528	InN3_VIP	0.14788	0.77744	1	27.0712	1.92e-05	0.0234264	1	cluster
SNCB	InN3_VIP	-0.697368	0.000207897	0.0925363	InN3_VIP	-0.714011	0.0308353	0.786931	23.9151	8.31e-05	0.0464361	1	cluster
ACTB	InN3_VIP	-0.782948	2.83e-06	0.00882567	InN3_VIP	-0.788085	0.00768126	0.63704	35.2904	4.05e-07	0.00140338	1	cluster
AC018647.3	InN3_VIP	3.21299	1.9e-05	0.0301223	InN3_VIP	0.790723	0.333633	1	23.9399	8.21e-05	0.0464361	1	cluster
SPDYE1	InN3_VIP	1.57872	2.92e-05	0.0348599	InN3_VIP	1.24759	0.0990559	0.914536	25.5039	3.98e-05	0.0357036	1	cluster
RPL7	InN3_VIP	0.996846	8.86e-07	0.00560821	InN3_VIP	0.027215	0.948068	1	27.9789	1.26e-05	0.0167915	1	cluster
AC090579.1	InN3_VIP	1.01889	3.14e-06	0.00882567	InN3_VIP	0.383063	0.514392	1	26.6731	2.31e-05	0.0248474	1	cluster
LINC02645	InN3_VIP	1.31372	0.00797958	0.336592	InN3_VIP	3.32136	1.96e-06	0.0451132	35.9502	2.96e-07	0.00140338	1	cluster
NRGN	InN3_VIP	-0.954719	1.39e-06	0.00586585	InN3_VIP	-1.15224	0.013607	0.679187	35.5659	3.55e-07	0.00140338	1	cluster
TUBB4A	InN3_VIP	-1.88307	9.74e-11	2.47e-06	InN3_VIP	-1.15978	0.0306727	0.786931	53.0728	8.23e-11	1.43e-06	1	cluster
CD22	InN3_VIP	2.34477	2.91e-05	0.0348599	InN3_VIP	1.23933	0.0586101	0.844272	26.5618	2.44e-05	0.0248474	1	cluster
CLIP3	InN3_VIP	-0.970847	4.87e-06	0.0111948	InN3_VIP	-0.0389267	0.922444	1	24.6281	5.98e-05	0.04073	1	cluster
PPP2R1A	InN3_VIP	-0.875596	8.48e-06	0.0165107	InN3_VIP	-0.139261	0.690358	1	24.0965	7.64e-05	0.0462339	1	cluster
RNF187	InN4_VIP	-0.781484	6.73e-05	0.114985	InN4_VIP	-0.592873	0.0197393	0.638994	27.0631	1.93e-05	0.0304573	1	cluster
AC079779.3	InN4_VIP	1.75827	0.0019921	0.282485	InN4_VIP	2.62168	0.00141024	0.448431	25.5651	3.87e-05	0.0373886	1	cluster
COX5B	InN4_VIP	-0.764276	2.14e-05	0.0825449	InN4_VIP	-0.345122	0.263745	1	24.1708	7.38e-05	0.046897	1	cluster
CXCL14	InN4_VIP	-0.269857	0.0372191	0.500879	InN4_VIP	-0.791668	2.55e-05	0.13009	27.7336	1.41e-05	0.0277329	1	cluster
TUBB2A	InN4_VIP	-0.646948	6.75e-05	0.114985	InN4_VIP	-0.666222	0.00566721	0.522435	29.5524	6.04e-06	0.022957	1	cluster
TUBB	InN4_VIP	-0.778742	0.000161797	0.145693	InN4_VIP	-0.629098	0.0224506	0.658397	25.0512	4.91e-05	0.037901	1	cluster
AL591115.1	InN4_VIP	0.621159	0.0125433	0.386367	InN4_VIP	2.56318	6.25e-05	0.210413	28.1179	1.18e-05	0.0277329	1	cluster
ACTB	InN4_VIP	-0.550082	5.71e-05	0.114985	InN4_VIP	-0.716094	0.00373572	0.470738	30.7204	3.49e-06	0.0188507	1	cluster
LINC02645	InN4_VIP	1.25147	0.00913222	0.366564	InN4_VIP	1.52371	0.000567827	0.365589	24.3393	6.83e-05	0.0449503	1	cluster
GAPDH	InN4_VIP	-0.612655	1e-05	0.0645407	InN4_VIP	-0.712955	0.00480861	0.500698	33.6928	8.61e-07	0.00930397	1	cluster
TPI1	InN4_VIP	-0.64022	0.000509228	0.188442	InN4_VIP	-0.70959	0.00680423	0.553608	25.1457	4.7e-05	0.037901	1	cluster
TUBA1B	InN4_VIP	-0.54591	0.000202269	0.1526	InN4_VIP	-0.545132	0.0125061	0.607346	25.7749	3.51e-05	0.0361333	1	cluster
TUBA1A	InN4_VIP	-0.607467	0.000260072	0.15273	InN4_VIP	-0.551512	0.0192572	0.638016	24.4088	6.61e-05	0.0449503	1	cluster
UBC	InN4_VIP	-0.608997	0.00050047	0.187773	InN4_VIP	-0.850522	0.00183429	0.449765	27.8021	1.37e-05	0.0277329	1	cluster
CKB	InN4_VIP	-0.456865	0.000848232	0.245999	InN4_VIP	-0.649829	0.00241578	0.451843	26.1962	2.89e-05	0.0346668	1	cluster
CALB2	InN4_VIP	-0.558128	0.000153805	0.145402	InN4_VIP	-0.535719	0.00263788	0.451843	29.4352	6.38e-06	0.022957	1	cluster
TUBB3	InN4_VIP	-0.874483	1.07e-06	0.0289214	InN4_VIP	-0.556929	0.0110656	0.599634	36.5024	2.28e-07	0.00492625	1	cluster
ACTG1	InN4_VIP	-0.576654	0.000119339	0.128953	InN4_VIP	-0.533343	0.014067	0.614091	26.5949	2.4e-05	0.0319157	1	cluster
TUBB4A	InN4_VIP	-0.954732	2.9e-05	0.0871036	InN4_VIP	-0.517394	0.083561	0.862655	25.8594	3.38e-05	0.0361333	1	cluster
PRDX2	InN4_VIP	-0.657756	6.96e-05	0.114985	InN4_VIP	-0.647585	0.0195596	0.638994	27.015	1.97e-05	0.0304573	1	cluster
RAB3A	InN4_VIP	-0.670734	2.61e-05	0.0871036	InN4_VIP	-0.629028	0.030499	0.658397	28.084	1.2e-05	0.0277329	1	cluster
DYNLRB1	InN4_VIP	-0.863362	0.000102114	0.127563	InN4_VIP	-0.763547	0.0283495	0.658397	25.5051	3.98e-05	0.0373886	1	cluster
CHCHD10	InN4_VIP	-0.664261	0.000149778	0.145402	InN4_VIP	-0.637428	0.0263855	0.658397	24.8826	5.31e-05	0.039565	1	cluster
MIF	InN4_VIP	-0.687166	1.58e-05	0.0709893	InN4_VIP	-0.779211	0.012122	0.605911	30.9406	3.15e-06	0.0188507	1	cluster
SYN1	InN4_VIP	-0.823118	7.64e-06	0.0645407	InN4_VIP	-0.103632	0.593923	1	24.6068	6.03e-05	0.0434501	1	cluster
AC119673.2	ExN15_L56	0.853314	0.00639187	0.830109	ExN15_L56	1.83403	4.29e-06	0.0269517	34.8224	5.05e-07	0.00454962	1	cluster
AL358944.1	ExN15_L56	1.0434	0.161378	0.913648	ExN15_L56	3.26876	2.14e-13	5.37e-09	61.9965	1.1e-12	1.99e-08	1	cluster
LINC01515	InN5_SST	2.45408	0.000914019	0.396605	InN5_SST	3.2723	5.11e-05	0.11283	33.7587	8.35e-07	0.0170421	1	cluster
SORCS1	InN5_SST	0.471662	0.0637252	0.74317	InN5_SST	1.22588	1.12e-05	0.0523692	28.3026	1.08e-05	0.0439751	1	cluster
LINC00398	InN5_SST	1.31177	0.000843296	0.396605	InN5_SST	1.93068	0.000977025	0.301046	28.0184	1.24e-05	0.0439751	1	cluster
LINC01193	InN5_SST	0.919373	0.0499607	0.74317	InN5_SST	3.72723	1.73e-05	0.0655847	27.923	1.29e-05	0.0439751	1	cluster
IL1RAPL2	InN5_SST	0.978053	0.000413056	0.396605	InN5_SST	1.37125	0.000436218	0.231082	31.0586	2.98e-06	0.030389	1	cluster
AC119673.2	InN2_SST	0.666247	0.0136739	0.430572	InN2_SST	1.60206	7.74e-06	0.0251627	32.1231	1.81e-06	0.0039861	1	cluster
COL4A4	InN2_SST	1.61692	0.00138598	0.259845	InN2_SST	1.82758	0.00174997	0.402242	25.859	3.38e-05	0.0289824	1	cluster
AC023154.1	InN2_SST	2.42813	1.6e-05	0.0674938	InN2_SST	0.87058	0.0696281	0.750205	27.4202	1.63e-05	0.0198191	1	cluster
AC109466.1	InN2_SST	0.399672	0.13055	0.703255	InN2_SST	1.35601	1.9e-05	0.0425716	25.8178	3.44e-05	0.0289824	1	cluster
NPY	InN2_SST	-0.530677	0.00299173	0.34108	InN2_SST	-2.35397	1.95e-15	4.6e-11	79.3631	2.22e-16	3.92e-12	1	cluster
POLR3D	InN2_SST	1.18764	0.140862	0.722063	InN2_SST	2.79979	1.76e-05	0.0425716	25.8165	3.45e-05	0.0289824	1	cluster
MRPL41	InN2_SST	0.273091	0.0890188	0.632551	InN2_SST	1.24511	3.81e-07	0.0022446	34.3975	6.18e-07	0.0027272	1	cluster
LINC01515	InN2_SST	3.60432	3.69e-06	0.031114	InN2_SST	1.0027	0.0165283	0.570512	33.2262	1.07e-06	0.00347926	1	cluster
SPON1-AS1	InN2_SST	1.7576	0.00460192	0.35934	InN2_SST	1.8648	0.000103986	0.122449	29.1051	7.44e-06	0.0109547	1	cluster
TDG	InN2_SST	1.1273	7.07e-10	1.79e-05	InN2_SST	0.242708	0.551508	1	43.3303	8.84e-09	5.2e-05	1	cluster
LINC02306	InN2_SST	1.17632	0.047954	0.538385	InN2_SST	2.30281	8.55e-06	0.0251627	29.4148	6.44e-06	0.0103736	1	cluster
ADCYAP1	InN2_SST	-0.631197	0.10271	0.641587	InN2_SST	-1.97028	9.13e-07	0.00429907	32.3654	1.61e-06	0.0039861	1	cluster
MIAT	InN2_SST	0.537347	0.000236671	0.167924	InN2_SST	0.559906	0.0047917	0.470478	27.3794	1.67e-05	0.0198191	1	cluster
NAGA	InN2_SST	-1.51602	0.0139555	0.431275	InN2_SST	-1.43608	0.000165768	0.165763	25.9536	3.23e-05	0.0289824	1	cluster
FBLN1	InN2_SST	2.49117	0.000160837	0.141303	InN2_SST	1.42115	0.0212608	0.598589	25.172	4.65e-05	0.0356774	1	cluster
AC119673.2	InN6_LAMP5	0.689497	0.00674765	0.454667	InN6_LAMP5	1.42643	0.000311996	0.164651	26.1422	2.96e-05	0.0464265	1	cluster
NCL	InN6_LAMP5	-1.01134	0.000596101	0.293194	InN6_LAMP5	-1.23509	0.00208433	0.307992	27.1968	1.81e-05	0.0390614	1	cluster
LINC02196	InN6_LAMP5	0.75278	0.148698	0.794829	InN6_LAMP5	2.11472	3.88e-06	0.0334808	28.7288	8.87e-06	0.0214999	1	cluster
SNCB	InN6_LAMP5	-0.487492	0.00995057	0.475385	InN6_LAMP5	-0.950064	0.000208291	0.160536	26.1734	2.92e-05	0.0464265	1	cluster
TUBB2A	InN6_LAMP5	-0.726346	0.000510312	0.281576	InN6_LAMP5	-0.984675	0.000222377	0.160536	31.9832	1.93e-06	0.00747464	1	cluster
TUBB	InN6_LAMP5	-0.786219	0.000494112	0.281576	InN6_LAMP5	-0.897639	0.00334843	0.364033	26.624	2.37e-05	0.0458951	1	cluster
ACTB	InN6_LAMP5	-0.621816	0.000498233	0.281576	InN6_LAMP5	-1.06734	8.86e-05	0.141529	33.8712	7.92e-07	0.00383721	1	cluster
GAPDH	InN6_LAMP5	-0.737574	3e-05	0.0990873	InN6_LAMP5	-0.646754	0.0167508	0.492967	29.005	7.8e-06	0.0214999	1	cluster
TUBA1B	InN6_LAMP5	-0.861002	1.02e-05	0.0990873	InN6_LAMP5	-0.709446	0.00383714	0.378798	34.1188	7.05e-07	0.00383721	1	cluster
TUBB3	InN6_LAMP5	-0.965193	3.11e-05	0.0990873	InN6_LAMP5	-0.94393	0.00115412	0.260956	34.2851	6.51e-07	0.00383721	1	cluster
EIF5A	InN6_LAMP5	-1.19958	1.32e-05	0.0990873	InN6_LAMP5	-1.05823	0.0363408	0.597478	29.101	7.46e-06	0.0214999	1	cluster
COLEC12	InN6_LAMP5	1.18003	0.0835765	0.681567	InN6_LAMP5	3.31285	2.83e-05	0.0905346	25.9064	3.31e-05	0.0464265	1	cluster
RAB3A	InN6_LAMP5	-0.669784	0.000731494	0.326246	InN6_LAMP5	-0.888738	0.00379838	0.378798	25.5872	3.83e-05	0.0464265	1	cluster
JUND	InN6_LAMP5	-0.627673	0.00261242	0.432815	InN6_LAMP5	-0.818037	0.00105007	0.256487	25.6127	3.79e-05	0.0464265	1	cluster
LINC01250	InN7_Mix	1.41696	0.000484454	0.302031	InN7_Mix	0.908402	0.00126961	0.507415	28.6031	9.41e-06	0.023721	1	cluster
SNCB	InN7_Mix	-0.954939	1.12e-05	0.0380194	InN7_Mix	-0.80168	0.0088352	0.573956	32.2512	1.7e-06	0.0125869	1	cluster
ACTB	InN7_Mix	-0.65911	0.000439021	0.302031	InN7_Mix	-0.911662	0.00434873	0.54699	26.3377	2.71e-05	0.0395391	1	cluster
CSMD1	InN7_Mix	0.938538	3.88e-07	0.0082056	InN7_Mix	0.280783	0.33958	1	31.6855	2.22e-06	0.0125869	1	cluster
PLXDC2	InN7_Mix	1.70599	1.04e-06	0.0082056	InN7_Mix	0.0694502	0.840807	1	27.9011	1.31e-05	0.0288061	1	cluster
TMEM132C	InN7_Mix	0.84847	0.0105219	0.491666	InN7_Mix	0.977066	0.00016849	0.379548	26.4859	2.53e-05	0.0395391	1	cluster
CKB	InN7_Mix	-0.525556	0.00602042	0.480877	InN7_Mix	-0.970542	0.000318146	0.408718	26.3312	2.71e-05	0.0395391	1	cluster
AL022341.2	InN7_Mix	1.40619	0.000515016	0.305031	InN7_Mix	1.75966	0.000913965	0.454452	29.1381	7.33e-06	0.023721	1	cluster
PPP2R1A	InN7_Mix	-1.08826	4.67e-06	0.0276338	InN7_Mix	-0.603535	0.0369013	0.713242	31.1496	2.85e-06	0.0125869	1	cluster
SH3BP1	Oli3	0.214893	0.842595	1	Oli3	5.42017	1.62e-07	0.00404716	31.6102	2.3e-06	0.0123568	1	cluster
CACNA2D3	Oli1	1.36753	2.3e-05	0.0665267	Oli1	0.777973	0.0332748	0.825	28.168	1.15e-05	0.0135722	1	cluster
ADAMTS9	Oli1	1.87387	5.24e-06	0.0242757	Oli1	2.9269	0.00118411	0.368602	37.7958	1.23e-07	0.00108977	1	cluster
ROBO2	Oli1	1.17884	1.96e-06	0.0151574	Oli1	0.845999	0.00999604	0.689698	35.4931	3.68e-07	0.00144754	1	cluster
TMEM108	Oli1	1.26283	7.17e-05	0.0762232	Oli1	0.657098	0.0598402	0.938348	24.7177	5.73e-05	0.0421698	1	cluster
AC015631.1	Oli1	-1.75088	0.0057093	0.370287	Oli1	-2.71208	0.000179881	0.185478	27.5778	1.52e-05	0.0167572	1	cluster
GALNTL6	Oli1	1.13106	0.000365271	0.160434	Oli1	1.02146	0.00767316	0.648521	25.5698	3.86e-05	0.0324782	1	cluster
CDH18	Oli1	1.07813	0.000401931	0.160434	Oli1	1.00176	0.00419601	0.551933	26.5857	2.41e-05	0.0223961	1	cluster
GRIA1	Oli1	1.34739	7.24e-05	0.0762232	Oli1	0.92227	0.0220449	0.761801	26.6961	2.29e-05	0.0223961	1	cluster
TENM2	Oli1	1.12704	1.27e-05	0.04916	Oli1	0.703268	0.0462368	0.890137	28.6904	9.04e-06	0.0130379	1	cluster
HSPA1A	Oli1	-1.59832	3.41e-07	0.00395367	Oli1	-1.08489	0.0644593	0.943105	35.264	4.1e-07	0.00144754	1	cluster
THSD7A	Oli1	1.5134	0.000409101	0.160434	Oli1	1.23542	0.0126337	0.732687	24.3459	6.81e-05	0.0438903	1	cluster
ZNF804B	Oli1	0.853707	0.0188543	0.497973	Oli1	2.10483	3.82e-06	0.0327898	32.8946	1.26e-06	0.00316571	1	cluster
RIMS2	Oli1	0.989023	0.000223165	0.126078	Oli1	1.00713	0.00199871	0.451954	29.2457	6.97e-06	0.0130379	1	cluster
AL354989.1	Oli1	-2.11483	2.9e-05	0.0671573	Oli1	-1.08441	0.165688	1	24.4922	6.36e-05	0.0438903	1	cluster
FRMD4A	Oli1	0.933662	0.000163308	0.111256	Oli1	0.917238	0.00359872	0.539818	28.6941	9.02e-06	0.0130379	1	cluster
KIAA1217	Oli1	1.50745	2.69e-06	0.0155707	Oli1	1.66717	2.61e-05	0.0960421	46.7614	1.71e-09	3.02e-05	1	cluster
TMEM132D	Oli1	1.14735	0.000430673	0.163536	Oli1	0.959778	0.00897329	0.679001	24.9273	5.2e-05	0.039935	1	cluster
MTUS2	Oli1	1.44583	6.03e-05	0.0762232	Oli1	0.856421	0.0277115	0.796313	26.6055	2.39e-05	0.0223961	1	cluster
GRIN2D	Oli1	2.12254	0.00256951	0.302119	Oli1	3.34369	0.00141408	0.390439	25.0506	4.91e-05	0.0394336	1	cluster
GRIK1	Oli1	1.66047	2.85e-08	0.000660357	Oli1	0.265305	0.577656	1	35.8436	3.12e-07	0.00144754	1	cluster
DSCAM	Oli1	1.08275	9.04e-05	0.0837905	Oli1	1.17113	0.00119954	0.368602	32.0734	1.85e-06	0.0040782	1	cluster
FRMPD4	Oli1	1.08258	6.13e-05	0.0762232	Oli1	1.0139	0.0123055	0.732687	28.1945	1.14e-05	0.0135722	1	cluster
AC104794.3	Oli2	2.10037	1.04e-05	0.0864948	Oli2	2.91093	0.00133131	0.371943	36.1886	2.65e-07	0.00163865	1	cluster
AC062021.1	Oli2	1.23464	0.0761938	0.791592	Oli2	5.04391	1.02e-05	0.0572273	28.1443	1.17e-05	0.0418446	1	cluster
CUX2	Oli2	0.4604	0.250036	0.983605	Oli2	2.51189	2.92e-08	0.000816396	37.469	1.44e-07	0.00133924	1	cluster
MOBP	OPC1	0.776484	0.0980336	0.725695	OPC1	1.79734	1.99e-05	0.0889863	26.2914	2.76e-05	0.0469053	1	cluster
MBP	OPC1	0.596117	0.00432812	0.415411	OPC1	1.00098	6.68e-06	0.0461923	34.7181	5.31e-07	0.00747882	1	cluster
GRAP2	OPC1	1.85949	7.11e-05	0.132031	OPC1	2.07289	0.0149456	0.604477	27.51	1.57e-05	0.0325137	1	cluster
KCNH7	OPC2	1.17324	0.00436913	0.441518	OPC2	1.3976	7.16e-05	0.14162	29.9557	5e-06	0.0157263	1	cluster
TENM2	OPC2	1.2995	2.79e-05	0.0898269	OPC2	0.719702	0.017424	0.588888	29.0745	7.55e-06	0.0197986	1	cluster
HSPA1A	OPC2	-2.21393	4.82e-05	0.120727	OPC2	-1.95474	0.000401225	0.306295	35.5228	3.63e-07	0.00464071	1	cluster
HSPA1B	OPC2	-3.5296	2.52e-07	0.00231473	OPC2	-0.226337	0.729287	1	31.0219	3.03e-06	0.0119196	1	cluster
ACTB	OPC2	-0.980158	3.08e-07	0.00231473	OPC2	-0.273563	0.329486	1	32.2069	1.74e-06	0.0091029	1	cluster
CST3	OPC2	-1.21853	3.33e-08	0.000751489	OPC2	-0.014658	0.969912	1	34.4948	5.9e-07	0.00464071	1	cluster
FRMPD4	OPC2	1.46462	0.000149271	0.240411	OPC2	0.971932	0.00534196	0.470478	28.0838	1.2e-05	0.0269617	1	cluster
AC008945.2	ExN4_L35	-2.68082	1.19e-06	0.0156562	ExN4_L35	-1.06394	0.117163	1	31.5632	2.35e-06	0.0478428	1	cluster
BHLHE40	End1	-2.69855	4.04e-06	0.0366882	End1	-1.1527	0.00278094	0.351242	36.6083	2.17e-07	0.00144976	1	cluster
HES1	End1	-1.78469	0.00249278	0.711382	End1	-1.54166	9.5e-06	0.128538	35.1165	4.4e-07	0.00146923	1	cluster
EGR1	End1	-1.24206	0.162323	0.965321	End1	-2.93221	6.92e-06	0.128538	27.3977	1.65e-05	0.0245343	1	cluster
DUSP1	End1	-1.80739	1.75e-05	0.105733	End1	-1.02653	0.00221849	0.344249	34.1324	7e-07	0.00157348	1	cluster
SLC2A3	End1	-1.58135	0.00945342	0.722321	End1	-1.83177	0.000174687	0.214801	26.6278	2.36e-05	0.031599	1	cluster
EMP1	End1	-3.63011	0.000270894	0.68689	End1	-2.02866	0.00236527	0.344249	28.5213	9.78e-06	0.0163392	1	cluster
NR4A1	End1	-2.09739	0.00113835	0.68689	End1	-2.25687	3.44e-05	0.1471	34.1137	7.06e-07	0.00157348	1	cluster
FOS	End1	-2.64892	4.75e-05	0.215484	End1	-1.97349	0.0049759	0.358235	30.5175	3.84e-06	0.00733266	1	cluster
JUNB	End1	-2.98618	6.77e-07	0.012303	End1	-1.82813	0.00217104	0.344249	40.675	3.14e-08	0.000419516	1	cluster
CSMD2	Mic1	1.7362	0.00215944	0.444295	Mic1	0.855254	0.00989812	0.32536	21.5066	0.00025122	0.0377706	1	cluster
GRIK3	Mic1	1.63847	0.0154635	0.53141	Mic1	2.06945	3.13e-05	0.0245693	29.0806	7.53e-06	0.00695697	1	cluster
AL353604.1	Mic1	1.33878	0.0060688	0.456141	Mic1	3.25715	0.000263614	0.071139	26.6912	2.3e-05	0.01016	1	cluster
CYP4X1	Mic1	1.24237	0.00090071	0.384711	Mic1	1.66897	0.0160327	0.380813	22.2909	0.00017539	0.0310577	1	cluster
ADGRL2	Mic1	0.819672	0.0736326	0.682475	Mic1	1.34159	0.000154042	0.0536945	22.7739	0.0001405	0.027897	1	cluster
F3	Mic1	-2.70006	9.06e-05	0.145334	Mic1	-0.692749	0.202587	0.826978	21.8107	0.000218582	0.0342097	1	cluster
MIR137HG	Mic1	1.40535	0.0146735	0.529643	Mic1	1.41374	0.000965754	0.130171	22.3286	0.00017238	0.0308677	1	cluster
OLFM3	Mic1	0.774359	0.107771	0.689445	Mic1	1.41044	9.77e-05	0.0430117	22.923	0.000131193	0.027897	1	cluster
CACNA1E	Mic1	0.908162	0.0619915	0.659643	Mic1	1.9348	2.89e-05	0.0245693	26.4667	2.55e-05	0.0106848	1	cluster
ELF3-AS1	Mic1	1.27361	0.0128093	0.510539	Mic1	3.30583	0.000293951	0.0734166	24.9794	5.08e-05	0.0161897	1	cluster
MARK1	Mic1	0.972252	0.0705074	0.676508	Mic1	1.35634	0.000353852	0.0800642	21.1973	0.000289377	0.0415478	1	cluster
SLC35F3	Mic1	0.533471	0.340203	0.992087	Mic1	1.72558	1.94e-06	0.00538739	28.4645	1e-05	0.00710332	1	cluster
AL355472.2	Mic1	1.04231	0.0486111	0.627251	Mic1	2.45295	0.000750374	0.11525	20.4377	0.000409225	0.0486702	1	cluster
RYR2	Mic1	0.79128	0.0538083	0.639395	Mic1	1.57655	9.65e-06	0.0158163	28.941	8.04e-06	0.00695697	1	cluster
MYT1L	Mic1	0.723403	0.105553	0.689445	Mic1	1.30915	0.000111449	0.0443974	22.701	0.000145288	0.027897	1	cluster
LINC01250	Mic1	1.28436	0.0307202	0.586491	Mic1	1.84411	3.7e-05	0.0258191	27.3729	1.67e-05	0.0089001	1	cluster
LINC02613	Mic1	1.51882	1	1	Mic1	4.15265	1.93e-06	0.00538739	26.3188	2.73e-05	0.0111516	1	cluster
LINC01122	Mic1	0.535474	0.264067	0.920112	Mic1	1.62376	5.78e-05	0.0343819	22.1791	0.000184624	0.0323112	1	cluster
BCL11A	Mic1	0.665097	0.167202	0.797758	Mic1	1.91088	0.000114464	0.0448858	21.7276	0.000227056	0.0347941	1	cluster
AC073091.3	Mic1	0.44449	0.397994	1	Mic1	2.60668	1.45e-05	0.0165824	24.1204	7.56e-05	0.0200692	1	cluster
AC011246.1	Mic1	0.892391	0.177243	0.816482	Mic1	2.19218	6.51e-05	0.036334	22.7381	0.000142827	0.027897	1	cluster
CNTNAP5	Mic1	1.70936	0.000264855	0.255628	Mic1	0.906964	0.00446222	0.242399	27.2969	1.73e-05	0.0089001	1	cluster
SLC4A10	Mic1	0.696843	0.104209	0.689445	Mic1	1.24183	0.000116433	0.0449558	22.6391	0.000149478	0.0283599	1	cluster
KCNH7	Mic1	0.682138	0.13716	0.739967	Mic1	1.47043	3.08e-05	0.0245693	24.7493	5.65e-05	0.0172179	1	cluster
ZNF385B	Mic1	1.02264	0.0237118	0.570765	Mic1	1.33739	0.000453746	0.0906751	22.8795	0.000133841	0.027897	1	cluster
ZNF804A	Mic1	2.23413	0.000139733	0.183149	Mic1	1.22907	0.00117455	0.139378	31.2453	2.73e-06	0.00410474	1	cluster
KIAA2012	Mic1	0.342551	0.700096	1	Mic1	3.71498	1.29e-05	0.0165824	23.2323	0.00011379	0.0270668	1	cluster
VWC2L	Mic1	1.93644	0.0183983	0.548911	Mic1	2.69043	1.42e-05	0.0165824	30.3195	4.21e-06	0.00479632	1	cluster
AC019211.1	Mic1	1.34256	0.0354445	0.600757	Mic1	2.23849	1.33e-05	0.0165824	29.14	7.32e-06	0.00695697	1	cluster
AC093843.1	Mic1	1.85706	0.01344	0.514757	Mic1	2.85519	1.27e-05	0.0165824	31.1649	2.83e-06	0.00410474	1	cluster
CNTN4	Mic1	0.590981	0.160864	0.788997	Mic1	1.23151	0.00018927	0.0593762	20.7991	0.000347078	0.0446758	1	cluster
MYRIP	Mic1	1.75487	0.000638101	0.340682	Mic1	0.92569	0.00610121	0.270322	24.9126	5.24e-05	0.0163707	1	cluster
CACNA2D3	Mic1	1.08551	0.0122578	0.507273	Mic1	1.80745	1.8e-06	0.00538739	35.2593	4.11e-07	0.00130974	1	cluster
CADPS	Mic1	1.24553	0.0035463	0.445337	Mic1	1.39713	1.07e-05	0.0158163	34.1717	6.87e-07	0.00156443	1	cluster
SYNPR	Mic1	1.00553	0.0412416	0.616543	Mic1	1.45507	0.000227013	0.0647425	23.1576	0.000117768	0.0276009	1	cluster
ROBO2	Mic1	0.916735	0.0228519	0.567018	Mic1	1.45821	3.4e-05	0.0258191	28.1345	1.17e-05	0.0072923	1	cluster
LINC00882	Mic1	1.39705	0.00354986	0.445337	Mic1	0.887865	0.00385732	0.22607	22.3973	0.000167035	0.0305982	1	cluster
TXNRD3	Mic1	2.09785	0.00121061	0.393031	Mic1	1.49666	0.00930038	0.316171	22.7887	0.000139549	0.027897	1	cluster
CLSTN2	Mic1	0.313236	0.594661	1	Mic1	1.99844	2.18e-06	0.00538739	27.1122	1.89e-05	0.009326	1	cluster
KCNMB2	Mic1	2.11758	6.95e-06	0.0878912	Mic1	0.645135	0.0773098	0.628724	28.8734	8.29e-06	0.00695697	1	cluster
KCNMB2-AS1	Mic1	1.86055	3.97e-05	0.121151	Mic1	0.175488	0.557339	1	21.437	0.000259356	0.0382718	1	cluster
FGF12	Mic1	1.23183	0.00307575	0.444295	Mic1	0.752677	0.011539	0.345109	20.4925	0.000399142	0.0486589	1	cluster
LDB2	Mic1	0.918652	0.0327204	0.595358	Mic1	1.29662	0.000143667	0.0515088	24.5355	6.24e-05	0.0180725	1	cluster
AC107068.1	Mic1	1.18984	0.00623909	0.456141	Mic1	3.06707	0.000382288	0.0834286	25.8925	3.33e-05	0.0125691	1	cluster
CCSER1	Mic1	0.763644	0.0624072	0.660768	Mic1	1.09459	0.000462462	0.0906751	20.906	0.000330545	0.0435363	1	cluster
LINC02263	Mic1	2.1265	0.00357022	0.445337	Mic1	1.56957	0.00715978	0.286585	21.1488	0.000295865	0.0419611	1	cluster
CDH18	Mic1	1.18706	0.00778545	0.468114	Mic1	1.11347	0.0004526	0.0906751	25.112	4.78e-05	0.015536	1	cluster
PDE8B	Mic1	1.30956	0.0186721	0.548911	Mic1	1.07947	0.00144741	0.152629	21.0374	0.000311307	0.042045	1	cluster
AC008696.2	Mic1	2.90107	2.02e-05	0.0878912	Mic1	0.0652016	0.771938	1	22.1332	0.000188551	0.0323112	1	cluster
RANBP17	Mic1	1.24098	0.0509838	0.632445	Mic1	1.585	0.000524031	0.0953015	21.0604	0.000308054	0.0419611	1	cluster
BNIP1	Mic1	-2.4178	6.91e-05	0.145334	Mic1	-0.486823	0.400001	1	20.992	0.000317826	0.0425646	1	cluster
LY86-AS1	Mic1	2.34919	0.000145792	0.183149	Mic1	1.00676	0.0179633	0.395115	25.7055	3.63e-05	0.0125691	1	cluster
RIMS1	Mic1	1.18277	0.0101909	0.497903	Mic1	1.13042	0.000295457	0.0734166	25.4265	4.13e-05	0.0140009	1	cluster
KCNQ5	Mic1	1.00171	0.0166004	0.542078	Mic1	1.38168	4.06e-05	0.0268146	28.4201	1.03e-05	0.00710332	1	cluster
GRIK2	Mic1	1.25051	0.00309378	0.444295	Mic1	0.838745	0.0035401	0.21849	22.8439	0.000136049	0.027897	1	cluster
Z97989.1	Mic1	2.09481	0.0037109	0.445337	Mic1	1.96767	0.00639323	0.275098	21.298	0.000276368	0.0404081	1	cluster
AL033504.1	Mic1	1.57229	0.00168784	0.431883	Mic1	1.9926	0.00195184	0.17068	25.2466	4.49e-05	0.0149012	1	cluster
PDE10A	Mic1	1.38374	0.0030073	0.444295	Mic1	1.08386	0.00142515	0.150916	24.7204	5.73e-05	0.0172179	1	cluster
NXPH1	Mic1	1.42457	0.00424238	0.445574	Mic1	0.901097	0.00675426	0.282839	20.9204	0.000328382	0.0435363	1	cluster
HECW1	Mic1	1.38343	0.00533834	0.456141	Mic1	0.977768	0.00200578	0.173177	22.8891	0.000133251	0.027897	1	cluster
GALNT17	Mic1	0.935196	0.0542032	0.639395	Mic1	1.22234	0.0001063	0.0443974	24.1285	7.53e-05	0.0200692	1	cluster
ZNF804B	Mic1	0.7098	0.14028	0.747086	Mic1	1.54637	0.000188896	0.0593762	21.0769	0.000305748	0.0419611	1	cluster
DYNC1I1	Mic1	0.70103	0.130282	0.727358	Mic1	1.20725	0.000122633	0.0466321	22.0887	0.000192431	0.0326252	1	cluster
LHFPL3	Mic1	1.9598	1.82e-05	0.0878912	Mic1	0.204019	0.579428	1	22.9219	0.000131258	0.027897	1	cluster
CADPS2	Mic1	1.41199	0.00199182	0.438461	Mic1	0.917039	0.0082703	0.30179	22.0276	0.000197903	0.0328539	1	cluster
DGKI	Mic1	1.23845	0.00687282	0.457246	Mic1	0.976622	0.00235442	0.187239	22.0633	0.00019469	0.0326607	1	cluster
CNTNAP2	Mic1	1.20755	0.00180533	0.435737	Mic1	1.42799	1.88e-05	0.0189151	34.4003	6.17e-07	0.00156443	1	cluster
DLGAP2	Mic1	0.874285	0.0458851	0.625732	Mic1	1.39621	0.000109092	0.0443974	24.4099	6.61e-05	0.0188113	1	cluster
NRG1	Mic1	0.435937	0.331903	0.985159	Mic1	1.70752	1.88e-05	0.0189151	23.9647	8.12e-05	0.0212113	1	cluster
SNTG1	Mic1	0.783581	0.0492714	0.627251	Mic1	1.09961	0.000195522	0.0598418	23.1005	0.000120905	0.027897	1	cluster
XKR4	Mic1	1.07172	0.0217122	0.563408	Mic1	1.36949	3.67e-05	0.0258191	28.0856	1.2e-05	0.0072923	1	cluster
MMP16	Mic1	1.96902	3.95e-05	0.121151	Mic1	0.559692	0.0641544	0.592986	25.7716	3.52e-05	0.0125691	1	cluster
ADAMTSL1	Mic1	0.593167	0.431484	1	Mic1	4.45576	2.56e-09	6.42e-05	41.2497	2.39e-08	0.000380275	1	cluster
GABBR2	Mic1	1.05519	0.0197556	0.5521	Mic1	1.10208	0.0015387	0.156343	20.8023	0.00034657	0.0446758	1	cluster
PALM2-AKAP2	Mic1	1.17629	0.0149257	0.529643	Mic1	0.993398	0.000853643	0.123837	22.5413	0.000156343	0.0289862	1	cluster
CACNA1B	Mic1	1.03687	0.0245881	0.570765	Mic1	2.15434	2.49e-07	0.00155996	37.8256	1.22e-07	0.00097003	1	cluster
KIAA1217	Mic1	1.22801	0.00600126	0.456141	Mic1	1.51576	7.61e-05	0.0384718	29.1978	7.13e-06	0.00695697	1	cluster
ATRNL1	Mic1	1.31909	0.00135046	0.407811	Mic1	1.05966	0.000850852	0.123837	27.3532	1.69e-05	0.0089001	1	cluster
BAG3	Mic1	-1.4341	0.0067563	0.456141	Mic1	-1.89327	0.00163024	0.160447	22.8326	0.000136758	0.027897	1	cluster
NELL1	Mic1	0.927348	0.0482472	0.627251	Mic1	1.44226	0.000134356	0.0495873	23.8929	8.39e-05	0.0212298	1	cluster
GRM5	Mic1	1.14075	0.00844973	0.469241	Mic1	1.19271	0.000167536	0.0568195	26.9359	2.05e-05	0.009326	1	cluster
CNTN5	Mic1	1.62848	0.000335156	0.255628	Mic1	0.760386	0.0380353	0.495623	22.5403	0.000156417	0.0289862	1	cluster
CACNA1C	Mic1	0.980071	0.0254022	0.57235	Mic1	1.15212	0.000312676	0.0747354	23.4865	0.000101215	0.0248164	1	cluster
AC024901.1	Mic1	1.35612	0.0389438	0.609739	Mic1	2.16005	0.000132486	0.0495873	24.3493	6.8e-05	0.0190055	1	cluster
GRIP1	Mic1	1.04668	0.0224796	0.565921	Mic1	1.06492	0.00157561	0.157543	20.4965	0.000398404	0.0486589	1	cluster
PTPRR	Mic1	1.72287	0.00361103	0.445337	Mic1	1.38267	0.0023092	0.187239	23.3892	0.000105855	0.0255608	1	cluster
TRHDE	Mic1	1.64505	0.00290968	0.444295	Mic1	1.21596	0.00151968	0.155671	24.6579	5.89e-05	0.0173943	1	cluster
PTPRQ	Mic1	0.447653	0.145798	0.758234	Mic1	3.17775	0.000255104	0.071139	20.3987	0.000416546	0.049174	1	cluster
KSR2	Mic1	1.47789	0.011708	0.504794	Mic1	1.33394	0.000175715	0.0580252	26.1883	2.9e-05	0.0115525	1	cluster
BICDL1	Mic1	1.60502	0.0222545	0.565921	Mic1	1.54543	0.0014607	0.153386	20.6681	0.000368437	0.0466015	1	cluster
C12orf65	Mic1	2.33131	0.00254011	0.444295	Mic1	1.08176	0.0132945	0.356512	20.5919	0.000381458	0.0474945	1	cluster
ATP8A2	Mic1	1.07227	0.0174008	0.547203	Mic1	1.35472	3.54e-05	0.0258191	28.6015	9.42e-06	0.00710332	1	cluster
MTUS2	Mic1	0.820971	0.069506	0.675636	Mic1	1.40584	9.33e-05	0.0417961	23.8929	8.39e-05	0.0212298	1	cluster
GPC6	Mic1	1.43498	0.00137686	0.408393	Mic1	0.860253	0.0127385	0.352552	21.9022	0.000209611	0.0337432	1	cluster
AC244502.1	Mic1	-0.0508649	0.76876	1	Mic1	-2.28215	7.11e-06	0.0137285	24.2336	7.17e-05	0.0197035	1	cluster
NRXN3	Mic1	0.832246	0.0258318	0.572983	Mic1	1.04639	0.000947577	0.130171	21.2355	0.000284375	0.0412007	1	cluster
MEG3	Mic1	0.403767	0.256122	0.912993	Mic1	1.25693	7.66e-05	0.0384718	21.6768	0.000232397	0.0352735	1	cluster
MEG8	Mic1	1.16685	0.0115447	0.504794	Mic1	1.06646	0.00133892	0.145895	22.1548	0.000186686	0.0323112	1	cluster
GABRG3	Mic1	0.891205	0.0729238	0.680665	Mic1	2.06112	8.83e-07	0.00443105	33.117	1.13e-06	0.00209215	1	cluster
FAM81A	Mic1	1.05256	0.0798686	0.689445	Mic1	1.85591	0.000210551	0.0629071	21.9863	0.000201682	0.0331361	1	cluster
RBFOX1	Mic1	0.669075	0.0670709	0.666309	Mic1	1.2649	0.000325682	0.0771098	21.4632	0.000256263	0.0381687	1	cluster
SHISA9	Mic1	1.4054	0.00329489	0.445337	Mic1	1.23284	0.000427814	0.0894503	26.9444	2.04e-05	0.009326	1	cluster
CDH8	Mic1	1.59898	0.0029249	0.444295	Mic1	1.41835	0.000292582	0.0734166	27.9425	1.28e-05	0.0072923	1	cluster
AC138305.1	Mic1	1.0059	0.235317	0.887767	Mic1	3.14378	7.27e-05	0.0380985	21.9512	0.000204949	0.0333294	1	cluster
ASIC2	Mic1	0.951894	0.0351377	0.599766	Mic1	1.50592	7.29e-05	0.0380985	25.7507	3.55e-05	0.0125691	1	cluster
CCL4L2	Mic1	-1.08213	0.227438	0.878442	Mic1	-5.53911	9.16e-08	0.000766179	35.3737	3.89e-07	0.00130974	1	cluster
PPM1E	Mic1	1.02586	0.0568173	0.646434	Mic1	1.60759	1.02e-05	0.0158163	28.7154	8.93e-06	0.00710332	1	cluster
ABCA6	Mic1	1.96825	6.68e-05	0.145334	Mic1	1.39241	0.0263421	0.447299	26.5014	2.51e-05	0.0106848	1	cluster
SDK2	Mic1	0.983391	0.00310382	0.444295	Mic1	1.80927	0.00592614	0.269819	21.807	0.000218949	0.0342097	1	cluster
RBFOX3	Mic1	1.16418	0.0256024	0.572983	Mic1	1.29381	0.00119119	0.139378	20.7957	0.000347606	0.0446758	1	cluster
DLGAP1	Mic1	0.890912	0.0223208	0.565921	Mic1	1.01337	0.000452776	0.0906751	23.0047	0.000126353	0.027897	1	cluster
LIPG	Mic1	-1.55635	0.00683293	0.456141	Mic1	-1.68174	0.00152743	0.155829	22.9403	0.000130149	0.027897	1	cluster
GADD45B	Mic1	-1.60629	0.000334501	0.255628	Mic1	-1.49526	0.0415049	0.507746	22.3696	0.000169167	0.0306365	1	cluster
IFI30	Mic1	-2.80475	2.06e-05	0.0878912	Mic1	-1.9552	0.00327874	0.213154	33.0232	1.18e-06	0.00209215	1	cluster
HPN-AS1	Mic1	1.22824	0.022498	0.565921	Mic1	1.84293	0.00116456	0.139378	21.0995	0.000302605	0.0419611	1	cluster
TMEM145	Mic1	1.52118	0.0109257	0.504794	Mic1	2.47159	0.00244311	0.190418	21.0622	0.000307797	0.0419611	1	cluster
ZNF135	Mic1	3.24402	8.61e-05	0.145334	Mic1	0.417464	0.370426	0.988344	20.7066	0.000362026	0.0461568	1	cluster
PCSK2	Mic1	0.31584	0.524399	1	Mic1	1.78503	2.15e-05	0.0192482	22.7883	0.000139574	0.027897	1	cluster
MROH8	Mic1	2.47492	0.000157379	0.186721	Mic1	0.756811	0.115128	0.708872	21.8371	0.000215949	0.0342097	1	cluster
PTPRT	Mic1	0.949496	0.0380781	0.606326	Mic1	1.35659	2.04e-05	0.0189672	28.1356	1.17e-05	0.0072923	1	cluster
TSHZ2	Mic1	1.33679	0.0210535	0.558544	Mic1	2.12791	1.04e-05	0.0158163	30.6661	3.58e-06	0.00439001	1	cluster
GRIK1	Mic1	1.32734	0.00341005	0.445337	Mic1	1.66848	4.91e-06	0.0102745	35.8094	3.17e-07	0.00130974	1	cluster
SLC5A4-AS1	Mic1	2.80297	1.4e-05	0.0878912	Mic1	1.38409	0.0137442	0.361191	30.9252	3.17e-06	0.00421116	1	cluster
CACNG2	Mic1	1.05406	0.138889	0.743947	Mic1	1.99119	0.000258395	0.071139	20.4702	0.000403209	0.0486589	1	cluster
SMC1B	Mic1	1.56573	0.0010939	0.389355	Mic1	2.64901	0.00238894	0.18736	25.7098	3.62e-05	0.0125691	1	cluster
FRMPD4	Mic1	0.742585	0.0709911	0.676508	Mic1	1.46458	0.000164197	0.0564499	22.7193	0.00014407	0.027897	1	cluster
AL591501.1	Mic1	1.09393	0.0581009	0.652025	Mic1	1.70943	0.000622513	0.105904	20.4546	0.000406076	0.0486589	1	cluster
DCX	Mic1	1.7668	0.0184378	0.548911	Mic1	1.64229	0.00140344	0.149882	21.1244	0.000299188	0.0419611	1	cluster

## Sheet: SupplementaryData8
Supplementary Data 8
cluster_id	pathway	pval	padj	log2err	ES	NES	size	leadingEdge
InN1_PV	REACTOME_CELLULAR_RESPONSES_TO_EXTERNAL_STIMULI	5.77e-31	5.81e-28	1.4462	-0.715254	-2.17106	619	HSP90AB1 SNCB FOS TUBA1B TUBB3 ATP6V0C TUBB2A DYNLL2 HSPB1 UBC ATP6V0B ATP6V0D1 HSPA1B PSMC3 TUBA4A HIGD1A SOD2 HSPA1A ELOB ATP6V1B2 DNAJB6 PRDX3 SERPINH1 COX7B RPL28 PRDX2 FKBP4 ATP6V0D2 ATP6V1G1 CHAC1 LAMTOR1 CYCS ATP6V1G2 JUN RPL8 COX7C PPP1R15A PRDX1 CDKN1A COX8A COX5A TUBB2B DEDD2 COX6A1 LAMTOR2 UBB EEF1A1 DNAJA4 RPS11 CITED2 DYNLL1 HSPA8 DNAJA2 ATP6V1G3 RPLP2 AKT1S1 HSP90AA1 PSME1 NDUFA4 SO…
InN1_PV	REACTOME_TRANSLATION	6.02e-17	2.02e-14	1.05746	-0.744876	-2.10253	273	EIF1AX SEC61G AURKAIP1 EEF1A2 RPL28 TRMT112 GADD45GIP1 EEF2 SRP14 EIF4A1 MRPS26 RPL8 MRPL35 EEF1A1 RPS11 RPLP2 SEC61A1 EIF4A2 SRP9 SRP72 FAU UBA52 RPL12 MRPL19 SPCS3 MRPL55 RPL19 MRPL9 RPL35 SSR4 RPL36 RPS28 TUFM RPL15 RPL32 MRPL16 MRPS21 PPA1 MRPL12 RPS4X RPL24 RPS15 RPL14 RPL22 RPL22L1 RPL38 RPS21 EIF2B2 PARS2 RPL4 MRPL27 RPL18 RPL37A RPS17 RPS13 EEF1B2 RPS14 RPL17 MRPL24 RPL29 MRPS17 RPLP1 RPL…
InN1_PV	REACTOME_RESPIRATORY_ELECTRON_TRANSPORT_ATP_SYNTHESIS_BY_CHEMIOSMOTIC_COUPLING_AND_HEAT_PRODUCTION_BY_UNCOUPLING_PROTEINS	1.34e-11	1.68e-09	0.875325	-0.813083	-2.10022	115	ATP5F1D UQCR10 ATP5F1A ATP5MF COX7B NDUFA3 NDUFS2 ATP5F1B ATP5PF CYCS COX7C NDUFB7 COX8A NDUFA11 COX5A COX6A1 NDUFB10 NDUFB11 NDUFC2 NDUFAF3 NDUFA13 ATP5MC3 UQCRC1 NDUFA4 COX6C NDUFA7 NDUFAB1 NDUFA1 ATP5F1E NDUFS7 COX7A2L UQCRFS1 NDUFB2 COX5B NDUFS3 COX6B1 ATP5MC1 ATP5ME UQCRQ COX4I1 NDUFB3 NDUFA6 NDUFB5 COX14 UQCR11 ATP5PD UQCRH NDUFA2 NDUFB4 UQCRB ETFB NDUFA8 NDUFS1 NDUFV2
InN1_PV	REACTOME_NONSENSE_MEDIATED_DECAY_NMD	3.11e-09	1.38e-07	0.774939	-0.787674	-2.03416	114	PPP2R1A RPL28 RPL8 RPS11 RPLP2 FAU UBA52 RPL12 RPL19 NCBP2 RPL35 RPL36 RPS28 RPL15 RPL32 PPP2CA RPS4X RPL24 RPS15 RPL14 SMG8 EIF4A3 RPL22 RPL22L1 RPL38 RPS21 RPL4 RPL18 RPL37A RPS17 RPS13 RPS14 RPL17 RPL29 RPLP1 RPL7A RPL39 RPS25 RPL27A RPS4Y1 RPS5 RPL23A RPS8 RPL23 RPL36A RPL13 RPL13A RPL11 RPS26 RPL3 RPL26L1 RPL18A RPS20 RPL41 RPS18 RPL39L RPL9 RPS23 RPL10 RPL5 EIF4G1 RPL26 RPS16 RPL37 RPLP0 RP…
InN1_PV	REACTOME_TP53_REGULATES_METABOLIC_GENES	4.64e-08	1.61e-06	0.719513	-0.810888	-2.034	83	YWHAG COX7B PRDX2 YWHAB LAMTOR1 CYCS COX7C PRDX1 COX8A COX5A YWHAZ COX6A1 LAMTOR2 NDUFA4 COX6C PRDX5 RRAGA COX7A2L COX5B COX6B1 COX4I1 COX14 SESN3 YWHAH AKT1 LAMTOR3 MLST8 LAMTOR5 SESN2 DDIT4 GSR YWHAQ RRAGC
InN1_PV	REACTOME_SRP_DEPENDENT_COTRANSLATIONAL_PROTEIN_TARGETING_TO_MEMBRANE	2.8e-09	1.34e-07	0.774939	-0.788157	-2.02986	111	SEC61G RPL28 SRP14 RPL8 RPS11 RPLP2 SEC61A1 SRP9 SRP72 FAU UBA52 RPL12 SPCS3 RPL19 RPL35 SSR4 RPL36 RPS28 RPL15 RPL32 RPS4X RPL24 RPS15 RPL14 RPL22 RPL22L1 RPL38 RPS21 RPL4 RPL18 RPL37A RPS17 RPS13 RPS14 RPL17 RPL29 RPLP1 RPL7A RPL39 RPS25 RPL27A RPS4Y1 RPS5 RPL23A RPS8 RPL23 RPL36A RPL13 RPL13A RPL11 RPS26 RPL3 RPL26L1 SPCS1 RPL18A RPS20 RPL41 RPS18 SEC61B RPL39L RPL9 RPS23 RPL10 RPL5 RPL26 RPS1…
InN1_PV	REACTOME_RRNA_PROCESSING	2.12e-11	1.7e-09	0.863415	-0.735365	-2.01353	200	RPP25 RPL28 TRMT112 RPL8 RPS11 SNU13 RPLP2 DKC1 FAU UBA52 RPL12 RPL19 RPL35 RPL36 IMP3 NOC4L RPS28 RPL15 RPL32 RPS4X RPL24 RPS15 RPL14 RPL22 DDX49 RPL22L1 RPL38 RPS21 RPL4 EXOSC6 IMP4 RPL18 RPL37A RPS17 RPS13 RPS14 RPL17 RPL29 RPLP1 RPL7A RPL39 UTP25 CSNK1E RPS25 RPL27A RPS4Y1 RPS5 RPL23A RPS8 NOP56 RPL23 NHP2 RPL36A RPL13 RPL13A RPL11 RPS26 RPL3 PES1 RPL26L1 RPP14 RPL18A RPS20 RPL41 RPS18 RPL39L…
InN1_PV	REACTOME_METABOLISM_OF_RNA	3.97e-23	2e-20	1.24623	-0.661238	-2.01234	663	RPP25 PPP2R1A HSPB1 UBC PSMC3 HNRNPA0 TSEN34 HSPA1A PCBP1 RPL28 TRMT112 YWHAB EIF4A1 FAM98B RPL8 HNRNPK YWHAZ UBB RPS11 HSPA8 SNU13 RPLP2 PSME1 EIF4A2 DKC1 PSMD10 HNRNPH2 FAU UBA52 RPL12 PSMB3 RAN RPL19 NCBP2 RPL35 DNAJC8 RPL36 IMP3 SLBP NOC4L THOC7 RPS28 PRMT5 NUDT21 RPL15 RPL32 PPP2CA NUP62 PSMC5 RPS4X RPL24 RPS15 RPL14 SMG8 EIF4A3 SNRPA RPL22 GTPBP3 DDX49 RPL22L1 RPL38 RPS21 POP4 PSMD7 ALYREF …
InN1_PV	REACTOME_SIGNALING_BY_NTRKS	1.7e-09	1.01e-07	0.788187	-0.754764	-2.00902	133	FOSB FOS AP2S1 RAC1 EGR1 PPP2R1A JUNB HRAS JUND ADCYAP1 YWHAB AP2M1 CDK5 EGR2 DUSP7 ASCL1 RHOA MAP2K2 CDK5R2 PPP2CA TRIB1 ID1 CRKL VGF DUSP3 CDK5R1 NELFB PPP2CB NRAS ADORA2A ID2 AP2B1 DUSP4
InN1_PV	REACTOME_AUTOPHAGY	8.7e-09	3.65e-07	0.74774	-0.731087	-1.94427	146	HSP90AB1 TUBA1B TUBB3 TUBB2A DYNLL2 UBC TUBA4A CHMP2A LAMTOR1 GABARAP TOMM20 TUBB2B LAMTOR2 UBB EEF1A1 DYNLL1 HSPA8 MAP1LC3B HSP90AA1 GABARAPL1 TOMM22 TUBB4A RRAGA WIPI2 UBA52 TOMM6 TUBB4B MFN2 VDAC1 MAP1LC3A GABARAPL2 VPS28 PINK1 CSNK2B PGAM5 LAMTOR3 MLST8 PARK7 TUBA1A WDR45 ATG4D TOMM70 ATG3 LAMTOR5 DYNC1H1
InN1_PV	REACTOME_PROTEIN_FOLDING	8.44e-07	1.85e-05	0.659444	-0.750675	-1.92305	97	TUBA1B TUBB3 TUBB2A ACTB ARL2 USP11 GNB2 TUBA4A TBCB TBCC CCT2 TUBB2B TCP1 TUBB4A PFDN2 GNA11 TUBB4B GAPDHS CCT6A GNG3 PFDN4 CCT7 CSNK2B FBXL3 CCT8 TUBA1A NOP56 FBXW5 CCT3 GNG10
InN1_PV	REACTOME_TRANSLOCATION_OF_SLC2A4_GLUT4_TO_THE_PLASMA_MEMBRANE	1.63e-06	2.99e-05	0.643552	-0.789291	-1.90516	68	TUBA1B VAMP2 TUBB3 RAC1 RAB13 TUBB2A ACTB TUBA4A CALM1 YWHAG YWHAB TUBB2B YWHAZ TUBB4A TUBB4B RAB14 ACTG1 KIF3A RAB11A
InN1_PV	REACTOME_HSF1_DEPENDENT_TRANSACTIVATION	4.8e-06	7.56e-05	0.610527	-0.86755	-1.90422	38	HSP90AB1 HSPB1 HSPA1B HSPA1A DNAJB6 SERPINH1 FKBP4 DEDD2 UBB HSPA8 AKT1S1 HSP90AA1 HSPH1 HSPA6 CAMK2B PTGES3 HSBP1
InN1_PV	REACTOME_SARS_COV_INFECTIONS	1.26e-07	3.72e-06	0.690132	-0.713752	-1.89283	144	HSP90AB1 AP2S1 TUBB TLR9 UBC ATP1B1 CANX FKBP4 CHMP2A ATP1A3 GSK3A ATP1A1 ATP1B2 AP2M1 UBB MAP1LC3B HSP90AA1 UBA52 PTGES3 SAP18 CHD3 FXYD3 SUMO1 MAN1B1 CTSL MTA2 IMPDH2 ST6GALNAC2
InN1_PV	REACTOME_HOST_INTERACTIONS_OF_HIV_FACTORS	1.89e-07	5.44e-06	0.690132	-0.714672	-1.89199	130	AP2S1 RAC1 UBC PSMC3 ELOB ARF1 PPIA AP2M1 UBB B2M SLC25A4 PSME1 PSMD10 SKP1 HMGA1 BANF1 UBA52 PSMB3 RAN RANGAP1 NUP62 PSMC5 SLC25A6 PSMD7 AP1S1 CD8B PSMB10 PSMD8 LCK NUP155 RBX1 AP2B1 PSMD12 AP1B1 PSMD11 PSMB5 PSMA4 PSMB2 PSMB4 CD4 NUP50 ELOC SLC25A5 HLA-A SEH1L PSIP1
InN1_PV	REACTOME_MITOTIC_G2_G2_M_PHASES	1.46e-08	5.87e-07	0.74774	-0.684526	-1.87617	196	HSP90AB1 SSNA1 TUBA1B TUBB3 TUBB PPP2R1A TUBB2A UBC PSMC3 TUBA4A YWHAG CETN2 CDKN1A TUBB2B UBB DYNLL1 MZT1 HSP90AA1 PSME1 TUBB4A PSMD10 SKP1 UBA52 PSMB3 HAUS8 TUBB4B DCTN1 PRKACA MZT2B PPP2CA PSMC5 PHLDA1 PSMD7 PSMB10 PSMD8 TUBG2 FKBPL PPP2CB CSNK1E TUBA1A PPP1CB RBX1 CEP72 CCNA1 PSMD12 DYNC1H1 MZT2A PSMD11 PSMB5 ACTR1A PSMA4 PPP2R1B TUBG1 HAUS7 PSMB2
InN1_PV	REACTOME_ORGANELLE_BIOGENESIS_AND_MAINTENANCE	3.55e-10	2.38e-08	0.814036	-0.656969	-1.87289	286	ATP5F1D SSNA1 TUBA1B TUBB3 TUBB PPP2R1A TUBB2A DYNLL2 TUBA4A SOD2 CALM1 ATP5F1A ATP5MF YWHAG ATP5F1B ATP5PF CYCS CETN2 CCT2 TUBB2B B9D2 DYNLL1 TCP1 ATP5MC3 DYNLRB1 HSP90AA1 TUBB4A ATP5F1E HAUS8 TUBB4B DCTN1 ATP5MC1 ATP5ME MICOS13 PRKACA KIF3A SSTR3 RAB11A ATP5PD MCHR1 KIF3C ALAS1 ATAT1 CSNK1E CCT8 TUBA1A KIF24 EXOC3 TMEM11 CEP72 MKKS DYNC1H1 TFB2M MICOS10 LZTFL1 CCT3 HSPA9 ACTR1A CRTC2 TUBG1 HAUS…
InN1_PV	REACTOME_SIGNALING_BY_TGF_BETA_RECEPTOR_COMPLEX	3.95e-06	6.53e-05	0.610527	-0.764689	-1.87105	73	JUNB UBE2M UBC PPP1R15A UBB STUB1 PPP1CA UBA52 PARD6A STRAP RHOA E2F5 MYC TGFB1
InN1_PV	REACTOME_TRANSCRIPTIONAL_REGULATION_BY_TP53	1.95e-11	1.7e-09	0.863415	-0.642009	-1.86888	355	FOS PPP2R1A UBC ELOB YWHAG COX7B PRDX2 YWHAB LAMTOR1 CYCS JUN COX7C PRDX1 CDKN1A COX8A COX5A YWHAZ COX6A1 LAMTOR2 UBB NDUFA4 COX6C MEAF6 CDK5 PRDX5 CDKN1B RRAGA PIP4K2B UBA52 COX7A2L PLK3 NLRC4 COX5B RMI2 COX6B1 BTG2 ING2 ZNF385A PRMT5 TNFRSF10A FANCI COX4I1 CHEK2 PPP2CA AURKB COX14 PIN1 PIP4K2C RFC2 CHD3 SESN3 POLR2L POLR2I POLR2K PCNA CDK5R1 NELFB ELOA CSNK2B MTA2 PPP2CB YWHAH AKT1 LAMTOR3 PMS2…
InN1_PV	REACTOME_PROTEIN_LOCALIZATION	2.03e-07	5.67e-06	0.690132	-0.694066	-1.86766	163	PRNP VAMP2 UBC ATP5F1A SEC61G ATP5F1B CHCHD10 CHCHD2 TOMM20 UBB SLC25A4 TOMM22 UBA52 EMD TOMM6 ATP5MC1 VDAC1 ACOX2 DNAJC19 UBL4A GFER SLC25A6 HSPD1 TIMM17B HMOX1 GET3 UBE2J2 CAMLG COX17 ACOT4 TOMM70 TIMM10B CS VAPA GRPEL2 HSPA9
InN1_PV	REACTOME_UB_SPECIFIC_PROCESSING_PROTEASES	3.41e-07	8.8e-06	0.674963	-0.684389	-1.82958	161	UBC USP11 PSMC3 USP22 TOMM20 FKBP8 UBB PSME1 PSMD10 VDAC2 UBA52 OTUB1 PSMB3 NFKBIA VDAC1 USP26 PSMC5 PSMD7 MYC PSMB10 PSMD8 TADA2B TOMM70 CCNA1 MAT2B PSMD12 PSMD11 PSMB5 PSMA4 PSMB2 PSMB4 VDAC3 SNX3 PSMD4 PSMB6 CYLD BIRC3 DDX58 RPS27A USP21 ADRM1 PSMB8
InN1_PV	REACTOME_DISEASES_OF_PROGRAMMED_CELL_DEATH	0.000100573	0.000823719	0.538434	-0.820555	-1.81441	40	SOD2 PRDX2 JUN C1QBP PRDX1 CDK5 GOLGA2 CASP8 CDK5R1 PRIM1
InN1_PV	REACTOME_EPH_EPHRIN_SIGNALING	3.65e-05	0.000374471	0.557332	-0.714262	-1.80621	92	AP2S1 RAC1 ACTB HRAS CFL1 MMP2 NCSTN SDCBP AP2M1 WASL APH1A ARPC4 MYL12B ACTG1 CLTB RHOA MYL6 ARPC1A EPHB6 EFNA2 ARPC1B AP2B1
InN1_PV	REACTOME_INSULIN_RECEPTOR_RECYCLING	5.13e-05	0.000478262	0.557332	-0.888823	-1.80481	25	ATP6V0C ATP6V0B ATP6V0D1 ATP6V1B2 ATP6V0D2 ATP6V1G1 ATP6V1G2 ATP6V1G3 ATP6V1F ATP6V0E2 ATP6V1E1 ATP6AP1
InN1_PV	REACTOME_CELL_CYCLE	1.57e-12	2.64e-10	0.91012	-0.579201	-1.75775	621	HSP90AB1 ZWINT SSNA1 TUBA1B CCND1 TUBB3 TUBB PPP2R1A TUBB2A DYNLL2 UBC PSMC3 TUBA4A ARPP19 YWHAG CHMP2A POLD2 YWHAB FEN1 CETN2 CDKN1A TUBB2B YWHAZ MAD2L1 UBB B9D2 DYNLL1 MZT1 HSP90AA1 PSME1 MCM5 DKC1 TUBB4A RUVBL2 PSMD10 SGO2 SKP1 BRCA2 CDKN1B BANF1 PTTG1 UBA52 TERF2IP PSMB3 CENPM RAN RANGAP1 EMD HAUS8 UBE2V2 TUBB4B RMI2 DCTN1 ENSA ZNF385A GOLGA2 PRKACA MZT2B FZR1 CHEK2 PPP2CA NUDC ANAPC11 AURKB …
InN1_PV	REACTOME_INFECTIOUS_DISEASE	1.38e-14	3.48e-12	0.986546	-0.570677	-1.74033	764	HSP90AB1 AP2S1 TUBA1B VAMP2 TUBB3 RAC1 TUBB TLR9 TUBB2A ACTB DYNLL2 UBC GNB2 ADCYAP1 PSMC3 TUBA4A HSPA1A ELOB CALM1 ARF1 ATP1B1 SV2A RPL28 CANX PTGER4 FKBP4 CHMP2A ATP1A3 GSK3A EEF2 FEN1 ATP1A1 JUN PPIA RPL8 ATP1B2 HNRNPK SNAP25 GNAS TUBB2B AP2M1 CALCRL UBB B2M RPS11 PRKAR1A DYNLL1 SLC25A4 TLR2 KPNA2 MAP1LC3B WASL RPLP2 HSP90AA1 PSME1 STX1B TUBB4A PSMD10 SKP1 HMGA1 BANF1 FAU UBA52 RPL12 BRK1 PSMB…
InN1_PV	REACTOME_ESR_MEDIATED_SIGNALING	1.18e-05	0.000153815	0.593325	-0.642195	-1.72154	157	HSP90AB1 FOSB FOS CCND1 HRAS HSPB1 MMP2 JUND GNB2 CALM1 CTSD FKBP4 JUN CXCL12 KPNA2 HSP90AA1 CITED1 CDKN1B PTGES3 GNG3 USF2 NOS3 POLR2L MYC POLR2I POLR2K PGR NRAS AKT1 PDPK1 POLR2B MAPK3 GNG10 PPP5C KRAS POLR2H UHMK1 GNG4
InN1_PV	REACTOME_RHO_GTPASE_EFFECTORS	7.4e-07	1.66e-05	0.659444	-0.608697	-1.7082	257	ZWINT TUBA1B TUBB3 RAC1 PPP2R1A TUBB2A ACTB DYNLL2 CFL1 TUBA4A CALM1 YWHAG YWHAB DLG4 TUBB2B YWHAZ MAD2L1 B9D2 DYNLL1 WASL KLC1 PFN2 TUBB4A SGO2 CDKN1B BRK1 CENPM RANGAP1 ARPC4 TUBB4B MYL12B ACTG1 RHOA PFN1 PPP2CA NUDC AURKB RHOB MYL6 PIN1 LIN7B ARPC1A CENPH PPP2CB KIF14 YWHAH BIRC5 TUBA1A PPP1CB ARPC1B PDPK1 DVL1 DVL3 DYNC1H1 WAS YWHAQ MAPK3 RHOC ARPC5 KLC2
InN1_PV	REACTOME_SIGNALING_BY_WNT	1.19e-06	2.35e-05	0.643552	-0.602854	-1.70178	261	AP2S1 RAC1 PPP2R1A UBC GNB2 PSMC3 CALM1 RAC3 YWHAZ AP2M1 UBB NFATC1 SFRP1 PSME1 PSMD10 SKP1 UBA52 PSMB3 PARD6A WNT2 CLTB TLE5 RHOA PFN1 PPP2CA PSMC5 GNG3 PSMD7 WNT7A WNT7B MYC PSMB10 PSMD8 VPS35 ROR2 CSNK2B CTBP1 ZRANB1 PPP2CB DACT1 AKT1 CSNK1E RBX1 AP2B1 DVL1 DVL3 PSMD12 PSMD11 CSNK1G2 GNG10 PSMB5 PSMA4 KRAS PPP2R1B GNG4 PSMB2 PPP2R5B PSMB4 PYGO1
InN1_PV	REACTOME_MEMBRANE_TRAFFICKING	9.15e-11	6.58e-09	0.839089	-0.55745	-1.69593	608	AP2S1 TUBA1B VAMP2 TUBB3 RAC1 TRIP10 RAB13 TUBB2A ACTB DYNLL2 UBC BLOC1S1 TUBA4A CALM1 UBQLN2 RAB6B ARF1 RAB3A YWHAG CHMP2A YWHAB SCOC GABARAP TRAPPC5 PAFAH1B2 TMED9 TUBB2B YWHAZ AP2M1 CNIH2 UBB DYNLL1 COPS7A HSPA8 RAB5B MAP1LC3B WASL NAPB TRAPPC1 M6PR KLC1 COPS8 TUBB4A DENND2C TRAPPC4 GDI1 RAB11B UBA52 NSF ARPC4 PACSIN3 TUBB4B FTH1 DCTN1 BLOC1S3 KIF12 RAB14 LMAN1L ACTG1 GOLGA2 KIF3A NECAP1 TBC1D…
InN1_PV	REACTOME_NUCLEOTIDE_EXCISION_REPAIR	0.000120514	0.000926398	0.538434	-0.65281	-1.68194	110	ACTB SUMO3 UBC POLD2 CETN2 UBB TFPT COPS7A COPS8 UBA52 UBE2V2 DDB1 RFC2 POLR2L XAB2 POLR2I POLR2K PCNA SUMO1 SUMO2 PRPF19 RBX1 RAD23A
InN1_PV	REACTOME_UNFOLDED_PROTEIN_RESPONSE_UPR	0.00155459	0.00790641	0.45506	-0.631607	-1.5972	92	CCL2 ATP6V0D1 GSK3A WFS1 XBP1 TSPYL2 DCTN1 HDGF EXOSC6 EXTL1 KHSRP EXTL3 HERPUD1 CEBPG PPP2R5B KLHDC3 EIF2S3 MBTPS2 HYOU1 TLN1 ATF4 CUL7 SERP1 EIF2AK3 HSPA5 TATDN2 EXOSC5 EXTL2 DDIT3
InN1_PV	REACTOME_TRANSMISSION_ACROSS_CHEMICAL_SYNAPSES	1.81e-05	0.000212259	0.57561	-0.563995	-1.59398	262	AP2S1 TUBA1B VAMP2 TUBB3 RAC1 TUBB2A HRAS GNB2 TUBA4A CALM1 RAB3A CHRNA4 GABRA1 CHRNG SNAP25 DLG4 TUBB2B AP2M1 PRKAR1A KPNA2 HSPA8 CPLX1 TUBB4A NSF CAMK2B TUBB4B PRKACA GAD1 NEFL ADCY4 GNG3 NPTN LIN7C SYN1 ALDH5A1 LIN7B HTR3B SLC32A1 CHRNA1 ARL6IP5 SLC6A1 NRAS GABRA4 CACNB1 TUBA1A GAD2 PDPK1 AP2B1 SLC1A3 SLC38A1 MAPK3 DNAJC5 CHRNB2 GNG10 GLUL KRAS GNG4 PRKAR1B ABAT PPFIA3 ACHE KCNJ12
InN1_PV	REACTOME_INNATE_IMMUNE_SYSTEM	1.85e-11	1.7e-09	0.863415	-0.510195	-1.57814	921	CD93 HSP90AB1 FOS ATP6V0C RAC1 TUBB PPP2R1A TLR9 UBE2M ACTB HRAS UBC ATP6V0B CFL1 PGAM1 ATP6V0D1 HSPA1B PSMC3 CSTB NCSTN HSPA1A CALM1 ATP6V1B2 CD81 YPEL5 RAB3A CTSD SDCBP ATP6V0D2 SVIP CLU ATP6V1G1 EEF2 LAMTOR1 SRP14 ANPEP DEFA5 ATP6V1G2 JUN PPIA BPIFB4 SNAP25 PAFAH1B2 MIF CCT2 VNN1 PTGES2 ATP6AP2 LAMTOR2 NDUFC2 UBB TARM1 EEF1A1 DGAT1 B2M ALDOC DYNLL1 CHGA TLR2 NFATC1 HSPA8 RAB5B CDA WASL ATP6V1G…
InN1_PV	REACTOME_SIGNALING_BY_RECEPTOR_TYROSINE_KINASES	7.01e-07	1.61e-05	0.659444	-0.524626	-1.57708	493	FOSB FOS AP2S1 ATP6V0C RAC1 EGR1 PPP2R1A TLR9 JUNB ACTB HRAS HSPB1 UBC ATP6V0B JUND ATP6V0D1 ADCYAP1 NCSTN CALM1 ATP6V1B2 ATP6V0D2 GABRA1 ATP6V1G1 YWHAB ATP6V1G2 DLG4 AP2M1 UBB CXCL12 STUB1 ATP6V1G3 HSP90AA1 FGF6 CDK5 ATP6V1F EGR2 UBA52 BRK1 APH1A STMN1 CSK SPINT2 NCBP2 DUSP7 ATP6V0E2 ATP6V1E1 ACTG1 PRKACA ATP6AP1 ASCL1 ADAP1 RHOA MAP2K2 CDK5R2 PPP2CA TRIB1 ID1 FGF23 NOS3 CRKL VGF FGF8 POLR2L DUS…
InN1_PV	REACTOME_METABOLISM_OF_CARBOHYDRATES	1.38e-05	0.00017607	0.593325	-0.54917	-1.563	285	B4GAT1 LUM PPP2R1A GAPDH UBC PGAM1 CALM1 TPI1 RPEL1 ENO2 SLC25A11 HK2 UBB ALDOC PRPS1 OGN DCXR B3GALT6 GOT1 UBA52 PGM2L1 CSPG5 AKR1B1 CSPG4 IDS B3GALT4 ENO1 B4GALT3 GAPDHS PKM SDC1 PRKACA PGK1 PPP2CA PYGM NUP62 OMD BCAN KHK B3GNT3 MDH2 PPP2CB ST6GALNAC6 B4GALT1 NUP155
InN1_PV	REACTOME_DISEASES_OF_SIGNAL_TRANSDUCTION_BY_GROWTH_FACTOR_RECEPTORS_AND_SECOND_MESSENGERS	4.67e-05	0.000439288	0.557332	-0.50667	-1.49336	383	RAC1 PPP2R1A ACTB HRAS PEBP1 UBC PSMC3 NCSTN CALM1 GSK3A YWHAB CDKN1A UBB AKT1S1 HSP90AA1 PSME1 FGF6 PSMD10 SKP1 CDKN1B UBA52 PSMB3 APH1A HEY2 BAG4 CSK CAMK2B NCBP2 DUSP7 ACTG1 MAP2K2 PPP2CA PSMC5 FGF23 PSMD7 FGF8 POLR2L MYC PSMB10 PSMD8 TGFB1 POLR2I POLR2K LCK CTBP1 ERBB2 PPP2CB NRAS AKT1 MLST8 AGGF1 DLL4 CLCN6 PPP1CB RBX1 PDPK1 NR4A1 PSMD12 POLR2B BAD MAPK3 PHB PSMD11 RPS6KB2 PSMB5 PSMA4 KRAS F…
InN1_PV	REACTOME_ADAPTIVE_IMMUNE_SYSTEM	2.25e-07	5.97e-06	0.690132	-0.479307	-1.46883	700	AP2S1 TUBA1B TUBB3 RAC1 PPP2R1A TUBB2A UBE2M HRAS DYNLL2 COL17A1 UBC LAIR2 BTN1A1 PSMC3 TUBA4A ELOB CALM1 ARF1 CD81 SEC61G CTSD CANX YWHAB PPIA MICB TUBB2B YWHAZ ASB17 TAP1 AP2M1 UBB BCAP31 B2M DYNLL1 TLR2 NFATC1 STUB1 ICAM5 PSME1 HLA-E SEC61A1 KLC1 TUBB4A PSMD10 SKP1 PIANP PJA2 UBA52 KBTBD6 TRIM41 UBE2Q1 PSMB3 CSK PJA1 UBE2V2 TUBB4B NFKBIA UBE2Z DCTN1 TRAF7 PRKACA CTSB KIF3A CD3E FZR1 PPP2CA KLR…
InN1_PV	REACTOME_CYTOKINE_SIGNALING_IN_IMMUNE_SYSTEM	2.38e-06	4.14e-05	0.627257	-0.480876	-1.46158	629	CCL2 FOS CCND1 VAMP2 EGR1 PPP2R1A JUNB UBE2M HRAS UBC CFL1 MMP2 PSMC3 SOD2 OSMR TNFRSF11B ELOB ARF1 CANX JUN PPIA EIF4A1 SNAP25 MIF CDKN1A YWHAZ UBB B2M GBP5 KPNA2 TCP1 HSPA8 AIP CRLF2 HSP90AA1 PSME1 HLA-E SOD1 EIF4A2 PSMD10 SKP1 CDKN1B UBA52 CSF3R PSMB3 MCL1 CSK EIF4G2 CAMK2B DUSP7 NFKBIA IL13 SDC1 PRKACA TRIM6 TNFRSF17 NDN GBP2 PPP2CA IFIT5 NUP62 PSMC5 IL6ST IL5 EIF4A3 PIN1 PSMD7 CRKL IL17RE DU…
InN1_PV	REACTOME_ELEVATION_OF_CYTOSOLIC_CA2_LEVELS	0.00661807	0.0253399	0.407018	0.882464	1.54844	16	TRPC7 P2RX7
InN1_PV	REACTOME_OLFACTORY_SIGNALING_PATHWAY	0.00204295	0.00970401	0.431708	0.661879	1.57106	119	OR1I1 OR56A3 OR10H5 OR2G6 OR13C5 OR6A2 OR2M4 OR8D4 OR2T35 OR51M1 OR7D2 OR2Z1 OR7D4 OR13C3 OR2L5 OR2AK2 OR2L2 OR2M2 OR2C1 OR2L3
InN1_PV	REACTOME_MECP2_REGULATES_NEURONAL_RECEPTORS_AND_CHANNELS	0.00271996	0.0121734	0.431708	0.895245	1.61737	18	MET OPRM1 FKBP5 OPRK1 NOTCH1
InN9_PV	REACTOME_HSF1_ACTIVATION	0.000133646	0.0422757	0.518848	-0.912742	-1.80148	28	HSPB1 DNAJB1 HSP90AB1 HSPA1A HSPH1 MRPL18 HSP90AA1 UBB
InN9_PV	REACTOME_SIGNALING_BY_NUCLEAR_RECEPTORS	0.000470501	0.0750449	0.498493	-0.589246	-1.53536	212	HSPB1 FOS HSP90AB1 APOE FOSB GNG3 ESR2 EGFR RDH14 HSP90AA1 TLE3 JUND POLR2C GNG10 GNG8 CXCL12 GNB3 ABCG8 CTSD CRABP2 PPID POLR2H GNB2 ARL4C POLR2I SMC1A HRAS CALM1 TBL1X CRABP1 PIK3R2
InN9_PV	REACTOME_METABOLISM_OF_RNA	0.000176701	0.0422757	0.518848	-0.45508	-1.31013	652	HSPB1 CTU2 LAGE3 TRMT61A RRP1 BCAS2 HSPA1A UTP14A UBC PSMB3 SF3B6 TRMT10A RPL18A RPS27A RPL41 DNAJC8 PSMB4 QTRT1 PUS3 SNRNP25 POLR2C U2AF1 DHX38 UBB LSM2 NHP2 FCF1 ISG20L2 RPS15 CPSF7 RPL17 C2orf49 PRPF31 RBM22 RPL28 KHSRP PUF60 RPL21 RPS8 RPS11 RPS6 NOP10 CPSF1 SNRPD1 SRSF2 PSMC4 RPL9 UTP3 SNRPF PSMD10 POLR2H NUP62 HNRNPK SNRPD2 RBM8A RPS10 PSMA1 ADAR RPP40 PPP2R1A YWHAZ DDX39A GSPT2 TNPO1 RPL35…
InN9_PV	REACTOME_CELLULAR_RESPONSES_TO_EXTERNAL_STIMULI	0.000680434	0.0813969	0.477271	-0.446426	-1.28836	580	HSPB1 FOS CYBB DNAJB1 HSP90AB1 HSPA1A UBC PSMB3 COX7C HSPH1 RPL18A MRPL18 RPS27A CYCS SKP1 TERF2IP RPL41 CSNK2B PSMB4 COX8A STIP1 COX6B1 TUBB2B HIF3A HSP90AA1 ATP6V0C ELOB DYNLL2 NUDT2 UBB CEBPG TUBB2A PRDX5 RPS15 HSPA4 RPL17 RPL28 LAMTOR1 SNCB RPL21 RPS8 RPS11 RPS6 COX5B EGLN3 ATP6V1E2 PSMC4 TUBB8 HSPB8 RPL9 PSMD10 CDKN2D NUP62 ATP6V1C1 CDC16 BAG5 RPS10 PSMA1 HIGD1A CITED2 HM13 LAMTOR2 COX4I1 ST…
Mic1	REACTOME_INTERLEUKIN_10_SIGNALING	0.00173998	0.0939271	0.45506	-0.823767	-1.8759	39	IL1B CCL2 CCL3L1 CCL3 ICAM1 CCL4 TNFRSF1B IL10 PTGS2 FPR1 TNF IL10RA TIMP1
Mic1	REACTOME_INTERFERON_GAMMA_SIGNALING	0.00100044	0.0892206	0.45506	-0.715336	-1.77246	83	SOCS3 IFI30 ICAM1 CD44 B2M HLA-DRA STAT1 HLA-DQA1 HLA-DPB1 HLA-DPA1 HLA-E FCGR1A HLA-DQB1 IRF3 GBP1 TRIM21
Mic1	REACTOME_CLEC7A_DECTIN_1_SIGNALING	0.00052849	0.0740641	0.477271	-0.701878	-1.72517	99	IL1B RELB CLEC7A PSMB9 PSMA8 PSMC5 PSMA5 PSMA3 PSME1 ITPR3 SRC PSMA2 PSME3 ITPR2 UBE2N CDC34 NFKB1 MAP3K14 SYK UBC
Mic1	REACTOME_INTERLEUKIN_4_AND_INTERLEUKIN_13_SIGNALING	0.0011716	0.0915251	0.45506	-0.682701	-1.70141	95	SOCS3 IL1B CCL2 MYC ICAM1 HIF1A TNFRSF1B BCL6 IL10 CDKN1A PTGS2 TNF BIRC5 STAT1 MCL1 ANXA1 IL4R CEBPD BCL2 TIMP1 OSM FOS
Mic1	REACTOME_TNFR2_NON_CANONICAL_NF_KB_PATHWAY	0.00167894	0.0939271	0.45506	-0.661087	-1.65027	96	TNFRSF12A RELB TNFRSF1B TNFRSF14 TNFRSF11A PSMB9 TNFSF18 TNF TNFRSF9 EDAR PSMA8 PSMC5 PSMA5 EDA2R PSMA3 PSME1 TNFSF12 BIRC3 TNFRSF13C PSMA2 PSME3 TNFSF14
Mic1	REACTOME_NONSENSE_MEDIATED_DECAY_NMD	0.00141333	0.0915251	0.45506	-0.635508	-1.55047	113	ETF1 EIF4A3 RPS13 EIF4G1 RPL7A RPL26L1 PABPC1 RPL28 RPL10 PPP2CA RPS23 RPS7 RPL18A SMG8 RPL41 RPL6 RPL7 RPL39L RPS3 RPS9 RPS27L RPS25 RPS19 RPL13A RPL10A RPS6 SMG5 CASC3 RPS11 RPL22 RPS28 RPLP1 RPS4X RPS16 RPL8 RPL30 RPL27 RPL15 FAU RPL26 RPS14 UBA52 RPL23A MAGOH RPL17 RPL22L1 RPL19 RPLP2 RPS26 RPS24 PPP2R2A RPL11 RPL9 RPS2
Mic1	REACTOME_O_LINKED_GLYCOSYLATION	0.00149276	0.0915251	0.45506	0.738452	1.40001	100	ADAMTSL1 GALNT17 SEMA5B GALNT14 B3GNT4 GALNTL5 ADAMTS3 ADAMTS8 ADAMTS14 GALNTL6 THSD7A ADAMTS19 GALNT12 MUC1 ADAMTS16 ADAMTS6 ADAMTSL5 ADAMTSL2 ADAMTSL3
Mic1	REACTOME_NEURONAL_SYSTEM	4.85e-11	4.75e-08	0.851339	0.745092	1.47337	377	CACNA1B GABRG3 CACNA2D3 GRIK3 GRIK1 CACNA1E NRG1 PPM1E IL1RAPL2 KCNH1 CACNG2 KCNH7 TUBB6 KCNQ5 DLGAP2 GRM5 KCNH5 GRIN3A RASGRF1 RIMS1 GRM1 SLITRK3 ADCY4 KCNB2 GLRA2 DLGAP1 KCND3 CHRNB3 LRRTM3 DLGAP3 KCNB1 NRXN3 SYT10 GABBR2 CACNG3 GRIP1 KCNG3 GNAL GRIN2A SHANK2 ACHE KCNH4 PTPRD GRIN2B KCNS3 KCNJ6 GNB3 HCN1 GRIA1 GRIK2 EPB41L1 GABRB3 GLRB SYT1 GABRA6 PRKAR2B CACNA1A KCNH3 GRIA3 KCNC2 PLCB1 KCNC3 P…
